# Supplementary material for: Semaglutide on liver fibrosis and heart outcomes in patients at high risk of liver fibrosis: a prespecified analysis of the SELECT randomized trial
Source: Nat Med. 2026 Apr 2;32(5):1686–93. doi: 10.1038/s41591-026-04281-1 (PMC13190271; doi:10.1038/s41591-026-04281-1)
Supplement: Supplementary file 3 — Statistical source data. [file 41591_2026_4281_MOESM3_ESM.xlsx]

## Sheet: Figure 1A
Failcode	ARM	timevar	AtRisk	Event	AllEventTypes	Censored	CIF	StdErr	ALPHA	CONFTYPE	CIF_LCL	CIF_UCL	STRATUM	_NAME_	COL1	timelist	atrisktime	trtlb	trtord
0	SEMA 2.4 MG	0	3293	0	0	0	0	0	0.05				2			0		Sema 2.4 mg	1
0	SEMA 2.4 MG	0.0657084	3293	1	1	0	0.0303674	0.000303674	0.05	LOGLOG	3.30661e-05	0.00173161	2			0.0657084		Sema 2.4 mg	1
0	SEMA 2.4 MG	0.262834	3292	0	0	2	0.0303674	0.000303674	0.05	LOGLOG	3.30661e-05	0.00173161	2			0.262834		Sema 2.4 mg	1
0	SEMA 2.4 MG	0.295688	3290	1	1	0	0.0607534	0.000429526	0.05	LOGLOG	0.00013237	0.00214993	2			0.295688		Sema 2.4 mg	1
0	SEMA 2.4 MG	0.394251	3289	1	1	0	0.0911393	0.000526033	0.05	LOGLOG	0.000266988	0.00259034	2			0.394251		Sema 2.4 mg	1
0	SEMA 2.4 MG	0.722793	3288	1	1	0	0.121525	0.000607349	0.05	LOGLOG	0.000423307	0.00302337	2			0.722793		Sema 2.4 mg	1
0	SEMA 2.4 MG	0.788501	3287	1	1	0	0.151911	0.000678954	0.05	LOGLOG	0.000594676	0.00344721	2			0.788501		Sema 2.4 mg	1
0	SEMA 2.4 MG	1.18275	3286	0	0	1	0.151911	0.000678954	0.05	LOGLOG	0.000594676	0.00344721	2			1.18275		Sema 2.4 mg	1
0	SEMA 2.4 MG	1.21561	3285	1	1	0	0.182306	0.000743697	0.05	LOGLOG	0.000777311	0.00386306	2			1.21561		Sema 2.4 mg	1
0	SEMA 2.4 MG	1.24846	3284	1	1	0	0.212701	0.000803203	0.05	LOGLOG	0.000968744	0.0042719	2			1.24846		Sema 2.4 mg	1
0	SEMA 2.4 MG	1.37988	3283	1	1	0	0.243097	0.000858562	0.05	LOGLOG	0.00116731	0.00467479	2			1.37988		Sema 2.4 mg	1
0	SEMA 2.4 MG	1.64271	3282	1	1	0	0.273492	0.00091053	0.05	LOGLOG	0.00137181	0.00507257	2			1.64271		Sema 2.4 mg	1
0	SEMA 2.4 MG	1.67556	3281	0	0	1	0.273492	0.00091053	0.05	LOGLOG	0.00137181	0.00507257	2			1.67556		Sema 2.4 mg	1
0	SEMA 2.4 MG	1.74127	3280	0	0	1	0.273492	0.00091053	0.05	LOGLOG	0.00137181	0.00507257	2			1.74127		Sema 2.4 mg	1
0	SEMA 2.4 MG	1.87269	3279	0	0	1	0.273492	0.00091053	0.05	LOGLOG	0.00137181	0.00507257	2			1.87269		Sema 2.4 mg	1
0	SEMA 2.4 MG	2.10267	3278	1	1	0	0.303915	0.000959748	0.05	LOGLOG	0.0015815	0.00546641	2			2.10267		Sema 2.4 mg	1
0	SEMA 2.4 MG	2.16838	3277	1	1	0	0.334338	0.00100653	0.05	LOGLOG	0.00179555	0.00585634	2			2.16838		Sema 2.4 mg	1
0	SEMA 2.4 MG	2.26694	3276	0	0	1	0.334338	0.00100653	0.05	LOGLOG	0.00179555	0.00585634	2			2.26694		Sema 2.4 mg	1
0	SEMA 2.4 MG	2.29979	3275	0	0	1	0.334338	0.00100653	0.05	LOGLOG	0.00179555	0.00585634	2			2.29979		Sema 2.4 mg	1
0	SEMA 2.4 MG	2.49692	3274	1	1	0	0.364779	0.00105127	0.05	LOGLOG	0.00201351	0.00624312	2			2.49692		Sema 2.4 mg	1
0	SEMA 2.4 MG	2.89117	3273	1	1	1	0.395221	0.00109414	0.05	LOGLOG	0.00223485	0.00662681	2			2.89117		Sema 2.4 mg	1
0	SEMA 2.4 MG	3.05544	3271	1	1	0	0.425672	0.00113541	0.05	LOGLOG	0.00245926	0.00700787	2			3.05544		Sema 2.4 mg	1
0	SEMA 2.4 MG	3.18686	3270	1	1	0	0.456122	0.0011752	0.05	LOGLOG	0.00268639	0.0073864	2			3.18686		Sema 2.4 mg	1
0	SEMA 2.4 MG	3.61396	3269	0	0	1	0.456122	0.0011752	0.05	LOGLOG	0.00268639	0.0073864	2			3.61396		Sema 2.4 mg	1
0	SEMA 2.4 MG	3.81109	3268	0	0	1	0.456122	0.0011752	0.05	LOGLOG	0.00268639	0.0073864	2			3.81109		Sema 2.4 mg	1
0	SEMA 2.4 MG	3.97536	3267	1	1	0	0.486592	0.0012137	0.05	LOGLOG	0.00291608	0.00776294	2			3.97536		Sema 2.4 mg	1
0	SEMA 2.4 MG	4.00821	3266	1	1	0	0.517062	0.00125101	0.05	LOGLOG	0.00314803	0.00813736	2			4.00821		Sema 2.4 mg	1
0	SEMA 2.4 MG	4.04107	3265	1	1	0	0.547531	0.0012872	0.05	LOGLOG	0.00338203	0.00850985	2			4.04107		Sema 2.4 mg	1
0	SEMA 2.4 MG	4.27105	3264	0	1	0	0.547531	0.0012872	0.05	LOGLOG	0.00338203	0.00850985	2			4.27105		Sema 2.4 mg	1
0	SEMA 2.4 MG	4.40246	3263	0	1	0	0.547531	0.0012872	0.05	LOGLOG	0.00338203	0.00850985	2			4.40246		Sema 2.4 mg	1
0	SEMA 2.4 MG	4.59959	3262	2	2	0	0.60847	0.00135665	0.05	LOGLOG	0.00385559	0.00924959	2			4.59959		Sema 2.4 mg	1
0	SEMA 2.4 MG	4.63244	3260	0	0	2	0.60847	0.00135665	0.05	LOGLOG	0.00385559	0.00924959	2			4.63244		Sema 2.4 mg	1
0	SEMA 2.4 MG	4.73101	3258	1	1	0	0.638958	0.00139008	0.05	LOGLOG	0.00409499	0.00961737	2			4.73101		Sema 2.4 mg	1
0	SEMA 2.4 MG	4.92813	3257	1	1	1	0.669446	0.0014227	0.05	LOGLOG	0.00433592	0.0099837	2			4.92813		Sema 2.4 mg	1
0	SEMA 2.4 MG	5.28953	3255	1	1	0	0.699944	0.00145459	0.05	LOGLOG	0.00457833	0.0103488	2			5.28953		Sema 2.4 mg	1
0	SEMA 2.4 MG	5.51951	3254	1	1	0	0.730442	0.00148578	0.05	LOGLOG	0.00482207	0.0107127	2			5.51951		Sema 2.4 mg	1
0	SEMA 2.4 MG	5.71663	3253	1	1	0	0.760939	0.00151631	0.05	LOGLOG	0.00506708	0.0110753	2			5.71663		Sema 2.4 mg	1
0	SEMA 2.4 MG	5.78234	3252	0	0	1	0.760939	0.00151631	0.05	LOGLOG	0.00506708	0.0110753	2			5.78234		Sema 2.4 mg	1
0	SEMA 2.4 MG	5.8152	3251	0	1	0	0.760939	0.00151631	0.05	LOGLOG	0.00506708	0.0110753	2			5.8152		Sema 2.4 mg	1
0	SEMA 2.4 MG	6.01232	3250	0	0	1	0.760939	0.00151631	0.05	LOGLOG	0.00506708	0.0110753	2			6.01232		Sema 2.4 mg	1
0	SEMA 2.4 MG	6.14374	3249	1	1	0	0.791456	0.00154626	0.05	LOGLOG	0.00531338	0.0114371	2			6.14374		Sema 2.4 mg	1
0	SEMA 2.4 MG	6.2423	3248	1	1	0	0.821972	0.00157562	0.05	LOGLOG	0.00556081	0.0117978	2			6.2423		Sema 2.4 mg	1
0	SEMA 2.4 MG	6.27515	3247	1	1	0	0.852488	0.00160442	0.05	LOGLOG	0.0058093	0.0121575	2			6.27515		Sema 2.4 mg	1
0	SEMA 2.4 MG	6.43943	3246	1	1	0	0.883005	0.0016327	0.05	LOGLOG	0.0060588	0.0125162	2			6.43943		Sema 2.4 mg	1
0	SEMA 2.4 MG	6.47228	3245	1	1	0	0.913521	0.00166048	0.05	LOGLOG	0.00630925	0.0128741	2			6.47228		Sema 2.4 mg	1
0	SEMA 2.4 MG	6.70226	3244	1	1	1	0.944037	0.00168779	0.05	LOGLOG	0.0065606	0.013231	2			6.70226		Sema 2.4 mg	1
0	SEMA 2.4 MG	6.80082	3242	1	1	0	0.974563	0.00171466	0.05	LOGLOG	0.00681289	0.0135872	2			6.80082		Sema 2.4 mg	1
0	SEMA 2.4 MG	6.93224	3241	0	0	1	0.974563	0.00171466	0.05	LOGLOG	0.00681289	0.0135872	2			6.93224		Sema 2.4 mg	1
0	SEMA 2.4 MG	7.06366	3240	2	2	0	1.03563	0.00176716	0.05	LOGLOG	0.00732006	0.0142976	2			7.06366		Sema 2.4 mg	1
0	SEMA 2.4 MG	7.12936	3238	1	1	0	1.06617	0.00179281	0.05	LOGLOG	0.00757479	0.0146517	2			7.12936		Sema 2.4 mg	1
0	SEMA 2.4 MG	7.26078	3237	1	1	0	1.0967	0.00181808	0.05	LOGLOG	0.00783026	0.0150051	2			7.26078		Sema 2.4 mg	1
0	SEMA 2.4 MG	7.32649	3236	1	1	0	1.12724	0.00184299	0.05	LOGLOG	0.00808642	0.0153578	2			7.32649		Sema 2.4 mg	1
0	SEMA 2.4 MG	7.3922	3235	1	2	0	1.15777	0.00186755	0.05	LOGLOG	0.00834325	0.0157099	2			7.3922		Sema 2.4 mg	1
0	SEMA 2.4 MG	7.45791	3233	0	1	0	1.15777	0.00186755	0.05	LOGLOG	0.00834325	0.0157099	2			7.45791		Sema 2.4 mg	1
0	SEMA 2.4 MG	7.55647	3232	1	1	0	1.18831	0.00189178	0.05	LOGLOG	0.00860073	0.0160613	2			7.55647		Sema 2.4 mg	1
0	SEMA 2.4 MG	7.75359	3231	1	1	0	1.21884	0.00191569	0.05	LOGLOG	0.00885883	0.0164121	2			7.75359		Sema 2.4 mg	1
0	SEMA 2.4 MG	7.95072	3230	0	1	0	1.21884	0.00191569	0.05	LOGLOG	0.00885883	0.0164121	2			7.95072		Sema 2.4 mg	1
0	SEMA 2.4 MG	8.01643	3229	1	1	0	1.24938	0.00193929	0.05	LOGLOG	0.00911752	0.0167624	2			8.01643		Sema 2.4 mg	1
0	SEMA 2.4 MG	8.34497	3228	1	1	0	1.27991	0.00196259	0.05	LOGLOG	0.0093768	0.0171121	2			8.34497		Sema 2.4 mg	1
0	SEMA 2.4 MG	8.37782	3227	1	1	1	1.31045	0.0019856	0.05	LOGLOG	0.00963663	0.0174613	2			8.37782		Sema 2.4 mg	1
0	SEMA 2.4 MG	8.47639	3225	0	1	0	1.31045	0.0019856	0.05	LOGLOG	0.00963663	0.0174613	2			8.47639		Sema 2.4 mg	1
0	SEMA 2.4 MG	8.77207	3224	0	0	1	1.31045	0.0019856	0.05	LOGLOG	0.00963663	0.0174613	2			8.77207		Sema 2.4 mg	1
0	SEMA 2.4 MG	8.93634	3223	2	2	0	1.37156	0.00203086	0.05	LOGLOG	0.0101582	0.0181586	2			8.93634		Sema 2.4 mg	1
0	SEMA 2.4 MG	9.03491	3221	0	0	1	1.37156	0.00203086	0.05	LOGLOG	0.0101582	0.0181586	2			9.03491		Sema 2.4 mg	1
0	SEMA 2.4 MG	9.10062	3220	1	1	0	1.40212	0.00205311	0.05	LOGLOG	0.0104198	0.0185066	2			9.10062		Sema 2.4 mg	1
0	SEMA 2.4 MG	9.13347	3219	1	1	0	1.43269	0.0020751	0.05	LOGLOG	0.0106819	0.0188542	2			9.13347		Sema 2.4 mg	1
0	SEMA 2.4 MG	9.16632	3218	1	1	0	1.46325	0.00209685	0.05	LOGLOG	0.0109445	0.0192013	2			9.16632		Sema 2.4 mg	1
0	SEMA 2.4 MG	9.3306	3217	1	1	0	1.49381	0.00211837	0.05	LOGLOG	0.0112075	0.0195479	2			9.3306		Sema 2.4 mg	1
0	SEMA 2.4 MG	9.82341	3216	1	1	0	1.52438	0.00213965	0.05	LOGLOG	0.011471	0.0198941	2			9.82341		Sema 2.4 mg	1
0	SEMA 2.4 MG	9.95483	3215	1	1	0	1.55494	0.00216071	0.05	LOGLOG	0.0117349	0.0202399	2			9.95483		Sema 2.4 mg	1
0	SEMA 2.4 MG	10.0205	3214	1	1	0	1.5855	0.00218156	0.05	LOGLOG	0.0119992	0.0205853	2			10.0205		Sema 2.4 mg	1
0	SEMA 2.4 MG	10.0862	3213	0	1	0	1.5855	0.00218156	0.05	LOGLOG	0.0119992	0.0205853	2			10.0862		Sema 2.4 mg	1
0	SEMA 2.4 MG	10.1191	3212	0	0	1	1.5855	0.00218156	0.05	LOGLOG	0.0119992	0.0205853	2			10.1191		Sema 2.4 mg	1
0	SEMA 2.4 MG	10.152	3211	1	1	0	1.61608	0.0022022	0.05	LOGLOG	0.012264	0.0209305	2			10.152		Sema 2.4 mg	1
0	SEMA 2.4 MG	10.2505	3210	1	1	0	1.64665	0.00222265	0.05	LOGLOG	0.0125292	0.0212752	2			10.2505		Sema 2.4 mg	1
0	SEMA 2.4 MG	10.3162	3209	0	2	0	1.64665	0.00222265	0.05	LOGLOG	0.0125292	0.0212752	2			10.3162		Sema 2.4 mg	1
0	SEMA 2.4 MG	10.4476	3207	2	2	0	1.7078	0.00226294	0.05	LOGLOG	0.0130608	0.0219636	2			10.4476		Sema 2.4 mg	1
0	SEMA 2.4 MG	10.5791	3205	0	1	0	1.7078	0.00226294	0.05	LOGLOG	0.0130608	0.0219636	2			10.5791		Sema 2.4 mg	1
0	SEMA 2.4 MG	10.6776	3204	0	1	0	1.7078	0.00226294	0.05	LOGLOG	0.0130608	0.0219636	2			10.6776		Sema 2.4 mg	1
0	SEMA 2.4 MG	10.9405	3203	1	1	0	1.73837	0.0022828	0.05	LOGLOG	0.0133271	0.0223072	2			10.9405		Sema 2.4 mg	1
0	SEMA 2.4 MG	11.4004	3202	1	1	0	1.76894	0.00230248	0.05	LOGLOG	0.0135938	0.0226505	2			11.4004		Sema 2.4 mg	1
0	SEMA 2.4 MG	11.4333	3201	1	1	0	1.79952	0.00232198	0.05	LOGLOG	0.0138609	0.0229934	2			11.4333		Sema 2.4 mg	1
0	SEMA 2.4 MG	11.7947	3200	1	1	0	1.83009	0.00234131	0.05	LOGLOG	0.0141283	0.0233361	2			11.7947		Sema 2.4 mg	1
0	SEMA 2.4 MG	11.8275	3199	0	1	0	1.83009	0.00234131	0.05	LOGLOG	0.0141283	0.0233361	2			11.8275		Sema 2.4 mg	1
0	SEMA 2.4 MG	11.9918	3198	0	0	1	1.83009	0.00234131	0.05	LOGLOG	0.0141283	0.0233361	2			11.9918		Sema 2.4 mg	1
0	SEMA 2.4 MG	12.1889	3197	0	0	1	1.83009	0.00234131	0.05	LOGLOG	0.0141283	0.0233361	2			12.1889		Sema 2.4 mg	1
0	SEMA 2.4 MG	12.3203	3196	0	1	0	1.83009	0.00234131	0.05	LOGLOG	0.0141283	0.0233361	2			12.3203		Sema 2.4 mg	1
0	SEMA 2.4 MG	12.5832	3195	1	1	0	1.86068	0.00236048	0.05	LOGLOG	0.0143962	0.0236786	2			12.5832		Sema 2.4 mg	1
0	SEMA 2.4 MG	12.6489	3194	1	1	0	1.89127	0.0023795	0.05	LOGLOG	0.0146644	0.0240208	2			12.6489		Sema 2.4 mg	1
0	SEMA 2.4 MG	12.9117	3193	0	2	0	1.89127	0.0023795	0.05	LOGLOG	0.0146644	0.0240208	2			12.9117		Sema 2.4 mg	1
0	SEMA 2.4 MG	12.9774	3191	1	1	0	1.92187	0.00239834	0.05	LOGLOG	0.0149329	0.0243627	2			12.9774		Sema 2.4 mg	1
0	SEMA 2.4 MG	13.0103	3190	0	1	0	1.92187	0.00239834	0.05	LOGLOG	0.0149329	0.0243627	2			13.0103		Sema 2.4 mg	1
0	SEMA 2.4 MG	13.1088	3189	1	1	0	1.95246	0.00241704	0.05	LOGLOG	0.0152017	0.0247044	2			13.1088		Sema 2.4 mg	1
0	SEMA 2.4 MG	13.1745	3188	0	1	0	1.95246	0.00241704	0.05	LOGLOG	0.0152017	0.0247044	2			13.1745		Sema 2.4 mg	1
0	SEMA 2.4 MG	13.306	3187	0	1	0	1.95246	0.00241704	0.05	LOGLOG	0.0152017	0.0247044	2			13.306		Sema 2.4 mg	1
0	SEMA 2.4 MG	13.3717	3186	1	1	0	1.98305	0.00243557	0.05	LOGLOG	0.0154708	0.0250457	2			13.3717		Sema 2.4 mg	1
0	SEMA 2.4 MG	13.4045	3185	1	2	0	2.01364	0.00245395	0.05	LOGLOG	0.0157402	0.0253867	2			13.4045		Sema 2.4 mg	1
0	SEMA 2.4 MG	13.6674	3183	1	1	0	2.04423	0.00247219	0.05	LOGLOG	0.01601	0.0257275	2			13.6674		Sema 2.4 mg	1
0	SEMA 2.4 MG	13.7002	3182	1	1	1	2.07483	0.00249028	0.05	LOGLOG	0.01628	0.026068	2			13.7002		Sema 2.4 mg	1
0	SEMA 2.4 MG	13.8316	3180	0	0	1	2.07483	0.00249028	0.05	LOGLOG	0.01628	0.026068	2			13.8316		Sema 2.4 mg	1
0	SEMA 2.4 MG	13.8973	3179	1	1	0	2.10544	0.00250825	0.05	LOGLOG	0.0165504	0.0264084	2			13.8973		Sema 2.4 mg	1
0	SEMA 2.4 MG	14.2587	3178	1	1	0	2.13605	0.00252608	0.05	LOGLOG	0.0168211	0.0267486	2			14.2587		Sema 2.4 mg	1
0	SEMA 2.4 MG	14.2916	3177	1	1	0	2.16666	0.00254378	0.05	LOGLOG	0.017092	0.0270885	2			14.2916		Sema 2.4 mg	1
0	SEMA 2.4 MG	14.3901	3176	1	1	0	2.19727	0.00256134	0.05	LOGLOG	0.0173633	0.0274282	2			14.3901		Sema 2.4 mg	1
0	SEMA 2.4 MG	14.423	3175	1	1	0	2.22788	0.00257877	0.05	LOGLOG	0.0176347	0.0277676	2			14.423		Sema 2.4 mg	1
0	SEMA 2.4 MG	14.4887	3174	1	1	0	2.2585	0.00259608	0.05	LOGLOG	0.0179065	0.0281068	2			14.4887		Sema 2.4 mg	1
0	SEMA 2.4 MG	14.7515	3173	1	1	1	2.28911	0.00261325	0.05	LOGLOG	0.0181784	0.0284458	2			14.7515		Sema 2.4 mg	1
0	SEMA 2.4 MG	14.9487	3171	0	0	1	2.28911	0.00261325	0.05	LOGLOG	0.0181784	0.0284458	2			14.9487		Sema 2.4 mg	1
0	SEMA 2.4 MG	14.9815	3170	1	1	0	2.31974	0.00263033	0.05	LOGLOG	0.0184508	0.0287847	2			14.9815		Sema 2.4 mg	1
0	SEMA 2.4 MG	15.0472	3169	1	1	0	2.35037	0.00264729	0.05	LOGLOG	0.0187234	0.0291234	2			15.0472		Sema 2.4 mg	1
0	SEMA 2.4 MG	15.1129	3168	1	1	0	2.381	0.00266412	0.05	LOGLOG	0.0189963	0.0294619	2			15.1129		Sema 2.4 mg	1
0	SEMA 2.4 MG	15.2115	3167	0	0	1	2.381	0.00266412	0.05	LOGLOG	0.0189963	0.0294619	2			15.2115		Sema 2.4 mg	1
0	SEMA 2.4 MG	15.3429	3166	1	1	0	2.41164	0.00268086	0.05	LOGLOG	0.0192694	0.0298003	2			15.3429		Sema 2.4 mg	1
0	SEMA 2.4 MG	15.5729	3165	1	1	0	2.44228	0.00269747	0.05	LOGLOG	0.0195428	0.0301385	2			15.5729		Sema 2.4 mg	1
0	SEMA 2.4 MG	15.6386	3164	0	1	0	2.44228	0.00269747	0.05	LOGLOG	0.0195428	0.0301385	2			15.6386		Sema 2.4 mg	1
0	SEMA 2.4 MG	15.7043	3163	1	1	0	2.47292	0.00271398	0.05	LOGLOG	0.0198164	0.0304764	2			15.7043		Sema 2.4 mg	1
0	SEMA 2.4 MG	15.9014	3162	1	1	0	2.50356	0.00273037	0.05	LOGLOG	0.0200902	0.0308142	2			15.9014		Sema 2.4 mg	1
0	SEMA 2.4 MG	16.4271	3161	1	1	0	2.5342	0.00274666	0.05	LOGLOG	0.0203642	0.0311517	2			16.4271		Sema 2.4 mg	1
0	SEMA 2.4 MG	16.5914	3160	2	2	0	2.59548	0.00277891	0.05	LOGLOG	0.0209128	0.0318262	2			16.5914		Sema 2.4 mg	1
0	SEMA 2.4 MG	16.6899	3158	0	1	0	2.59548	0.00277891	0.05	LOGLOG	0.0209128	0.0318262	2			16.6899		Sema 2.4 mg	1
0	SEMA 2.4 MG	16.7556	3157	1	1	0	2.62612	0.00279488	0.05	LOGLOG	0.0211875	0.0321631	2			16.7556		Sema 2.4 mg	1
0	SEMA 2.4 MG	16.9856	3156	1	2	0	2.65676	0.00281076	0.05	LOGLOG	0.0214623	0.0324999	2			16.9856		Sema 2.4 mg	1
0	SEMA 2.4 MG	17.117	3154	1	1	0	2.6874	0.00282653	0.05	LOGLOG	0.0217373	0.0328364	2			17.117		Sema 2.4 mg	1
0	SEMA 2.4 MG	17.4127	3153	1	1	0	2.71805	0.0028422	0.05	LOGLOG	0.0220125	0.0331728	2			17.4127		Sema 2.4 mg	1
0	SEMA 2.4 MG	17.6756	3152	1	1	0	2.74869	0.00285778	0.05	LOGLOG	0.0222879	0.033509	2			17.6756		Sema 2.4 mg	1
0	SEMA 2.4 MG	17.7413	3151	1	1	0	2.77933	0.00287326	0.05	LOGLOG	0.0225635	0.033845	2			17.7413		Sema 2.4 mg	1
0	SEMA 2.4 MG	17.7741	3150	1	1	0	2.80997	0.00288866	0.05	LOGLOG	0.0228393	0.0341808	2			17.7741		Sema 2.4 mg	1
0	SEMA 2.4 MG	17.8398	3149	1	1	1	2.84061	0.00290395	0.05	LOGLOG	0.0231152	0.0345165	2			17.8398		Sema 2.4 mg	1
0	SEMA 2.4 MG	17.9713	3147	0	0	2	2.84061	0.00290395	0.05	LOGLOG	0.0231152	0.0345165	2			17.9713		Sema 2.4 mg	1
0	SEMA 2.4 MG	18.1355	3145	0	0	1	2.84061	0.00290395	0.05	LOGLOG	0.0231152	0.0345165	2			18.1355		Sema 2.4 mg	1
0	SEMA 2.4 MG	18.1684	3144	0	0	1	2.84061	0.00290395	0.05	LOGLOG	0.0231152	0.0345165	2			18.1684		Sema 2.4 mg	1
0	SEMA 2.4 MG	18.2012	3143	1	1	0	2.8713	0.00291921	0.05	LOGLOG	0.0233918	0.0348526	2			18.2012		Sema 2.4 mg	1
0	SEMA 2.4 MG	18.2669	3142	1	2	0	2.90199	0.00293438	0.05	LOGLOG	0.0236684	0.0351885	2			18.2669		Sema 2.4 mg	1
0	SEMA 2.4 MG	18.3326	3140	1	1	0	2.93268	0.00294947	0.05	LOGLOG	0.0239453	0.0355242	2			18.3326		Sema 2.4 mg	1
0	SEMA 2.4 MG	18.3655	3139	1	1	0	2.96336	0.00296446	0.05	LOGLOG	0.0242224	0.0358598	2			18.3655		Sema 2.4 mg	1
0	SEMA 2.4 MG	18.4969	3138	2	2	0	3.02474	0.0029942	0.05	LOGLOG	0.0247769	0.0365305	2			18.4969		Sema 2.4 mg	1
0	SEMA 2.4 MG	18.7598	3136	0	1	0	3.02474	0.0029942	0.05	LOGLOG	0.0247769	0.0365305	2			18.7598		Sema 2.4 mg	1
0	SEMA 2.4 MG	18.7926	3135	0	0	1	3.02474	0.0029942	0.05	LOGLOG	0.0247769	0.0365305	2			18.7926		Sema 2.4 mg	1
0	SEMA 2.4 MG	18.9897	3134	0	1	0	3.02474	0.0029942	0.05	LOGLOG	0.0247769	0.0365305	2			18.9897		Sema 2.4 mg	1
0	SEMA 2.4 MG	19.0554	3133	1	1	0	3.05544	0.00300895	0.05	LOGLOG	0.0250545	0.0368657	2			19.0554		Sema 2.4 mg	1
0	SEMA 2.4 MG	19.0883	3132	0	0	1	3.05544	0.00300895	0.05	LOGLOG	0.0250545	0.0368657	2			19.0883		Sema 2.4 mg	1
0	SEMA 2.4 MG	19.2197	3131	1	1	0	3.08615	0.00302363	0.05	LOGLOG	0.0253324	0.0372008	2			19.2197		Sema 2.4 mg	1
0	SEMA 2.4 MG	19.2854	3130	1	1	0	3.11686	0.00303824	0.05	LOGLOG	0.0256104	0.0375359	2			19.2854		Sema 2.4 mg	1
0	SEMA 2.4 MG	19.3511	3129	2	2	0	3.17828	0.0030672	0.05	LOGLOG	0.0261669	0.0382054	2			19.3511		Sema 2.4 mg	1
0	SEMA 2.4 MG	19.4168	3127	0	1	0	3.17828	0.0030672	0.05	LOGLOG	0.0261669	0.0382054	2			19.4168		Sema 2.4 mg	1
0	SEMA 2.4 MG	19.4497	3126	0	0	1	3.17828	0.0030672	0.05	LOGLOG	0.0261669	0.0382054	2			19.4497		Sema 2.4 mg	1
0	SEMA 2.4 MG	19.5154	3125	2	2	0	3.23971	0.00309588	0.05	LOGLOG	0.0267241	0.0388747	2			19.5154		Sema 2.4 mg	1
0	SEMA 2.4 MG	19.614	3123	1	1	0	3.27043	0.0031101	0.05	LOGLOG	0.027003	0.0392091	2			19.614		Sema 2.4 mg	1
0	SEMA 2.4 MG	19.7782	3122	1	1	0	3.30115	0.00312425	0.05	LOGLOG	0.027282	0.0395433	2			19.7782		Sema 2.4 mg	1
0	SEMA 2.4 MG	19.9097	3121	1	1	0	3.33187	0.00313833	0.05	LOGLOG	0.0275611	0.0398774	2			19.9097		Sema 2.4 mg	1
0	SEMA 2.4 MG	19.9754	3120	0	1	0	3.33187	0.00313833	0.05	LOGLOG	0.0275611	0.0398774	2			19.9754		Sema 2.4 mg	1
0	SEMA 2.4 MG	20.0739	3119	1	1	0	3.36259	0.00315234	0.05	LOGLOG	0.0278404	0.0402114	2			20.0739		Sema 2.4 mg	1
0	SEMA 2.4 MG	20.1725	3118	1	1	0	3.39331	0.00316627	0.05	LOGLOG	0.0281198	0.0405452	2			20.1725		Sema 2.4 mg	1
0	SEMA 2.4 MG	20.2382	3117	0	1	0	3.39331	0.00316627	0.05	LOGLOG	0.0281198	0.0405452	2			20.2382		Sema 2.4 mg	1
0	SEMA 2.4 MG	20.271	3116	1	2	0	3.42403	0.00318013	0.05	LOGLOG	0.0283994	0.0408789	2			20.271		Sema 2.4 mg	1
0	SEMA 2.4 MG	20.4353	3114	2	2	0	3.48546	0.00320766	0.05	LOGLOG	0.0289589	0.041546	2			20.4353		Sema 2.4 mg	1
0	SEMA 2.4 MG	20.501	3112	1	1	0	3.51618	0.00322132	0.05	LOGLOG	0.0292388	0.0418793	2			20.501		Sema 2.4 mg	1
0	SEMA 2.4 MG	20.5996	3111	1	1	0	3.5469	0.00323491	0.05	LOGLOG	0.0295189	0.0422124	2			20.5996		Sema 2.4 mg	1
0	SEMA 2.4 MG	20.6982	3110	0	1	0	3.5469	0.00323491	0.05	LOGLOG	0.0295189	0.0422124	2			20.6982		Sema 2.4 mg	1
0	SEMA 2.4 MG	20.731	3109	0	0	1	3.5469	0.00323491	0.05	LOGLOG	0.0295189	0.0422124	2			20.731		Sema 2.4 mg	1
0	SEMA 2.4 MG	20.7639	3108	1	1	1	3.57763	0.00324844	0.05	LOGLOG	0.0297992	0.0425456	2			20.7639		Sema 2.4 mg	1
0	SEMA 2.4 MG	20.7967	3106	1	2	0	3.60837	0.00326192	0.05	LOGLOG	0.0300797	0.0428788	2			20.7967		Sema 2.4 mg	1
0	SEMA 2.4 MG	20.8296	3104	0	0	1	3.60837	0.00326192	0.05	LOGLOG	0.0300797	0.0428788	2			20.8296		Sema 2.4 mg	1
0	SEMA 2.4 MG	20.8953	3103	0	0	1	3.60837	0.00326192	0.05	LOGLOG	0.0300797	0.0428788	2			20.8953		Sema 2.4 mg	1
0	SEMA 2.4 MG	21.0924	3102	0	1	0	3.60837	0.00326192	0.05	LOGLOG	0.0300797	0.0428788	2			21.0924		Sema 2.4 mg	1
0	SEMA 2.4 MG	21.191	3101	1	1	0	3.63913	0.00327536	0.05	LOGLOG	0.0303605	0.0432121	2			21.191		Sema 2.4 mg	1
0	SEMA 2.4 MG	21.5195	3100	1	1	0	3.66988	0.00328873	0.05	LOGLOG	0.0306415	0.0435452	2			21.5195		Sema 2.4 mg	1
0	SEMA 2.4 MG	21.6838	3099	1	1	0	3.70064	0.00330203	0.05	LOGLOG	0.0309225	0.0438783	2			21.6838		Sema 2.4 mg	1
0	SEMA 2.4 MG	21.9466	3098	1	1	0	3.7314	0.00331528	0.05	LOGLOG	0.0312037	0.0442112	2			21.9466		Sema 2.4 mg	1
0	SEMA 2.4 MG	22.1766	3097	1	1	0	3.76216	0.00332846	0.05	LOGLOG	0.031485	0.044544	2			22.1766		Sema 2.4 mg	1
0	SEMA 2.4 MG	22.2094	3096	2	2	0	3.82368	0.00335465	0.05	LOGLOG	0.0320479	0.0452092	2			22.2094		Sema 2.4 mg	1
0	SEMA 2.4 MG	22.308	3094	1	1	0	3.85443	0.00336765	0.05	LOGLOG	0.0323296	0.0455417	2			22.308		Sema 2.4 mg	1
0	SEMA 2.4 MG	22.5051	3093	1	1	0	3.88519	0.00338059	0.05	LOGLOG	0.0326113	0.045874	2			22.5051		Sema 2.4 mg	1
0	SEMA 2.4 MG	22.538	3092	1	2	0	3.91595	0.00339348	0.05	LOGLOG	0.0328932	0.0462062	2			22.538		Sema 2.4 mg	1
0	SEMA 2.4 MG	22.6037	3090	1	1	0	3.94671	0.00340631	0.05	LOGLOG	0.0331752	0.0465384	2			22.6037		Sema 2.4 mg	1
0	SEMA 2.4 MG	22.6366	3089	1	1	0	3.97747	0.00341908	0.05	LOGLOG	0.0334573	0.0468704	2			22.6366		Sema 2.4 mg	1
0	SEMA 2.4 MG	22.7351	3088	1	1	0	4.00823	0.0034318	0.05	LOGLOG	0.0337395	0.0472023	2			22.7351		Sema 2.4 mg	1
0	SEMA 2.4 MG	22.8337	3087	1	1	0	4.03898	0.00344446	0.05	LOGLOG	0.0340218	0.0475341	2			22.8337		Sema 2.4 mg	1
0	SEMA 2.4 MG	22.8665	3086	0	2	0	4.03898	0.00344446	0.05	LOGLOG	0.0340218	0.0475341	2			22.8665		Sema 2.4 mg	1
0	SEMA 2.4 MG	23.0637	3084	1	1	0	4.06974	0.00345707	0.05	LOGLOG	0.0343043	0.0478657	2			23.0637		Sema 2.4 mg	1
0	SEMA 2.4 MG	23.1951	3083	0	1	0	4.06974	0.00345707	0.05	LOGLOG	0.0343043	0.0478657	2			23.1951		Sema 2.4 mg	1
0	SEMA 2.4 MG	23.2936	3082	1	2	0	4.1005	0.00346962	0.05	LOGLOG	0.0345868	0.0481973	2			23.2936		Sema 2.4 mg	1
0	SEMA 2.4 MG	23.3593	3080	1	1	0	4.13126	0.00348212	0.05	LOGLOG	0.0348694	0.0485288	2			23.3593		Sema 2.4 mg	1
0	SEMA 2.4 MG	23.3922	3079	1	1	0	4.16202	0.00349456	0.05	LOGLOG	0.0351522	0.0488602	2			23.3922		Sema 2.4 mg	1
0	SEMA 2.4 MG	23.4908	3078	1	1	0	4.19278	0.00350695	0.05	LOGLOG	0.035435	0.0491915	2			23.4908		Sema 2.4 mg	1
0	SEMA 2.4 MG	23.5236	3077	1	1	0	4.22353	0.0035193	0.05	LOGLOG	0.035718	0.0495227	2			23.5236		Sema 2.4 mg	1
0	SEMA 2.4 MG	23.655	3076	0	1	0	4.22353	0.0035193	0.05	LOGLOG	0.035718	0.0495227	2			23.655		Sema 2.4 mg	1
0	SEMA 2.4 MG	23.8193	3075	0	1	0	4.22353	0.0035193	0.05	LOGLOG	0.035718	0.0495227	2			23.8193		Sema 2.4 mg	1
0	SEMA 2.4 MG	23.8522	3074	2	2	0	4.28505	0.00354382	0.05	LOGLOG	0.0362842	0.0501847	2			23.8522		Sema 2.4 mg	1
0	SEMA 2.4 MG	23.885	3072	0	0	1	4.28505	0.00354382	0.05	LOGLOG	0.0362842	0.0501847	2			23.885		Sema 2.4 mg	1
0	SEMA 2.4 MG	24.0493	3071	0	1	0	4.28505	0.00354382	0.05	LOGLOG	0.0362842	0.0501847	2			24.0493		Sema 2.4 mg	1
0	SEMA 2.4 MG	24.2136	3070	1	1	0	4.31582	0.00355602	0.05	LOGLOG	0.0365675	0.0505157	2			24.2136		Sema 2.4 mg	1
0	SEMA 2.4 MG	24.2793	3069	0	0	1	4.31582	0.00355602	0.05	LOGLOG	0.0365675	0.0505157	2			24.2793		Sema 2.4 mg	1
0	SEMA 2.4 MG	24.3121	3068	1	1	0	4.3466	0.00356818	0.05	LOGLOG	0.036851	0.0508467	2			24.3121		Sema 2.4 mg	1
0	SEMA 2.4 MG	24.5749	3067	0	0	1	4.3466	0.00356818	0.05	LOGLOG	0.036851	0.0508467	2			24.5749		Sema 2.4 mg	1
0	SEMA 2.4 MG	24.6078	3066	0	1	0	4.3466	0.00356818	0.05	LOGLOG	0.036851	0.0508467	2			24.6078		Sema 2.4 mg	1
0	SEMA 2.4 MG	24.6407	3065	0	0	1	4.3466	0.00356818	0.05	LOGLOG	0.036851	0.0508467	2			24.6407		Sema 2.4 mg	1
0	SEMA 2.4 MG	24.6735	3064	1	1	0	4.3774	0.0035803	0.05	LOGLOG	0.0371348	0.0511779	2			24.6735		Sema 2.4 mg	1
0	SEMA 2.4 MG	24.9035	3063	2	2	0	4.43899	0.0036044	0.05	LOGLOG	0.0377026	0.05184	2			24.9035		Sema 2.4 mg	1
0	SEMA 2.4 MG	25.0021	3061	1	1	0	4.46979	0.00361637	0.05	LOGLOG	0.0379867	0.0521708	2			25.0021		Sema 2.4 mg	1
0	SEMA 2.4 MG	25.0349	3060	1	1	0	4.50059	0.0036283	0.05	LOGLOG	0.0382709	0.0525016	2			25.0349		Sema 2.4 mg	1
0	SEMA 2.4 MG	25.1663	3059	1	1	0	4.53139	0.00364019	0.05	LOGLOG	0.0385551	0.0528323	2			25.1663		Sema 2.4 mg	1
0	SEMA 2.4 MG	25.1992	3058	0	0	1	4.53139	0.00364019	0.05	LOGLOG	0.0385551	0.0528323	2			25.1992		Sema 2.4 mg	1
0	SEMA 2.4 MG	25.2977	3057	0	0	1	4.53139	0.00364019	0.05	LOGLOG	0.0385551	0.0528323	2			25.2977		Sema 2.4 mg	1
0	SEMA 2.4 MG	25.3634	3056	0	0	2	4.53139	0.00364019	0.05	LOGLOG	0.0385551	0.0528323	2			25.3634		Sema 2.4 mg	1
0	SEMA 2.4 MG	25.4949	3054	0	1	0	4.53139	0.00364019	0.05	LOGLOG	0.0385551	0.0528323	2			25.4949		Sema 2.4 mg	1
0	SEMA 2.4 MG	25.5277	3053	0	0	1	4.53139	0.00364019	0.05	LOGLOG	0.0385551	0.0528323	2			25.5277		Sema 2.4 mg	1
0	SEMA 2.4 MG	25.5934	3052	0	0	1	4.53139	0.00364019	0.05	LOGLOG	0.0385551	0.0528323	2			25.5934		Sema 2.4 mg	1
0	SEMA 2.4 MG	25.6263	3051	0	0	1	4.53139	0.00364019	0.05	LOGLOG	0.0385551	0.0528323	2			25.6263		Sema 2.4 mg	1
0	SEMA 2.4 MG	25.692	3050	0	1	0	4.53139	0.00364019	0.05	LOGLOG	0.0385551	0.0528323	2			25.692		Sema 2.4 mg	1
0	SEMA 2.4 MG	25.7906	3049	0	1	1	4.53139	0.00364019	0.05	LOGLOG	0.0385551	0.0528323	2			25.7906		Sema 2.4 mg	1
0	SEMA 2.4 MG	25.8234	3047	0	0	4	4.53139	0.00364019	0.05	LOGLOG	0.0385551	0.0528323	2			25.8234		Sema 2.4 mg	1
0	SEMA 2.4 MG	25.8563	3043	0	0	3	4.53139	0.00364019	0.05	LOGLOG	0.0385551	0.0528323	2			25.8563		Sema 2.4 mg	1
0	SEMA 2.4 MG	25.922	3040	0	0	1	4.53139	0.00364019	0.05	LOGLOG	0.0385551	0.0528323	2			25.922		Sema 2.4 mg	1
0	SEMA 2.4 MG	25.9548	3039	1	1	1	4.56235	0.00365215	0.05	LOGLOG	0.0388409	0.0531648	2			25.9548		Sema 2.4 mg	1
0	SEMA 2.4 MG	25.9877	3037	1	1	0	4.59332	0.00366408	0.05	LOGLOG	0.0391268	0.0534974	2			25.9877		Sema 2.4 mg	1
0	SEMA 2.4 MG	26.0205	3036	1	1	4	4.62429	0.00367596	0.05	LOGLOG	0.0394127	0.0538298	2			26.0205		Sema 2.4 mg	1
0	SEMA 2.4 MG	26.0534	3031	0	0	1	4.62429	0.00367596	0.05	LOGLOG	0.0394127	0.0538298	2			26.0534		Sema 2.4 mg	1
0	SEMA 2.4 MG	26.1191	3030	0	0	2	4.62429	0.00367596	0.05	LOGLOG	0.0394127	0.0538298	2			26.1191		Sema 2.4 mg	1
0	SEMA 2.4 MG	26.1848	3028	1	1	1	4.65533	0.00368785	0.05	LOGLOG	0.0396994	0.054163	2			26.1848		Sema 2.4 mg	1
0	SEMA 2.4 MG	26.2177	3026	0	0	2	4.65533	0.00368785	0.05	LOGLOG	0.0396994	0.054163	2			26.2177		Sema 2.4 mg	1
0	SEMA 2.4 MG	26.2505	3024	0	0	2	4.65533	0.00368785	0.05	LOGLOG	0.0396994	0.054163	2			26.2505		Sema 2.4 mg	1
0	SEMA 2.4 MG	26.2834	3022	0	0	1	4.65533	0.00368785	0.05	LOGLOG	0.0396994	0.054163	2			26.2834		Sema 2.4 mg	1
0	SEMA 2.4 MG	26.3162	3021	0	1	1	4.65533	0.00368785	0.05	LOGLOG	0.0396994	0.054163	2			26.3162		Sema 2.4 mg	1
0	SEMA 2.4 MG	26.3491	3019	0	0	1	4.65533	0.00368785	0.05	LOGLOG	0.0396994	0.054163	2			26.3491		Sema 2.4 mg	1
0	SEMA 2.4 MG	26.3819	3018	0	0	1	4.65533	0.00368785	0.05	LOGLOG	0.0396994	0.054163	2			26.3819		Sema 2.4 mg	1
0	SEMA 2.4 MG	26.4148	3017	0	0	2	4.65533	0.00368785	0.05	LOGLOG	0.0396994	0.054163	2			26.4148		Sema 2.4 mg	1
0	SEMA 2.4 MG	26.4476	3015	0	0	3	4.65533	0.00368785	0.05	LOGLOG	0.0396994	0.054163	2			26.4476		Sema 2.4 mg	1
0	SEMA 2.4 MG	26.4805	3012	0	0	4	4.65533	0.00368785	0.05	LOGLOG	0.0396994	0.054163	2			26.4805		Sema 2.4 mg	1
0	SEMA 2.4 MG	26.5133	3008	2	2	2	4.71779	0.00371179	0.05	LOGLOG	0.0402763	0.0548334	2			26.5133		Sema 2.4 mg	1
0	SEMA 2.4 MG	26.5462	3004	0	0	3	4.71779	0.00371179	0.05	LOGLOG	0.0402763	0.0548334	2			26.5462		Sema 2.4 mg	1
0	SEMA 2.4 MG	26.5791	3001	1	1	1	4.74907	0.00372374	0.05	LOGLOG	0.0405652	0.0551691	2			26.5791		Sema 2.4 mg	1
0	SEMA 2.4 MG	26.6119	2999	0	0	2	4.74907	0.00372374	0.05	LOGLOG	0.0405652	0.0551691	2			26.6119		Sema 2.4 mg	1
0	SEMA 2.4 MG	26.6448	2997	0	0	3	4.74907	0.00372374	0.05	LOGLOG	0.0405652	0.0551691	2			26.6448		Sema 2.4 mg	1
0	SEMA 2.4 MG	26.6776	2994	0	0	4	4.74907	0.00372374	0.05	LOGLOG	0.0405652	0.0551691	2			26.6776		Sema 2.4 mg	1
0	SEMA 2.4 MG	26.7105	2990	0	0	5	4.74907	0.00372374	0.05	LOGLOG	0.0405652	0.0551691	2			26.7105		Sema 2.4 mg	1
0	SEMA 2.4 MG	26.7433	2985	0	0	2	4.74907	0.00372374	0.05	LOGLOG	0.0405652	0.0551691	2			26.7433		Sema 2.4 mg	1
0	SEMA 2.4 MG	26.7762	2983	0	0	3	4.74907	0.00372374	0.05	LOGLOG	0.0405652	0.0551691	2			26.7762		Sema 2.4 mg	1
0	SEMA 2.4 MG	26.809	2980	0	0	3	4.74907	0.00372374	0.05	LOGLOG	0.0405652	0.0551691	2			26.809		Sema 2.4 mg	1
0	SEMA 2.4 MG	26.8419	2977	1	1	1	4.78059	0.00373583	0.05	LOGLOG	0.0408564	0.0555075	2			26.8419		Sema 2.4 mg	1
0	SEMA 2.4 MG	26.8747	2975	2	2	4	4.84365	0.00375988	0.05	LOGLOG	0.0414391	0.0561843	2			26.8747		Sema 2.4 mg	1
0	SEMA 2.4 MG	26.9076	2969	1	1	5	4.87523	0.00377187	0.05	LOGLOG	0.041731	0.056523	2			26.9076		Sema 2.4 mg	1
0	SEMA 2.4 MG	26.9405	2963	0	0	3	4.87523	0.00377187	0.05	LOGLOG	0.041731	0.056523	2			26.9405		Sema 2.4 mg	1
0	SEMA 2.4 MG	26.9733	2960	1	1	4	4.90689	0.00378389	0.05	LOGLOG	0.0420236	0.0568627	2			26.9733		Sema 2.4 mg	1
0	SEMA 2.4 MG	27.0062	2955	0	0	1	4.90689	0.00378389	0.05	LOGLOG	0.0420236	0.0568627	2			27.0062		Sema 2.4 mg	1
0	SEMA 2.4 MG	27.039	2954	0	0	2	4.90689	0.00378389	0.05	LOGLOG	0.0420236	0.0568627	2			27.039		Sema 2.4 mg	1
0	SEMA 2.4 MG	27.0719	2952	0	0	2	4.90689	0.00378389	0.05	LOGLOG	0.0420236	0.0568627	2			27.0719		Sema 2.4 mg	1
0	SEMA 2.4 MG	27.1047	2950	0	0	2	4.90689	0.00378389	0.05	LOGLOG	0.0420236	0.0568627	2			27.1047		Sema 2.4 mg	1
0	SEMA 2.4 MG	27.1704	2948	0	0	13	4.90689	0.00378389	0.05	LOGLOG	0.0420236	0.0568627	2			27.1704		Sema 2.4 mg	1
0	SEMA 2.4 MG	27.2033	2935	0	0	1	4.90689	0.00378389	0.05	LOGLOG	0.0420236	0.0568627	2			27.2033		Sema 2.4 mg	1
0	SEMA 2.4 MG	27.269	2934	1	1	0	4.93882	0.00379607	0.05	LOGLOG	0.0423187	0.0572054	2			27.269		Sema 2.4 mg	1
0	SEMA 2.4 MG	27.3018	2933	0	0	2	4.93882	0.00379607	0.05	LOGLOG	0.0423187	0.0572054	2			27.3018		Sema 2.4 mg	1
0	SEMA 2.4 MG	27.3676	2931	0	0	3	4.93882	0.00379607	0.05	LOGLOG	0.0423187	0.0572054	2			27.3676		Sema 2.4 mg	1
0	SEMA 2.4 MG	27.4004	2928	0	0	5	4.93882	0.00379607	0.05	LOGLOG	0.0423187	0.0572054	2			27.4004		Sema 2.4 mg	1
0	SEMA 2.4 MG	27.4333	2923	0	0	3	4.93882	0.00379607	0.05	LOGLOG	0.0423187	0.0572054	2			27.4333		Sema 2.4 mg	1
0	SEMA 2.4 MG	27.4661	2920	0	0	2	4.93882	0.00379607	0.05	LOGLOG	0.0423187	0.0572054	2			27.4661		Sema 2.4 mg	1
0	SEMA 2.4 MG	27.5318	2918	0	0	1	4.93882	0.00379607	0.05	LOGLOG	0.0423187	0.0572054	2			27.5318		Sema 2.4 mg	1
0	SEMA 2.4 MG	27.5975	2917	1	2	4	4.97092	0.00380834	0.05	LOGLOG	0.0426153	0.05755	2			27.5975		Sema 2.4 mg	1
0	SEMA 2.4 MG	27.6304	2911	0	0	1	4.97092	0.00380834	0.05	LOGLOG	0.0426153	0.05755	2			27.6304		Sema 2.4 mg	1
0	SEMA 2.4 MG	27.6632	2910	0	0	1	4.97092	0.00380834	0.05	LOGLOG	0.0426153	0.05755	2			27.6632		Sema 2.4 mg	1
0	SEMA 2.4 MG	27.6961	2909	0	0	1	4.97092	0.00380834	0.05	LOGLOG	0.0426153	0.05755	2			27.6961		Sema 2.4 mg	1
0	SEMA 2.4 MG	27.729	2908	0	0	1	4.97092	0.00380834	0.05	LOGLOG	0.0426153	0.05755	2			27.729		Sema 2.4 mg	1
0	SEMA 2.4 MG	27.7618	2907	1	1	2	5.00312	0.00382064	0.05	LOGLOG	0.0429128	0.0578956	2			27.7618		Sema 2.4 mg	1
0	SEMA 2.4 MG	27.8275	2904	0	0	2	5.00312	0.00382064	0.05	LOGLOG	0.0429128	0.0578956	2			27.8275		Sema 2.4 mg	1
0	SEMA 2.4 MG	27.8604	2902	0	0	1	5.00312	0.00382064	0.05	LOGLOG	0.0429128	0.0578956	2			27.8604		Sema 2.4 mg	1
0	SEMA 2.4 MG	27.8932	2901	0	0	1	5.00312	0.00382064	0.05	LOGLOG	0.0429128	0.0578956	2			27.8932		Sema 2.4 mg	1
0	SEMA 2.4 MG	27.9261	2900	0	0	1	5.00312	0.00382064	0.05	LOGLOG	0.0429128	0.0578956	2			27.9261		Sema 2.4 mg	1
0	SEMA 2.4 MG	27.9589	2899	0	0	2	5.00312	0.00382064	0.05	LOGLOG	0.0429128	0.0578956	2			27.9589		Sema 2.4 mg	1
0	SEMA 2.4 MG	27.9918	2897	1	1	2	5.03541	0.00383297	0.05	LOGLOG	0.0432112	0.0582422	2			27.9918		Sema 2.4 mg	1
0	SEMA 2.4 MG	28.0246	2894	0	2	3	5.03541	0.00383297	0.05	LOGLOG	0.0432112	0.0582422	2			28.0246		Sema 2.4 mg	1
0	SEMA 2.4 MG	28.0575	2889	0	0	3	5.03541	0.00383297	0.05	LOGLOG	0.0432112	0.0582422	2			28.0575		Sema 2.4 mg	1
0	SEMA 2.4 MG	28.0903	2886	0	0	5	5.03541	0.00383297	0.05	LOGLOG	0.0432112	0.0582422	2			28.0903		Sema 2.4 mg	1
0	SEMA 2.4 MG	28.1232	2881	0	0	2	5.03541	0.00383297	0.05	LOGLOG	0.0432112	0.0582422	2			28.1232		Sema 2.4 mg	1
0	SEMA 2.4 MG	28.1561	2879	0	0	1	5.03541	0.00383297	0.05	LOGLOG	0.0432112	0.0582422	2			28.1561		Sema 2.4 mg	1
0	SEMA 2.4 MG	28.1889	2878	0	0	1	5.03541	0.00383297	0.05	LOGLOG	0.0432112	0.0582422	2			28.1889		Sema 2.4 mg	1
0	SEMA 2.4 MG	28.2875	2877	0	0	1	5.03541	0.00383297	0.05	LOGLOG	0.0432112	0.0582422	2			28.2875		Sema 2.4 mg	1
0	SEMA 2.4 MG	28.3203	2876	0	1	3	5.03541	0.00383297	0.05	LOGLOG	0.0432112	0.0582422	2			28.3203		Sema 2.4 mg	1
0	SEMA 2.4 MG	28.3532	2872	0	0	2	5.03541	0.00383297	0.05	LOGLOG	0.0432112	0.0582422	2			28.3532		Sema 2.4 mg	1
0	SEMA 2.4 MG	28.4189	2870	0	1	1	5.03541	0.00383297	0.05	LOGLOG	0.0432112	0.0582422	2			28.4189		Sema 2.4 mg	1
0	SEMA 2.4 MG	28.4846	2868	0	0	1	5.03541	0.00383297	0.05	LOGLOG	0.0432112	0.0582422	2			28.4846		Sema 2.4 mg	1
0	SEMA 2.4 MG	28.5175	2867	1	1	1	5.06799	0.00384548	0.05	LOGLOG	0.0435121	0.058592	2			28.5175		Sema 2.4 mg	1
0	SEMA 2.4 MG	28.5832	2865	0	0	1	5.06799	0.00384548	0.05	LOGLOG	0.0435121	0.058592	2			28.5832		Sema 2.4 mg	1
0	SEMA 2.4 MG	28.6489	2864	1	1	0	5.10058	0.00385795	0.05	LOGLOG	0.0438133	0.058942	2			28.6489		Sema 2.4 mg	1
0	SEMA 2.4 MG	28.6817	2863	0	0	2	5.10058	0.00385795	0.05	LOGLOG	0.0438133	0.058942	2			28.6817		Sema 2.4 mg	1
0	SEMA 2.4 MG	28.7146	2861	0	0	1	5.10058	0.00385795	0.05	LOGLOG	0.0438133	0.058942	2			28.7146		Sema 2.4 mg	1
0	SEMA 2.4 MG	28.7803	2860	1	1	3	5.13321	0.00387041	0.05	LOGLOG	0.0441149	0.0592923	2			28.7803		Sema 2.4 mg	1
0	SEMA 2.4 MG	28.8131	2856	0	0	1	5.13321	0.00387041	0.05	LOGLOG	0.0441149	0.0592923	2			28.8131		Sema 2.4 mg	1
0	SEMA 2.4 MG	28.846	2855	1	1	3	5.16589	0.00388285	0.05	LOGLOG	0.044417	0.0596431	2			28.846		Sema 2.4 mg	1
0	SEMA 2.4 MG	28.8789	2851	0	0	3	5.16589	0.00388285	0.05	LOGLOG	0.044417	0.0596431	2			28.8789		Sema 2.4 mg	1
0	SEMA 2.4 MG	28.9117	2848	0	0	1	5.16589	0.00388285	0.05	LOGLOG	0.044417	0.0596431	2			28.9117		Sema 2.4 mg	1
0	SEMA 2.4 MG	28.9446	2847	0	0	1	5.16589	0.00388285	0.05	LOGLOG	0.044417	0.0596431	2			28.9446		Sema 2.4 mg	1
0	SEMA 2.4 MG	28.9774	2846	0	0	2	5.16589	0.00388285	0.05	LOGLOG	0.044417	0.0596431	2			28.9774		Sema 2.4 mg	1
0	SEMA 2.4 MG	29.0103	2844	1	1	2	5.19868	0.00389533	0.05	LOGLOG	0.0447201	0.059995	2			29.0103		Sema 2.4 mg	1
0	SEMA 2.4 MG	29.0431	2841	0	0	4	5.19868	0.00389533	0.05	LOGLOG	0.0447201	0.059995	2			29.0431		Sema 2.4 mg	1
0	SEMA 2.4 MG	29.076	2837	0	0	5	5.19868	0.00389533	0.05	LOGLOG	0.0447201	0.059995	2			29.076		Sema 2.4 mg	1
0	SEMA 2.4 MG	29.1417	2832	0	0	1	5.19868	0.00389533	0.05	LOGLOG	0.0447201	0.059995	2			29.1417		Sema 2.4 mg	1
0	SEMA 2.4 MG	29.1745	2831	0	0	2	5.19868	0.00389533	0.05	LOGLOG	0.0447201	0.059995	2			29.1745		Sema 2.4 mg	1
0	SEMA 2.4 MG	29.2074	2829	0	0	4	5.19868	0.00389533	0.05	LOGLOG	0.0447201	0.059995	2			29.2074		Sema 2.4 mg	1
0	SEMA 2.4 MG	29.2402	2825	0	0	6	5.19868	0.00389533	0.05	LOGLOG	0.0447201	0.059995	2			29.2402		Sema 2.4 mg	1
0	SEMA 2.4 MG	29.2731	2819	0	0	3	5.19868	0.00389533	0.05	LOGLOG	0.0447201	0.059995	2			29.2731		Sema 2.4 mg	1
0	SEMA 2.4 MG	29.306	2816	0	0	2	5.19868	0.00389533	0.05	LOGLOG	0.0447201	0.059995	2			29.306		Sema 2.4 mg	1
0	SEMA 2.4 MG	29.3388	2814	0	0	3	5.19868	0.00389533	0.05	LOGLOG	0.0447201	0.059995	2			29.3388		Sema 2.4 mg	1
0	SEMA 2.4 MG	29.3717	2811	0	0	1	5.19868	0.00389533	0.05	LOGLOG	0.0447201	0.059995	2			29.3717		Sema 2.4 mg	1
0	SEMA 2.4 MG	29.4045	2810	0	0	2	5.19868	0.00389533	0.05	LOGLOG	0.0447201	0.059995	2			29.4045		Sema 2.4 mg	1
0	SEMA 2.4 MG	29.4374	2808	1	1	2	5.23189	0.0039081	0.05	LOGLOG	0.0450268	0.0603517	2			29.4374		Sema 2.4 mg	1
0	SEMA 2.4 MG	29.4702	2805	0	0	2	5.23189	0.0039081	0.05	LOGLOG	0.0450268	0.0603517	2			29.4702		Sema 2.4 mg	1
0	SEMA 2.4 MG	29.5031	2803	0	0	4	5.23189	0.0039081	0.05	LOGLOG	0.0450268	0.0603517	2			29.5031		Sema 2.4 mg	1
0	SEMA 2.4 MG	29.5359	2799	1	1	4	5.26518	0.00392089	0.05	LOGLOG	0.0453345	0.0607093	2			29.5359		Sema 2.4 mg	1
0	SEMA 2.4 MG	29.5688	2794	1	2	2	5.29853	0.00393366	0.05	LOGLOG	0.0456426	0.0610674	2			29.5688		Sema 2.4 mg	1
0	SEMA 2.4 MG	29.6016	2790	0	0	2	5.29853	0.00393366	0.05	LOGLOG	0.0456426	0.0610674	2			29.6016		Sema 2.4 mg	1
0	SEMA 2.4 MG	29.6345	2788	0	0	1	5.29853	0.00393366	0.05	LOGLOG	0.0456426	0.0610674	2			29.6345		Sema 2.4 mg	1
0	SEMA 2.4 MG	29.6674	2787	0	0	5	5.29853	0.00393366	0.05	LOGLOG	0.0456426	0.0610674	2			29.6674		Sema 2.4 mg	1
0	SEMA 2.4 MG	29.7002	2782	0	0	9	5.29853	0.00393366	0.05	LOGLOG	0.0456426	0.0610674	2			29.7002		Sema 2.4 mg	1
0	SEMA 2.4 MG	29.7331	2773	0	1	3	5.29853	0.00393366	0.05	LOGLOG	0.0456426	0.0610674	2			29.7331		Sema 2.4 mg	1
0	SEMA 2.4 MG	29.7659	2769	0	0	1	5.29853	0.00393366	0.05	LOGLOG	0.0456426	0.0610674	2			29.7659		Sema 2.4 mg	1
0	SEMA 2.4 MG	29.7988	2768	0	0	3	5.29853	0.00393366	0.05	LOGLOG	0.0456426	0.0610674	2			29.7988		Sema 2.4 mg	1
0	SEMA 2.4 MG	29.8316	2765	0	0	2	5.29853	0.00393366	0.05	LOGLOG	0.0456426	0.0610674	2			29.8316		Sema 2.4 mg	1
0	SEMA 2.4 MG	29.8645	2763	0	0	6	5.29853	0.00393366	0.05	LOGLOG	0.0456426	0.0610674	2			29.8645		Sema 2.4 mg	1
0	SEMA 2.4 MG	29.8973	2757	0	0	2	5.29853	0.00393366	0.05	LOGLOG	0.0456426	0.0610674	2			29.8973		Sema 2.4 mg	1
0	SEMA 2.4 MG	29.9302	2755	0	0	5	5.29853	0.00393366	0.05	LOGLOG	0.0456426	0.0610674	2			29.9302		Sema 2.4 mg	1
0	SEMA 2.4 MG	29.963	2750	0	0	2	5.29853	0.00393366	0.05	LOGLOG	0.0456426	0.0610674	2			29.963		Sema 2.4 mg	1
0	SEMA 2.4 MG	29.9959	2748	1	1	1	5.33239	0.00394681	0.05	LOGLOG	0.0459552	0.0614315	2			29.9959		Sema 2.4 mg	1
0	SEMA 2.4 MG	30.0287	2746	0	0	1	5.33239	0.00394681	0.05	LOGLOG	0.0459552	0.0614315	2			30.0287		Sema 2.4 mg	1
0	SEMA 2.4 MG	30.0616	2745	0	0	1	5.33239	0.00394681	0.05	LOGLOG	0.0459552	0.0614315	2			30.0616		Sema 2.4 mg	1
0	SEMA 2.4 MG	30.0945	2744	0	0	2	5.33239	0.00394681	0.05	LOGLOG	0.0459552	0.0614315	2			30.0945		Sema 2.4 mg	1
0	SEMA 2.4 MG	30.1273	2742	0	0	2	5.33239	0.00394681	0.05	LOGLOG	0.0459552	0.0614315	2			30.1273		Sema 2.4 mg	1
0	SEMA 2.4 MG	30.1602	2740	0	0	5	5.33239	0.00394681	0.05	LOGLOG	0.0459552	0.0614315	2			30.1602		Sema 2.4 mg	1
0	SEMA 2.4 MG	30.193	2735	0	0	2	5.33239	0.00394681	0.05	LOGLOG	0.0459552	0.0614315	2			30.193		Sema 2.4 mg	1
0	SEMA 2.4 MG	30.2259	2733	0	0	4	5.33239	0.00394681	0.05	LOGLOG	0.0459552	0.0614315	2			30.2259		Sema 2.4 mg	1
0	SEMA 2.4 MG	30.2587	2729	2	2	2	5.40057	0.00397331	0.05	LOGLOG	0.0465846	0.0621645	2			30.2587		Sema 2.4 mg	1
0	SEMA 2.4 MG	30.3244	2725	1	1	3	5.43468	0.0039865	0.05	LOGLOG	0.0468996	0.0625311	2			30.3244		Sema 2.4 mg	1
0	SEMA 2.4 MG	30.3573	2721	1	3	0	5.46883	0.00399967	0.05	LOGLOG	0.0472151	0.0628981	2			30.3573		Sema 2.4 mg	1
0	SEMA 2.4 MG	30.3901	2718	0	0	1	5.46883	0.00399967	0.05	LOGLOG	0.0472151	0.0628981	2			30.3901		Sema 2.4 mg	1
0	SEMA 2.4 MG	30.423	2717	0	0	3	5.46883	0.00399967	0.05	LOGLOG	0.0472151	0.0628981	2			30.423		Sema 2.4 mg	1
0	SEMA 2.4 MG	30.4559	2714	0	0	1	5.46883	0.00399967	0.05	LOGLOG	0.0472151	0.0628981	2			30.4559		Sema 2.4 mg	1
0	SEMA 2.4 MG	30.4887	2713	1	1	0	5.50305	0.00401283	0.05	LOGLOG	0.0475312	0.0632657	2			30.4887		Sema 2.4 mg	1
0	SEMA 2.4 MG	30.5216	2712	0	0	1	5.50305	0.00401283	0.05	LOGLOG	0.0475312	0.0632657	2			30.5216		Sema 2.4 mg	1
0	SEMA 2.4 MG	30.5544	2711	0	0	2	5.50305	0.00401283	0.05	LOGLOG	0.0475312	0.0632657	2			30.5544		Sema 2.4 mg	1
0	SEMA 2.4 MG	30.5873	2709	0	0	2	5.50305	0.00401283	0.05	LOGLOG	0.0475312	0.0632657	2			30.5873		Sema 2.4 mg	1
0	SEMA 2.4 MG	30.6201	2707	0	0	2	5.50305	0.00401283	0.05	LOGLOG	0.0475312	0.0632657	2			30.6201		Sema 2.4 mg	1
0	SEMA 2.4 MG	30.653	2705	0	0	4	5.50305	0.00401283	0.05	LOGLOG	0.0475312	0.0632657	2			30.653		Sema 2.4 mg	1
0	SEMA 2.4 MG	30.7187	2701	0	0	2	5.50305	0.00401283	0.05	LOGLOG	0.0475312	0.0632657	2			30.7187		Sema 2.4 mg	1
0	SEMA 2.4 MG	30.7515	2699	0	0	3	5.50305	0.00401283	0.05	LOGLOG	0.0475312	0.0632657	2			30.7515		Sema 2.4 mg	1
0	SEMA 2.4 MG	30.7844	2696	0	0	4	5.50305	0.00401283	0.05	LOGLOG	0.0475312	0.0632657	2			30.7844		Sema 2.4 mg	1
0	SEMA 2.4 MG	30.8172	2692	0	0	1	5.50305	0.00401283	0.05	LOGLOG	0.0475312	0.0632657	2			30.8172		Sema 2.4 mg	1
0	SEMA 2.4 MG	30.8501	2691	1	1	4	5.53753	0.00402616	0.05	LOGLOG	0.0478496	0.0636363	2			30.8501		Sema 2.4 mg	1
0	SEMA 2.4 MG	30.883	2686	0	0	7	5.53753	0.00402616	0.05	LOGLOG	0.0478496	0.0636363	2			30.883		Sema 2.4 mg	1
0	SEMA 2.4 MG	30.9158	2679	0	0	2	5.53753	0.00402616	0.05	LOGLOG	0.0478496	0.0636363	2			30.9158		Sema 2.4 mg	1
0	SEMA 2.4 MG	30.9487	2677	0	0	1	5.53753	0.00402616	0.05	LOGLOG	0.0478496	0.0636363	2			30.9487		Sema 2.4 mg	1
0	SEMA 2.4 MG	30.9815	2676	0	0	1	5.53753	0.00402616	0.05	LOGLOG	0.0478496	0.0636363	2			30.9815		Sema 2.4 mg	1
0	SEMA 2.4 MG	31.0144	2675	1	1	3	5.5722	0.00403959	0.05	LOGLOG	0.0481698	0.0640091	2			31.0144		Sema 2.4 mg	1
0	SEMA 2.4 MG	31.0472	2671	0	0	2	5.5722	0.00403959	0.05	LOGLOG	0.0481698	0.0640091	2			31.0472		Sema 2.4 mg	1
0	SEMA 2.4 MG	31.0801	2669	0	0	12	5.5722	0.00403959	0.05	LOGLOG	0.0481698	0.0640091	2			31.0801		Sema 2.4 mg	1
0	SEMA 2.4 MG	31.1129	2657	0	0	7	5.5722	0.00403959	0.05	LOGLOG	0.0481698	0.0640091	2			31.1129		Sema 2.4 mg	1
0	SEMA 2.4 MG	31.1458	2650	1	1	7	5.60719	0.00405323	0.05	LOGLOG	0.0484928	0.0643854	2			31.1458		Sema 2.4 mg	1
0	SEMA 2.4 MG	31.1786	2642	0	0	6	5.60719	0.00405323	0.05	LOGLOG	0.0484928	0.0643854	2			31.1786		Sema 2.4 mg	1
0	SEMA 2.4 MG	31.2115	2636	0	0	3	5.60719	0.00405323	0.05	LOGLOG	0.0484928	0.0643854	2			31.2115		Sema 2.4 mg	1
0	SEMA 2.4 MG	31.2444	2633	1	1	2	5.64239	0.00406698	0.05	LOGLOG	0.0488177	0.064764	2			31.2444		Sema 2.4 mg	1
0	SEMA 2.4 MG	31.2772	2630	0	0	3	5.64239	0.00406698	0.05	LOGLOG	0.0488177	0.064764	2			31.2772		Sema 2.4 mg	1
0	SEMA 2.4 MG	31.3101	2627	0	0	10	5.64239	0.00406698	0.05	LOGLOG	0.0488177	0.064764	2			31.3101		Sema 2.4 mg	1
0	SEMA 2.4 MG	31.3429	2617	0	0	4	5.64239	0.00406698	0.05	LOGLOG	0.0488177	0.064764	2			31.3429		Sema 2.4 mg	1
0	SEMA 2.4 MG	31.3758	2613	0	0	1	5.64239	0.00406698	0.05	LOGLOG	0.0488177	0.064764	2			31.3758		Sema 2.4 mg	1
0	SEMA 2.4 MG	31.4086	2612	0	0	4	5.64239	0.00406698	0.05	LOGLOG	0.0488177	0.064764	2			31.4086		Sema 2.4 mg	1
0	SEMA 2.4 MG	31.5072	2608	0	0	1	5.64239	0.00406698	0.05	LOGLOG	0.0488177	0.064764	2			31.5072		Sema 2.4 mg	1
0	SEMA 2.4 MG	31.54	2607	0	0	1	5.64239	0.00406698	0.05	LOGLOG	0.0488177	0.064764	2			31.54		Sema 2.4 mg	1
0	SEMA 2.4 MG	31.5729	2606	0	0	3	5.64239	0.00406698	0.05	LOGLOG	0.0488177	0.064764	2			31.5729		Sema 2.4 mg	1
0	SEMA 2.4 MG	31.6386	2603	0	0	2	5.64239	0.00406698	0.05	LOGLOG	0.0488177	0.064764	2			31.6386		Sema 2.4 mg	1
0	SEMA 2.4 MG	31.7043	2601	0	0	2	5.64239	0.00406698	0.05	LOGLOG	0.0488177	0.064764	2			31.7043		Sema 2.4 mg	1
0	SEMA 2.4 MG	31.7372	2599	1	1	1	5.67804	0.00408104	0.05	LOGLOG	0.0491464	0.0651478	2			31.7372		Sema 2.4 mg	1
0	SEMA 2.4 MG	31.77	2597	1	1	4	5.7137	0.00409505	0.05	LOGLOG	0.0494754	0.0655317	2			31.77		Sema 2.4 mg	1
0	SEMA 2.4 MG	31.8029	2592	0	0	4	5.7137	0.00409505	0.05	LOGLOG	0.0494754	0.0655317	2			31.8029		Sema 2.4 mg	1
0	SEMA 2.4 MG	31.8357	2588	0	0	2	5.7137	0.00409505	0.05	LOGLOG	0.0494754	0.0655317	2			31.8357		Sema 2.4 mg	1
0	SEMA 2.4 MG	31.8686	2586	0	0	1	5.7137	0.00409505	0.05	LOGLOG	0.0494754	0.0655317	2			31.8686		Sema 2.4 mg	1
0	SEMA 2.4 MG	31.9014	2585	0	0	2	5.7137	0.00409505	0.05	LOGLOG	0.0494754	0.0655317	2			31.9014		Sema 2.4 mg	1
0	SEMA 2.4 MG	31.9343	2583	0	0	1	5.7137	0.00409505	0.05	LOGLOG	0.0494754	0.0655317	2			31.9343		Sema 2.4 mg	1
0	SEMA 2.4 MG	31.9671	2582	0	0	4	5.7137	0.00409505	0.05	LOGLOG	0.0494754	0.0655317	2			31.9671		Sema 2.4 mg	1
0	SEMA 2.4 MG	32	2578	1	1	8	5.74961	0.00410922	0.05	LOGLOG	0.0498066	0.0659183	2			32		Sema 2.4 mg	1
0	SEMA 2.4 MG	32.0329	2569	0	0	4	5.74961	0.00410922	0.05	LOGLOG	0.0498066	0.0659183	2			32.0329		Sema 2.4 mg	1
0	SEMA 2.4 MG	32.0657	2565	0	1	2	5.74961	0.00410922	0.05	LOGLOG	0.0498066	0.0659183	2			32.0657		Sema 2.4 mg	1
0	SEMA 2.4 MG	32.0986	2562	0	0	3	5.74961	0.00410922	0.05	LOGLOG	0.0498066	0.0659183	2			32.0986		Sema 2.4 mg	1
0	SEMA 2.4 MG	32.1314	2559	0	0	1	5.74961	0.00410922	0.05	LOGLOG	0.0498066	0.0659183	2			32.1314		Sema 2.4 mg	1
0	SEMA 2.4 MG	32.1643	2558	0	0	1	5.74961	0.00410922	0.05	LOGLOG	0.0498066	0.0659183	2			32.1643		Sema 2.4 mg	1
0	SEMA 2.4 MG	32.1971	2557	1	1	2	5.78579	0.00412354	0.05	LOGLOG	0.0501402	0.0663079	2			32.1971		Sema 2.4 mg	1
0	SEMA 2.4 MG	32.23	2554	0	0	2	5.78579	0.00412354	0.05	LOGLOG	0.0501402	0.0663079	2			32.23		Sema 2.4 mg	1
0	SEMA 2.4 MG	32.2628	2552	0	0	4	5.78579	0.00412354	0.05	LOGLOG	0.0501402	0.0663079	2			32.2628		Sema 2.4 mg	1
0	SEMA 2.4 MG	32.2957	2548	1	2	1	5.82208	0.0041379	0.05	LOGLOG	0.0504749	0.0666987	2			32.2957		Sema 2.4 mg	1
0	SEMA 2.4 MG	32.3285	2545	0	0	2	5.82208	0.0041379	0.05	LOGLOG	0.0504749	0.0666987	2			32.3285		Sema 2.4 mg	1
0	SEMA 2.4 MG	32.3614	2543	0	0	2	5.82208	0.0041379	0.05	LOGLOG	0.0504749	0.0666987	2			32.3614		Sema 2.4 mg	1
0	SEMA 2.4 MG	32.3943	2541	0	1	2	5.82208	0.0041379	0.05	LOGLOG	0.0504749	0.0666987	2			32.3943		Sema 2.4 mg	1
0	SEMA 2.4 MG	32.4271	2538	0	0	4	5.82208	0.0041379	0.05	LOGLOG	0.0504749	0.0666987	2			32.4271		Sema 2.4 mg	1
0	SEMA 2.4 MG	32.46	2534	0	0	3	5.82208	0.0041379	0.05	LOGLOG	0.0504749	0.0666987	2			32.46		Sema 2.4 mg	1
0	SEMA 2.4 MG	32.4928	2531	0	0	3	5.82208	0.0041379	0.05	LOGLOG	0.0504749	0.0666987	2			32.4928		Sema 2.4 mg	1
0	SEMA 2.4 MG	32.5257	2528	0	0	1	5.82208	0.0041379	0.05	LOGLOG	0.0504749	0.0666987	2			32.5257		Sema 2.4 mg	1
0	SEMA 2.4 MG	32.5585	2527	0	0	1	5.82208	0.0041379	0.05	LOGLOG	0.0504749	0.0666987	2			32.5585		Sema 2.4 mg	1
0	SEMA 2.4 MG	32.5914	2526	0	0	3	5.82208	0.0041379	0.05	LOGLOG	0.0504749	0.0666987	2			32.5914		Sema 2.4 mg	1
0	SEMA 2.4 MG	32.6242	2523	0	0	3	5.82208	0.0041379	0.05	LOGLOG	0.0504749	0.0666987	2			32.6242		Sema 2.4 mg	1
0	SEMA 2.4 MG	32.6571	2520	0	0	6	5.82208	0.0041379	0.05	LOGLOG	0.0504749	0.0666987	2			32.6571		Sema 2.4 mg	1
0	SEMA 2.4 MG	32.6899	2514	0	0	9	5.82208	0.0041379	0.05	LOGLOG	0.0504749	0.0666987	2			32.6899		Sema 2.4 mg	1
0	SEMA 2.4 MG	32.7228	2505	0	0	7	5.82208	0.0041379	0.05	LOGLOG	0.0504749	0.0666987	2			32.7228		Sema 2.4 mg	1
0	SEMA 2.4 MG	32.7556	2498	0	0	2	5.82208	0.0041379	0.05	LOGLOG	0.0504749	0.0666987	2			32.7556		Sema 2.4 mg	1
0	SEMA 2.4 MG	32.7885	2496	0	0	2	5.82208	0.0041379	0.05	LOGLOG	0.0504749	0.0666987	2			32.7885		Sema 2.4 mg	1
0	SEMA 2.4 MG	32.8214	2494	0	0	1	5.82208	0.0041379	0.05	LOGLOG	0.0504749	0.0666987	2			32.8214		Sema 2.4 mg	1
0	SEMA 2.4 MG	32.8542	2493	0	0	1	5.82208	0.0041379	0.05	LOGLOG	0.0504749	0.0666987	2			32.8542		Sema 2.4 mg	1
0	SEMA 2.4 MG	32.9199	2492	1	1	5	5.85915	0.00415284	0.05	LOGLOG	0.0508161	0.0670985	2			32.9199		Sema 2.4 mg	1
0	SEMA 2.4 MG	32.9528	2486	0	0	5	5.85915	0.00415284	0.05	LOGLOG	0.0508161	0.0670985	2			32.9528		Sema 2.4 mg	1
0	SEMA 2.4 MG	32.9856	2481	0	0	1	5.85915	0.00415284	0.05	LOGLOG	0.0508161	0.0670985	2			32.9856		Sema 2.4 mg	1
0	SEMA 2.4 MG	33.0185	2480	0	1	1	5.85915	0.00415284	0.05	LOGLOG	0.0508161	0.0670985	2			33.0185		Sema 2.4 mg	1
0	SEMA 2.4 MG	33.0842	2478	0	0	1	5.85915	0.00415284	0.05	LOGLOG	0.0508161	0.0670985	2			33.0842		Sema 2.4 mg	1
0	SEMA 2.4 MG	33.117	2477	0	1	7	5.85915	0.00415284	0.05	LOGLOG	0.0508161	0.0670985	2			33.117		Sema 2.4 mg	1
0	SEMA 2.4 MG	33.1499	2469	0	0	2	5.85915	0.00415284	0.05	LOGLOG	0.0508161	0.0670985	2			33.1499		Sema 2.4 mg	1
0	SEMA 2.4 MG	33.1828	2467	0	0	2	5.85915	0.00415284	0.05	LOGLOG	0.0508161	0.0670985	2			33.1828		Sema 2.4 mg	1
0	SEMA 2.4 MG	33.2156	2465	0	0	1	5.85915	0.00415284	0.05	LOGLOG	0.0508161	0.0670985	2			33.2156		Sema 2.4 mg	1
0	SEMA 2.4 MG	33.2485	2464	0	0	3	5.85915	0.00415284	0.05	LOGLOG	0.0508161	0.0670985	2			33.2485		Sema 2.4 mg	1
0	SEMA 2.4 MG	33.3142	2461	0	0	3	5.85915	0.00415284	0.05	LOGLOG	0.0508161	0.0670985	2			33.3142		Sema 2.4 mg	1
0	SEMA 2.4 MG	33.347	2458	0	0	3	5.85915	0.00415284	0.05	LOGLOG	0.0508161	0.0670985	2			33.347		Sema 2.4 mg	1
0	SEMA 2.4 MG	33.3799	2455	2	2	5	5.9343	0.0041834	0.05	LOGLOG	0.0515077	0.0679096	2			33.3799		Sema 2.4 mg	1
0	SEMA 2.4 MG	33.4127	2448	0	0	3	5.9343	0.0041834	0.05	LOGLOG	0.0515077	0.0679096	2			33.4127		Sema 2.4 mg	1
0	SEMA 2.4 MG	33.4456	2445	0	0	1	5.9343	0.0041834	0.05	LOGLOG	0.0515077	0.0679096	2			33.4456		Sema 2.4 mg	1
0	SEMA 2.4 MG	33.4784	2444	0	0	1	5.9343	0.0041834	0.05	LOGLOG	0.0515077	0.0679096	2			33.4784		Sema 2.4 mg	1
0	SEMA 2.4 MG	33.5113	2443	1	1	2	5.97203	0.00419871	0.05	LOGLOG	0.0518549	0.0683167	2			33.5113		Sema 2.4 mg	1
0	SEMA 2.4 MG	33.5441	2440	0	0	3	5.97203	0.00419871	0.05	LOGLOG	0.0518549	0.0683167	2			33.5441		Sema 2.4 mg	1
0	SEMA 2.4 MG	33.6099	2437	0	0	4	5.97203	0.00419871	0.05	LOGLOG	0.0518549	0.0683167	2			33.6099		Sema 2.4 mg	1
0	SEMA 2.4 MG	33.6427	2433	2	2	2	6.04777	0.00422936	0.05	LOGLOG	0.0525521	0.0691339	2			33.6427		Sema 2.4 mg	1
0	SEMA 2.4 MG	33.6756	2429	0	0	3	6.04777	0.00422936	0.05	LOGLOG	0.0525521	0.0691339	2			33.6756		Sema 2.4 mg	1
0	SEMA 2.4 MG	33.7084	2426	0	0	2	6.04777	0.00422936	0.05	LOGLOG	0.0525521	0.0691339	2			33.7084		Sema 2.4 mg	1
0	SEMA 2.4 MG	33.7413	2424	0	0	1	6.04777	0.00422936	0.05	LOGLOG	0.0525521	0.0691339	2			33.7413		Sema 2.4 mg	1
0	SEMA 2.4 MG	33.7741	2423	0	0	2	6.04777	0.00422936	0.05	LOGLOG	0.0525521	0.0691339	2			33.7741		Sema 2.4 mg	1
0	SEMA 2.4 MG	33.807	2421	0	0	4	6.04777	0.00422936	0.05	LOGLOG	0.0525521	0.0691339	2			33.807		Sema 2.4 mg	1
0	SEMA 2.4 MG	33.8398	2417	1	1	3	6.08586	0.00424476	0.05	LOGLOG	0.0529028	0.0695449	2			33.8398		Sema 2.4 mg	1
0	SEMA 2.4 MG	33.8727	2413	1	1	5	6.12399	0.00426014	0.05	LOGLOG	0.053254	0.0699562	2			33.8727		Sema 2.4 mg	1
0	SEMA 2.4 MG	33.9055	2407	0	0	2	6.12399	0.00426014	0.05	LOGLOG	0.053254	0.0699562	2			33.9055		Sema 2.4 mg	1
0	SEMA 2.4 MG	33.9384	2405	0	0	3	6.12399	0.00426014	0.05	LOGLOG	0.053254	0.0699562	2			33.9384		Sema 2.4 mg	1
0	SEMA 2.4 MG	34.0041	2402	0	1	4	6.12399	0.00426014	0.05	LOGLOG	0.053254	0.0699562	2			34.0041		Sema 2.4 mg	1
0	SEMA 2.4 MG	34.037	2397	1	1	1	6.16235	0.00427564	0.05	LOGLOG	0.0536071	0.0703701	2			34.037		Sema 2.4 mg	1
0	SEMA 2.4 MG	34.0698	2395	0	0	13	6.16235	0.00427564	0.05	LOGLOG	0.0536071	0.0703701	2			34.0698		Sema 2.4 mg	1
0	SEMA 2.4 MG	34.1027	2382	0	0	7	6.16235	0.00427564	0.05	LOGLOG	0.0536071	0.0703701	2			34.1027		Sema 2.4 mg	1
0	SEMA 2.4 MG	34.1355	2375	0	0	4	6.16235	0.00427564	0.05	LOGLOG	0.0536071	0.0703701	2			34.1355		Sema 2.4 mg	1
0	SEMA 2.4 MG	34.1684	2371	0	0	2	6.16235	0.00427564	0.05	LOGLOG	0.0536071	0.0703701	2			34.1684		Sema 2.4 mg	1
0	SEMA 2.4 MG	34.2012	2369	1	1	4	6.20115	0.00429145	0.05	LOGLOG	0.0539641	0.0707889	2			34.2012		Sema 2.4 mg	1
0	SEMA 2.4 MG	34.2341	2364	0	0	3	6.20115	0.00429145	0.05	LOGLOG	0.0539641	0.0707889	2			34.2341		Sema 2.4 mg	1
0	SEMA 2.4 MG	34.2669	2361	0	0	4	6.20115	0.00429145	0.05	LOGLOG	0.0539641	0.0707889	2			34.2669		Sema 2.4 mg	1
0	SEMA 2.4 MG	34.2998	2357	0	0	6	6.20115	0.00429145	0.05	LOGLOG	0.0539641	0.0707889	2			34.2998		Sema 2.4 mg	1
0	SEMA 2.4 MG	34.3326	2351	1	1	3	6.24023	0.00430742	0.05	LOGLOG	0.0543236	0.0712109	2			34.3326		Sema 2.4 mg	1
0	SEMA 2.4 MG	34.3655	2347	0	0	1	6.24023	0.00430742	0.05	LOGLOG	0.0543236	0.0712109	2			34.3655		Sema 2.4 mg	1
0	SEMA 2.4 MG	34.3984	2346	1	1	0	6.27937	0.00432338	0.05	LOGLOG	0.0546838	0.0716335	2			34.3984		Sema 2.4 mg	1
0	SEMA 2.4 MG	34.4312	2345	0	0	1	6.27937	0.00432338	0.05	LOGLOG	0.0546838	0.0716335	2			34.4312		Sema 2.4 mg	1
0	SEMA 2.4 MG	34.4641	2344	0	0	1	6.27937	0.00432338	0.05	LOGLOG	0.0546838	0.0716335	2			34.4641		Sema 2.4 mg	1
0	SEMA 2.4 MG	34.4969	2343	0	0	1	6.27937	0.00432338	0.05	LOGLOG	0.0546838	0.0716335	2			34.4969		Sema 2.4 mg	1
0	SEMA 2.4 MG	34.5298	2342	0	0	4	6.27937	0.00432338	0.05	LOGLOG	0.0546838	0.0716335	2			34.5298		Sema 2.4 mg	1
0	SEMA 2.4 MG	34.5626	2338	1	1	2	6.31863	0.00433936	0.05	LOGLOG	0.055045	0.0720573	2			34.5626		Sema 2.4 mg	1
0	SEMA 2.4 MG	34.5955	2335	0	0	2	6.31863	0.00433936	0.05	LOGLOG	0.055045	0.0720573	2			34.5955		Sema 2.4 mg	1
0	SEMA 2.4 MG	34.6283	2333	0	0	1	6.31863	0.00433936	0.05	LOGLOG	0.055045	0.0720573	2			34.6283		Sema 2.4 mg	1
0	SEMA 2.4 MG	34.6612	2332	0	0	2	6.31863	0.00433936	0.05	LOGLOG	0.055045	0.0720573	2			34.6612		Sema 2.4 mg	1
0	SEMA 2.4 MG	34.694	2330	0	1	1	6.31863	0.00433936	0.05	LOGLOG	0.055045	0.0720573	2			34.694		Sema 2.4 mg	1
0	SEMA 2.4 MG	34.7598	2328	0	0	5	6.31863	0.00433936	0.05	LOGLOG	0.055045	0.0720573	2			34.7598		Sema 2.4 mg	1
0	SEMA 2.4 MG	34.7926	2323	1	1	1	6.35811	0.00435546	0.05	LOGLOG	0.0554083	0.0724836	2			34.7926		Sema 2.4 mg	1
0	SEMA 2.4 MG	34.8255	2321	0	0	2	6.35811	0.00435546	0.05	LOGLOG	0.0554083	0.0724836	2			34.8255		Sema 2.4 mg	1
0	SEMA 2.4 MG	34.8912	2319	0	0	2	6.35811	0.00435546	0.05	LOGLOG	0.0554083	0.0724836	2			34.8912		Sema 2.4 mg	1
0	SEMA 2.4 MG	34.9569	2317	1	1	1	6.39768	0.00437156	0.05	LOGLOG	0.0557724	0.0729107	2			34.9569		Sema 2.4 mg	1
0	SEMA 2.4 MG	34.9897	2315	0	0	2	6.39768	0.00437156	0.05	LOGLOG	0.0557724	0.0729107	2			34.9897		Sema 2.4 mg	1
0	SEMA 2.4 MG	35.0226	2313	1	1	1	6.43729	0.00438763	0.05	LOGLOG	0.0561371	0.0733383	2			35.0226		Sema 2.4 mg	1
0	SEMA 2.4 MG	35.0554	2311	0	0	3	6.43729	0.00438763	0.05	LOGLOG	0.0561371	0.0733383	2			35.0554		Sema 2.4 mg	1
0	SEMA 2.4 MG	35.1211	2308	0	0	1	6.43729	0.00438763	0.05	LOGLOG	0.0561371	0.0733383	2			35.1211		Sema 2.4 mg	1
0	SEMA 2.4 MG	35.154	2307	0	0	4	6.43729	0.00438763	0.05	LOGLOG	0.0561371	0.0733383	2			35.154		Sema 2.4 mg	1
0	SEMA 2.4 MG	35.1869	2303	0	0	3	6.43729	0.00438763	0.05	LOGLOG	0.0561371	0.0733383	2			35.1869		Sema 2.4 mg	1
0	SEMA 2.4 MG	35.2197	2300	0	1	6	6.43729	0.00438763	0.05	LOGLOG	0.0561371	0.0733383	2			35.2197		Sema 2.4 mg	1
0	SEMA 2.4 MG	35.2526	2293	0	0	4	6.43729	0.00438763	0.05	LOGLOG	0.0561371	0.0733383	2			35.2526		Sema 2.4 mg	1
0	SEMA 2.4 MG	35.2854	2289	0	0	3	6.43729	0.00438763	0.05	LOGLOG	0.0561371	0.0733383	2			35.2854		Sema 2.4 mg	1
0	SEMA 2.4 MG	35.3183	2286	0	0	1	6.43729	0.00438763	0.05	LOGLOG	0.0561371	0.0733383	2			35.3183		Sema 2.4 mg	1
0	SEMA 2.4 MG	35.3511	2285	0	0	3	6.43729	0.00438763	0.05	LOGLOG	0.0561371	0.0733383	2			35.3511		Sema 2.4 mg	1
0	SEMA 2.4 MG	35.384	2282	1	1	1	6.47741	0.00440406	0.05	LOGLOG	0.0565061	0.0737716	2			35.384		Sema 2.4 mg	1
0	SEMA 2.4 MG	35.4168	2280	0	0	2	6.47741	0.00440406	0.05	LOGLOG	0.0565061	0.0737716	2			35.4168		Sema 2.4 mg	1
0	SEMA 2.4 MG	35.4497	2278	1	1	3	6.51759	0.00442046	0.05	LOGLOG	0.0568757	0.0742054	2			35.4497		Sema 2.4 mg	1
0	SEMA 2.4 MG	35.4825	2274	1	1	0	6.55781	0.00443683	0.05	LOGLOG	0.0572459	0.0746397	2			35.4825		Sema 2.4 mg	1
0	SEMA 2.4 MG	35.5154	2273	0	0	2	6.55781	0.00443683	0.05	LOGLOG	0.0572459	0.0746397	2			35.5154		Sema 2.4 mg	1
0	SEMA 2.4 MG	35.5483	2271	0	0	1	6.55781	0.00443683	0.05	LOGLOG	0.0572459	0.0746397	2			35.5483		Sema 2.4 mg	1
0	SEMA 2.4 MG	35.5811	2270	0	0	2	6.55781	0.00443683	0.05	LOGLOG	0.0572459	0.0746397	2			35.5811		Sema 2.4 mg	1
0	SEMA 2.4 MG	35.614	2268	1	1	0	6.59813	0.0044532	0.05	LOGLOG	0.057617	0.0750749	2			35.614		Sema 2.4 mg	1
0	SEMA 2.4 MG	35.6468	2267	0	0	2	6.59813	0.0044532	0.05	LOGLOG	0.057617	0.0750749	2			35.6468		Sema 2.4 mg	1
0	SEMA 2.4 MG	35.6797	2265	0	0	3	6.59813	0.0044532	0.05	LOGLOG	0.057617	0.0750749	2			35.6797		Sema 2.4 mg	1
0	SEMA 2.4 MG	35.7125	2262	0	1	1	6.59813	0.0044532	0.05	LOGLOG	0.057617	0.0750749	2			35.7125		Sema 2.4 mg	1
0	SEMA 2.4 MG	35.7454	2260	0	0	2	6.59813	0.0044532	0.05	LOGLOG	0.057617	0.0750749	2			35.7454		Sema 2.4 mg	1
0	SEMA 2.4 MG	35.7782	2258	1	1	1	6.63858	0.00446962	0.05	LOGLOG	0.0579894	0.0755115	2			35.7782		Sema 2.4 mg	1
0	SEMA 2.4 MG	35.8111	2256	1	1	1	6.67906	0.00448598	0.05	LOGLOG	0.0583621	0.0759483	2			35.8111		Sema 2.4 mg	1
0	SEMA 2.4 MG	35.8439	2254	0	0	1	6.67906	0.00448598	0.05	LOGLOG	0.0583621	0.0759483	2			35.8439		Sema 2.4 mg	1
0	SEMA 2.4 MG	35.8768	2253	0	0	1	6.67906	0.00448598	0.05	LOGLOG	0.0583621	0.0759483	2			35.8768		Sema 2.4 mg	1
0	SEMA 2.4 MG	35.9097	2252	0	0	6	6.67906	0.00448598	0.05	LOGLOG	0.0583621	0.0759483	2			35.9097		Sema 2.4 mg	1
0	SEMA 2.4 MG	35.9425	2246	0	0	2	6.67906	0.00448598	0.05	LOGLOG	0.0583621	0.0759483	2			35.9425		Sema 2.4 mg	1
0	SEMA 2.4 MG	35.9754	2244	0	0	2	6.67906	0.00448598	0.05	LOGLOG	0.0583621	0.0759483	2			35.9754		Sema 2.4 mg	1
0	SEMA 2.4 MG	36.0082	2242	0	0	2	6.67906	0.00448598	0.05	LOGLOG	0.0583621	0.0759483	2			36.0082		Sema 2.4 mg	1
0	SEMA 2.4 MG	36.0411	2240	0	0	1	6.67906	0.00448598	0.05	LOGLOG	0.0583621	0.0759483	2			36.0411		Sema 2.4 mg	1
0	SEMA 2.4 MG	36.0739	2239	1	1	2	6.71982	0.00450251	0.05	LOGLOG	0.0587374	0.0763882	2			36.0739		Sema 2.4 mg	1
0	SEMA 2.4 MG	36.1068	2236	0	0	1	6.71982	0.00450251	0.05	LOGLOG	0.0587374	0.0763882	2			36.1068		Sema 2.4 mg	1
0	SEMA 2.4 MG	36.1396	2235	0	1	2	6.71982	0.00450251	0.05	LOGLOG	0.0587374	0.0763882	2			36.1396		Sema 2.4 mg	1
0	SEMA 2.4 MG	36.1725	2232	1	1	3	6.76068	0.00451904	0.05	LOGLOG	0.0591136	0.0768291	2			36.1725		Sema 2.4 mg	1
0	SEMA 2.4 MG	36.3039	2228	0	0	2	6.76068	0.00451904	0.05	LOGLOG	0.0591136	0.0768291	2			36.3039		Sema 2.4 mg	1
0	SEMA 2.4 MG	36.3696	2226	1	1	3	6.80163	0.00453558	0.05	LOGLOG	0.0594907	0.077271	2			36.3696		Sema 2.4 mg	1
0	SEMA 2.4 MG	36.4025	2222	1	1	3	6.84263	0.00455208	0.05	LOGLOG	0.0598684	0.0777133	2			36.4025		Sema 2.4 mg	1
0	SEMA 2.4 MG	36.501	2218	0	0	1	6.84263	0.00455208	0.05	LOGLOG	0.0598684	0.0777133	2			36.501		Sema 2.4 mg	1
0	SEMA 2.4 MG	36.5339	2217	0	0	1	6.84263	0.00455208	0.05	LOGLOG	0.0598684	0.0777133	2			36.5339		Sema 2.4 mg	1
0	SEMA 2.4 MG	36.5667	2216	0	1	1	6.84263	0.00455208	0.05	LOGLOG	0.0598684	0.0777133	2			36.5667		Sema 2.4 mg	1
0	SEMA 2.4 MG	36.6653	2214	1	1	0	6.88374	0.00456861	0.05	LOGLOG	0.0602472	0.0781567	2			36.6653		Sema 2.4 mg	1
0	SEMA 2.4 MG	36.6982	2213	0	0	1	6.88374	0.00456861	0.05	LOGLOG	0.0602472	0.0781567	2			36.6982		Sema 2.4 mg	1
0	SEMA 2.4 MG	36.7639	2212	0	0	1	6.88374	0.00456861	0.05	LOGLOG	0.0602472	0.0781567	2			36.7639		Sema 2.4 mg	1
0	SEMA 2.4 MG	36.8296	2211	0	0	3	6.88374	0.00456861	0.05	LOGLOG	0.0602472	0.0781567	2			36.8296		Sema 2.4 mg	1
0	SEMA 2.4 MG	36.8624	2208	0	0	2	6.88374	0.00456861	0.05	LOGLOG	0.0602472	0.0781567	2			36.8624		Sema 2.4 mg	1
0	SEMA 2.4 MG	36.8953	2206	0	0	1	6.88374	0.00456861	0.05	LOGLOG	0.0602472	0.0781567	2			36.8953		Sema 2.4 mg	1
0	SEMA 2.4 MG	36.9281	2205	0	0	1	6.88374	0.00456861	0.05	LOGLOG	0.0602472	0.0781567	2			36.9281		Sema 2.4 mg	1
0	SEMA 2.4 MG	36.961	2204	0	0	1	6.88374	0.00456861	0.05	LOGLOG	0.0602472	0.0781567	2			36.961		Sema 2.4 mg	1
0	SEMA 2.4 MG	36.9938	2203	0	1	2	6.88374	0.00456861	0.05	LOGLOG	0.0602472	0.0781567	2			36.9938		Sema 2.4 mg	1
0	SEMA 2.4 MG	37.0267	2200	0	0	1	6.88374	0.00456861	0.05	LOGLOG	0.0602472	0.0781567	2			37.0267		Sema 2.4 mg	1
0	SEMA 2.4 MG	37.0595	2199	1	1	0	6.9251	0.00458527	0.05	LOGLOG	0.0606281	0.0786029	2			37.0595		Sema 2.4 mg	1
0	SEMA 2.4 MG	37.1253	2198	0	0	1	6.9251	0.00458527	0.05	LOGLOG	0.0606281	0.0786029	2			37.1253		Sema 2.4 mg	1
0	SEMA 2.4 MG	37.2238	2197	0	0	1	6.9251	0.00458527	0.05	LOGLOG	0.0606281	0.0786029	2			37.2238		Sema 2.4 mg	1
0	SEMA 2.4 MG	37.2895	2196	0	0	3	6.9251	0.00458527	0.05	LOGLOG	0.0606281	0.0786029	2			37.2895		Sema 2.4 mg	1
0	SEMA 2.4 MG	37.3224	2193	0	0	1	6.9251	0.00458527	0.05	LOGLOG	0.0606281	0.0786029	2			37.3224		Sema 2.4 mg	1
0	SEMA 2.4 MG	37.3552	2192	0	0	2	6.9251	0.00458527	0.05	LOGLOG	0.0606281	0.0786029	2			37.3552		Sema 2.4 mg	1
0	SEMA 2.4 MG	37.4209	2190	1	1	1	6.96661	0.00460198	0.05	LOGLOG	0.0610105	0.0790506	2			37.4209		Sema 2.4 mg	1
0	SEMA 2.4 MG	37.4867	2188	0	0	1	6.96661	0.00460198	0.05	LOGLOG	0.0610105	0.0790506	2			37.4867		Sema 2.4 mg	1
0	SEMA 2.4 MG	37.5195	2187	0	0	1	6.96661	0.00460198	0.05	LOGLOG	0.0610105	0.0790506	2			37.5195		Sema 2.4 mg	1
0	SEMA 2.4 MG	37.5524	2186	0	1	1	6.96661	0.00460198	0.05	LOGLOG	0.0610105	0.0790506	2			37.5524		Sema 2.4 mg	1
0	SEMA 2.4 MG	37.6181	2184	0	0	1	6.96661	0.00460198	0.05	LOGLOG	0.0610105	0.0790506	2			37.6181		Sema 2.4 mg	1
0	SEMA 2.4 MG	37.6838	2183	1	1	1	7.00821	0.00461869	0.05	LOGLOG	0.0613938	0.0794994	2			37.6838		Sema 2.4 mg	1
0	SEMA 2.4 MG	37.7166	2181	0	0	3	7.00821	0.00461869	0.05	LOGLOG	0.0613938	0.0794994	2			37.7166		Sema 2.4 mg	1
0	SEMA 2.4 MG	37.7495	2178	0	0	1	7.00821	0.00461869	0.05	LOGLOG	0.0613938	0.0794994	2			37.7495		Sema 2.4 mg	1
0	SEMA 2.4 MG	37.7823	2177	0	0	1	7.00821	0.00461869	0.05	LOGLOG	0.0613938	0.0794994	2			37.7823		Sema 2.4 mg	1
0	SEMA 2.4 MG	37.8152	2176	0	0	3	7.00821	0.00461869	0.05	LOGLOG	0.0613938	0.0794994	2			37.8152		Sema 2.4 mg	1
0	SEMA 2.4 MG	37.848	2173	0	0	1	7.00821	0.00461869	0.05	LOGLOG	0.0613938	0.0794994	2			37.848		Sema 2.4 mg	1
0	SEMA 2.4 MG	37.8809	2172	0	0	1	7.00821	0.00461869	0.05	LOGLOG	0.0613938	0.0794994	2			37.8809		Sema 2.4 mg	1
0	SEMA 2.4 MG	37.9138	2171	0	0	1	7.00821	0.00461869	0.05	LOGLOG	0.0613938	0.0794994	2			37.9138		Sema 2.4 mg	1
0	SEMA 2.4 MG	37.9466	2170	0	0	1	7.00821	0.00461869	0.05	LOGLOG	0.0613938	0.0794994	2			37.9466		Sema 2.4 mg	1
0	SEMA 2.4 MG	37.9795	2169	0	0	2	7.00821	0.00461869	0.05	LOGLOG	0.0613938	0.0794994	2			37.9795		Sema 2.4 mg	1
0	SEMA 2.4 MG	38.0123	2167	0	0	1	7.00821	0.00461869	0.05	LOGLOG	0.0613938	0.0794994	2			38.0123		Sema 2.4 mg	1
0	SEMA 2.4 MG	38.078	2166	0	0	1	7.00821	0.00461869	0.05	LOGLOG	0.0613938	0.0794994	2			38.078		Sema 2.4 mg	1
0	SEMA 2.4 MG	38.1109	2165	0	0	1	7.00821	0.00461869	0.05	LOGLOG	0.0613938	0.0794994	2			38.1109		Sema 2.4 mg	1
0	SEMA 2.4 MG	38.1437	2164	0	0	7	7.00821	0.00461869	0.05	LOGLOG	0.0613938	0.0794994	2			38.1437		Sema 2.4 mg	1
0	SEMA 2.4 MG	38.1766	2157	0	0	4	7.00821	0.00461869	0.05	LOGLOG	0.0613938	0.0794994	2			38.1766		Sema 2.4 mg	1
0	SEMA 2.4 MG	38.2094	2153	0	0	5	7.00821	0.00461869	0.05	LOGLOG	0.0613938	0.0794994	2			38.2094		Sema 2.4 mg	1
0	SEMA 2.4 MG	38.2423	2148	0	0	3	7.00821	0.00461869	0.05	LOGLOG	0.0613938	0.0794994	2			38.2423		Sema 2.4 mg	1
0	SEMA 2.4 MG	38.308	2145	0	0	4	7.00821	0.00461869	0.05	LOGLOG	0.0613938	0.0794994	2			38.308		Sema 2.4 mg	1
0	SEMA 2.4 MG	38.3409	2141	0	0	2	7.00821	0.00461869	0.05	LOGLOG	0.0613938	0.0794994	2			38.3409		Sema 2.4 mg	1
0	SEMA 2.4 MG	38.3737	2139	0	0	4	7.00821	0.00461869	0.05	LOGLOG	0.0613938	0.0794994	2			38.3737		Sema 2.4 mg	1
0	SEMA 2.4 MG	38.4066	2135	0	0	4	7.00821	0.00461869	0.05	LOGLOG	0.0613938	0.0794994	2			38.4066		Sema 2.4 mg	1
0	SEMA 2.4 MG	38.4394	2131	0	0	7	7.00821	0.00461869	0.05	LOGLOG	0.0613938	0.0794994	2			38.4394		Sema 2.4 mg	1
0	SEMA 2.4 MG	38.4723	2124	0	0	6	7.00821	0.00461869	0.05	LOGLOG	0.0613938	0.0794994	2			38.4723		Sema 2.4 mg	1
0	SEMA 2.4 MG	38.5051	2118	1	1	2	7.05107	0.00463641	0.05	LOGLOG	0.0617878	0.0799627	2			38.5051		Sema 2.4 mg	1
0	SEMA 2.4 MG	38.538	2115	0	0	2	7.05107	0.00463641	0.05	LOGLOG	0.0617878	0.0799627	2			38.538		Sema 2.4 mg	1
0	SEMA 2.4 MG	38.5708	2113	0	0	1	7.05107	0.00463641	0.05	LOGLOG	0.0617878	0.0799627	2			38.5708		Sema 2.4 mg	1
0	SEMA 2.4 MG	38.6037	2112	0	0	2	7.05107	0.00463641	0.05	LOGLOG	0.0617878	0.0799627	2			38.6037		Sema 2.4 mg	1
0	SEMA 2.4 MG	38.6366	2110	0	0	3	7.05107	0.00463641	0.05	LOGLOG	0.0617878	0.0799627	2			38.6366		Sema 2.4 mg	1
0	SEMA 2.4 MG	38.6694	2107	1	1	7	7.09414	0.00465423	0.05	LOGLOG	0.0621836	0.0804283	2			38.6694		Sema 2.4 mg	1
0	SEMA 2.4 MG	38.7023	2099	0	0	5	7.09414	0.00465423	0.05	LOGLOG	0.0621836	0.0804283	2			38.7023		Sema 2.4 mg	1
0	SEMA 2.4 MG	38.7351	2094	0	0	2	7.09414	0.00465423	0.05	LOGLOG	0.0621836	0.0804283	2			38.7351		Sema 2.4 mg	1
0	SEMA 2.4 MG	38.768	2092	0	0	4	7.09414	0.00465423	0.05	LOGLOG	0.0621836	0.0804283	2			38.768		Sema 2.4 mg	1
0	SEMA 2.4 MG	38.8337	2088	0	0	4	7.09414	0.00465423	0.05	LOGLOG	0.0621836	0.0804283	2			38.8337		Sema 2.4 mg	1
0	SEMA 2.4 MG	38.8665	2084	1	1	8	7.13766	0.00467236	0.05	LOGLOG	0.0625834	0.080899	2			38.8665		Sema 2.4 mg	1
0	SEMA 2.4 MG	38.8994	2075	0	0	11	7.13766	0.00467236	0.05	LOGLOG	0.0625834	0.080899	2			38.8994		Sema 2.4 mg	1
0	SEMA 2.4 MG	38.9322	2064	0	0	4	7.13766	0.00467236	0.05	LOGLOG	0.0625834	0.080899	2			38.9322		Sema 2.4 mg	1
0	SEMA 2.4 MG	38.9651	2060	0	0	4	7.13766	0.00467236	0.05	LOGLOG	0.0625834	0.080899	2			38.9651		Sema 2.4 mg	1
0	SEMA 2.4 MG	38.9979	2056	0	0	2	7.13766	0.00467236	0.05	LOGLOG	0.0625834	0.080899	2			38.9979		Sema 2.4 mg	1
0	SEMA 2.4 MG	39.0308	2054	0	0	3	7.13766	0.00467236	0.05	LOGLOG	0.0625834	0.080899	2			39.0308		Sema 2.4 mg	1
0	SEMA 2.4 MG	39.0637	2051	0	0	1	7.13766	0.00467236	0.05	LOGLOG	0.0625834	0.080899	2			39.0637		Sema 2.4 mg	1
0	SEMA 2.4 MG	39.0965	2050	0	0	2	7.13766	0.00467236	0.05	LOGLOG	0.0625834	0.080899	2			39.0965		Sema 2.4 mg	1
0	SEMA 2.4 MG	39.1294	2048	0	0	15	7.13766	0.00467236	0.05	LOGLOG	0.0625834	0.080899	2			39.1294		Sema 2.4 mg	1
0	SEMA 2.4 MG	39.1951	2033	0	0	7	7.13766	0.00467236	0.05	LOGLOG	0.0625834	0.080899	2			39.1951		Sema 2.4 mg	1
0	SEMA 2.4 MG	39.2279	2026	1	1	6	7.1824	0.00469149	0.05	LOGLOG	0.0629935	0.0813841	2			39.2279		Sema 2.4 mg	1
0	SEMA 2.4 MG	39.2608	2019	0	0	3	7.1824	0.00469149	0.05	LOGLOG	0.0629935	0.0813841	2			39.2608		Sema 2.4 mg	1
0	SEMA 2.4 MG	39.2936	2016	0	0	4	7.1824	0.00469149	0.05	LOGLOG	0.0629935	0.0813841	2			39.2936		Sema 2.4 mg	1
0	SEMA 2.4 MG	39.3265	2012	0	0	3	7.1824	0.00469149	0.05	LOGLOG	0.0629935	0.0813841	2			39.3265		Sema 2.4 mg	1
0	SEMA 2.4 MG	39.3593	2009	0	1	9	7.1824	0.00469149	0.05	LOGLOG	0.0629935	0.0813841	2			39.3593		Sema 2.4 mg	1
0	SEMA 2.4 MG	39.3922	1999	1	1	3	7.2277	0.00471103	0.05	LOGLOG	0.0634085	0.0818756	2			39.3922		Sema 2.4 mg	1
0	SEMA 2.4 MG	39.4251	1995	0	0	4	7.2277	0.00471103	0.05	LOGLOG	0.0634085	0.0818756	2			39.4251		Sema 2.4 mg	1
0	SEMA 2.4 MG	39.4579	1991	0	0	1	7.2277	0.00471103	0.05	LOGLOG	0.0634085	0.0818756	2			39.4579		Sema 2.4 mg	1
0	SEMA 2.4 MG	39.4908	1990	0	0	3	7.2277	0.00471103	0.05	LOGLOG	0.0634085	0.0818756	2			39.4908		Sema 2.4 mg	1
0	SEMA 2.4 MG	39.5236	1987	0	0	2	7.2277	0.00471103	0.05	LOGLOG	0.0634085	0.0818756	2			39.5236		Sema 2.4 mg	1
0	SEMA 2.4 MG	39.5565	1985	0	0	4	7.2277	0.00471103	0.05	LOGLOG	0.0634085	0.0818756	2			39.5565		Sema 2.4 mg	1
0	SEMA 2.4 MG	39.5893	1981	0	0	1	7.2277	0.00471103	0.05	LOGLOG	0.0634085	0.0818756	2			39.5893		Sema 2.4 mg	1
0	SEMA 2.4 MG	39.6222	1980	0	0	2	7.2277	0.00471103	0.05	LOGLOG	0.0634085	0.0818756	2			39.6222		Sema 2.4 mg	1
0	SEMA 2.4 MG	39.655	1978	0	0	5	7.2277	0.00471103	0.05	LOGLOG	0.0634085	0.0818756	2			39.655		Sema 2.4 mg	1
0	SEMA 2.4 MG	39.6879	1973	0	0	2	7.2277	0.00471103	0.05	LOGLOG	0.0634085	0.0818756	2			39.6879		Sema 2.4 mg	1
0	SEMA 2.4 MG	39.7207	1971	0	0	3	7.2277	0.00471103	0.05	LOGLOG	0.0634085	0.0818756	2			39.7207		Sema 2.4 mg	1
0	SEMA 2.4 MG	39.7536	1968	0	0	1	7.2277	0.00471103	0.05	LOGLOG	0.0634085	0.0818756	2			39.7536		Sema 2.4 mg	1
0	SEMA 2.4 MG	39.7864	1967	0	0	2	7.2277	0.00471103	0.05	LOGLOG	0.0634085	0.0818756	2			39.7864		Sema 2.4 mg	1
0	SEMA 2.4 MG	39.8193	1965	0	0	5	7.2277	0.00471103	0.05	LOGLOG	0.0634085	0.0818756	2			39.8193		Sema 2.4 mg	1
0	SEMA 2.4 MG	39.8522	1960	0	0	9	7.2277	0.00471103	0.05	LOGLOG	0.0634085	0.0818756	2			39.8522		Sema 2.4 mg	1
0	SEMA 2.4 MG	39.885	1951	0	0	2	7.2277	0.00471103	0.05	LOGLOG	0.0634085	0.0818756	2			39.885		Sema 2.4 mg	1
0	SEMA 2.4 MG	39.9179	1949	1	1	5	7.27414	0.00473151	0.05	LOGLOG	0.0638331	0.0823804	2			39.9179		Sema 2.4 mg	1
0	SEMA 2.4 MG	39.9507	1943	0	0	1	7.27414	0.00473151	0.05	LOGLOG	0.0638331	0.0823804	2			39.9507		Sema 2.4 mg	1
0	SEMA 2.4 MG	39.9836	1942	0	0	3	7.27414	0.00473151	0.05	LOGLOG	0.0638331	0.0823804	2			39.9836		Sema 2.4 mg	1
0	SEMA 2.4 MG	40.0164	1939	0	0	4	7.27414	0.00473151	0.05	LOGLOG	0.0638331	0.0823804	2			40.0164		Sema 2.4 mg	1
0	SEMA 2.4 MG	40.0493	1935	0	0	11	7.27414	0.00473151	0.05	LOGLOG	0.0638331	0.0823804	2			40.0493		Sema 2.4 mg	1
0	SEMA 2.4 MG	40.0821	1924	0	0	4	7.27414	0.00473151	0.05	LOGLOG	0.0638331	0.0823804	2			40.0821		Sema 2.4 mg	1
0	SEMA 2.4 MG	40.115	1920	0	1	3	7.27414	0.00473151	0.05	LOGLOG	0.0638331	0.0823804	2			40.115		Sema 2.4 mg	1
0	SEMA 2.4 MG	40.1478	1916	0	0	2	7.27414	0.00473151	0.05	LOGLOG	0.0638331	0.0823804	2			40.1478		Sema 2.4 mg	1
0	SEMA 2.4 MG	40.1807	1914	0	0	4	7.27414	0.00473151	0.05	LOGLOG	0.0638331	0.0823804	2			40.1807		Sema 2.4 mg	1
0	SEMA 2.4 MG	40.2136	1910	0	0	4	7.27414	0.00473151	0.05	LOGLOG	0.0638331	0.0823804	2			40.2136		Sema 2.4 mg	1
0	SEMA 2.4 MG	40.2464	1906	0	0	4	7.27414	0.00473151	0.05	LOGLOG	0.0638331	0.0823804	2			40.2464		Sema 2.4 mg	1
0	SEMA 2.4 MG	40.2793	1902	0	0	5	7.27414	0.00473151	0.05	LOGLOG	0.0638331	0.0823804	2			40.2793		Sema 2.4 mg	1
0	SEMA 2.4 MG	40.3121	1897	0	0	3	7.27414	0.00473151	0.05	LOGLOG	0.0638331	0.0823804	2			40.3121		Sema 2.4 mg	1
0	SEMA 2.4 MG	40.345	1894	0	0	3	7.27414	0.00473151	0.05	LOGLOG	0.0638331	0.0823804	2			40.345		Sema 2.4 mg	1
0	SEMA 2.4 MG	40.3778	1891	0	0	1	7.27414	0.00473151	0.05	LOGLOG	0.0638331	0.0823804	2			40.3778		Sema 2.4 mg	1
0	SEMA 2.4 MG	40.4107	1890	1	1	0	7.32198	0.00475321	0.05	LOGLOG	0.0642694	0.0829016	2			40.4107		Sema 2.4 mg	1
0	SEMA 2.4 MG	40.4764	1889	0	0	6	7.32198	0.00475321	0.05	LOGLOG	0.0642694	0.0829016	2			40.4764		Sema 2.4 mg	1
0	SEMA 2.4 MG	40.5092	1883	0	0	4	7.32198	0.00475321	0.05	LOGLOG	0.0642694	0.0829016	2			40.5092		Sema 2.4 mg	1
0	SEMA 2.4 MG	40.5421	1879	0	0	4	7.32198	0.00475321	0.05	LOGLOG	0.0642694	0.0829016	2			40.5421		Sema 2.4 mg	1
0	SEMA 2.4 MG	40.5749	1875	0	0	2	7.32198	0.00475321	0.05	LOGLOG	0.0642694	0.0829016	2			40.5749		Sema 2.4 mg	1
0	SEMA 2.4 MG	40.6078	1873	0	0	3	7.32198	0.00475321	0.05	LOGLOG	0.0642694	0.0829016	2			40.6078		Sema 2.4 mg	1
0	SEMA 2.4 MG	40.6407	1870	0	0	2	7.32198	0.00475321	0.05	LOGLOG	0.0642694	0.0829016	2			40.6407		Sema 2.4 mg	1
0	SEMA 2.4 MG	40.6735	1868	0	0	4	7.32198	0.00475321	0.05	LOGLOG	0.0642694	0.0829016	2			40.6735		Sema 2.4 mg	1
0	SEMA 2.4 MG	40.7064	1864	0	0	3	7.32198	0.00475321	0.05	LOGLOG	0.0642694	0.0829016	2			40.7064		Sema 2.4 mg	1
0	SEMA 2.4 MG	40.7392	1861	0	0	5	7.32198	0.00475321	0.05	LOGLOG	0.0642694	0.0829016	2			40.7392		Sema 2.4 mg	1
0	SEMA 2.4 MG	40.7721	1856	0	0	5	7.32198	0.00475321	0.05	LOGLOG	0.0642694	0.0829016	2			40.7721		Sema 2.4 mg	1
0	SEMA 2.4 MG	40.8049	1851	0	0	1	7.32198	0.00475321	0.05	LOGLOG	0.0642694	0.0829016	2			40.8049		Sema 2.4 mg	1
0	SEMA 2.4 MG	40.8378	1850	0	0	3	7.32198	0.00475321	0.05	LOGLOG	0.0642694	0.0829016	2			40.8378		Sema 2.4 mg	1
0	SEMA 2.4 MG	40.8706	1847	1	1	4	7.37091	0.00477582	0.05	LOGLOG	0.0647149	0.0834356	2			40.8706		Sema 2.4 mg	1
0	SEMA 2.4 MG	40.9035	1842	0	1	1	7.37091	0.00477582	0.05	LOGLOG	0.0647149	0.0834356	2			40.9035		Sema 2.4 mg	1
0	SEMA 2.4 MG	40.9363	1840	0	0	1	7.37091	0.00477582	0.05	LOGLOG	0.0647149	0.0834356	2			40.9363		Sema 2.4 mg	1
0	SEMA 2.4 MG	40.9692	1839	0	0	6	7.37091	0.00477582	0.05	LOGLOG	0.0647149	0.0834356	2			40.9692		Sema 2.4 mg	1
0	SEMA 2.4 MG	41.0021	1833	0	0	7	7.37091	0.00477582	0.05	LOGLOG	0.0647149	0.0834356	2			41.0021		Sema 2.4 mg	1
0	SEMA 2.4 MG	41.0349	1826	0	0	2	7.37091	0.00477582	0.05	LOGLOG	0.0647149	0.0834356	2			41.0349		Sema 2.4 mg	1
0	SEMA 2.4 MG	41.0678	1824	0	0	3	7.37091	0.00477582	0.05	LOGLOG	0.0647149	0.0834356	2			41.0678		Sema 2.4 mg	1
0	SEMA 2.4 MG	41.1006	1821	0	0	5	7.37091	0.00477582	0.05	LOGLOG	0.0647149	0.0834356	2			41.1006		Sema 2.4 mg	1
0	SEMA 2.4 MG	41.1335	1816	0	0	3	7.37091	0.00477582	0.05	LOGLOG	0.0647149	0.0834356	2			41.1335		Sema 2.4 mg	1
0	SEMA 2.4 MG	41.1663	1813	0	0	8	7.37091	0.00477582	0.05	LOGLOG	0.0647149	0.0834356	2			41.1663		Sema 2.4 mg	1
0	SEMA 2.4 MG	41.1992	1805	1	1	4	7.42092	0.00479937	0.05	LOGLOG	0.0651695	0.0839824	2			41.1992		Sema 2.4 mg	1
0	SEMA 2.4 MG	41.232	1800	0	0	5	7.42092	0.00479937	0.05	LOGLOG	0.0651695	0.0839824	2			41.232		Sema 2.4 mg	1
0	SEMA 2.4 MG	41.2649	1795	1	1	3	7.47119	0.00482302	0.05	LOGLOG	0.0656264	0.0845319	2			41.2649		Sema 2.4 mg	1
0	SEMA 2.4 MG	41.2977	1791	0	0	3	7.47119	0.00482302	0.05	LOGLOG	0.0656264	0.0845319	2			41.2977		Sema 2.4 mg	1
0	SEMA 2.4 MG	41.3306	1788	0	0	5	7.47119	0.00482302	0.05	LOGLOG	0.0656264	0.0845319	2			41.3306		Sema 2.4 mg	1
0	SEMA 2.4 MG	41.3634	1783	0	0	4	7.47119	0.00482302	0.05	LOGLOG	0.0656264	0.0845319	2			41.3634		Sema 2.4 mg	1
0	SEMA 2.4 MG	41.3963	1779	0	0	3	7.47119	0.00482302	0.05	LOGLOG	0.0656264	0.0845319	2			41.3963		Sema 2.4 mg	1
0	SEMA 2.4 MG	41.4292	1776	0	0	12	7.47119	0.00482302	0.05	LOGLOG	0.0656264	0.0845319	2			41.4292		Sema 2.4 mg	1
0	SEMA 2.4 MG	41.462	1764	0	0	4	7.47119	0.00482302	0.05	LOGLOG	0.0656264	0.0845319	2			41.462		Sema 2.4 mg	1
0	SEMA 2.4 MG	41.4949	1760	0	0	7	7.47119	0.00482302	0.05	LOGLOG	0.0656264	0.0845319	2			41.4949		Sema 2.4 mg	1
0	SEMA 2.4 MG	41.5277	1753	0	0	2	7.47119	0.00482302	0.05	LOGLOG	0.0656264	0.0845319	2			41.5277		Sema 2.4 mg	1
0	SEMA 2.4 MG	41.5606	1751	0	0	4	7.47119	0.00482302	0.05	LOGLOG	0.0656264	0.0845319	2			41.5606		Sema 2.4 mg	1
0	SEMA 2.4 MG	41.5934	1747	0	0	3	7.47119	0.00482302	0.05	LOGLOG	0.0656264	0.0845319	2			41.5934		Sema 2.4 mg	1
0	SEMA 2.4 MG	41.6263	1744	0	0	6	7.47119	0.00482302	0.05	LOGLOG	0.0656264	0.0845319	2			41.6263		Sema 2.4 mg	1
0	SEMA 2.4 MG	41.6591	1738	0	0	5	7.47119	0.00482302	0.05	LOGLOG	0.0656264	0.0845319	2			41.6591		Sema 2.4 mg	1
0	SEMA 2.4 MG	41.692	1733	0	0	11	7.47119	0.00482302	0.05	LOGLOG	0.0656264	0.0845319	2			41.692		Sema 2.4 mg	1
0	SEMA 2.4 MG	41.7248	1722	0	0	5	7.47119	0.00482302	0.05	LOGLOG	0.0656264	0.0845319	2			41.7248		Sema 2.4 mg	1
0	SEMA 2.4 MG	41.7577	1717	0	0	1	7.47119	0.00482302	0.05	LOGLOG	0.0656264	0.0845319	2			41.7577		Sema 2.4 mg	1
0	SEMA 2.4 MG	41.7906	1716	0	0	4	7.47119	0.00482302	0.05	LOGLOG	0.0656264	0.0845319	2			41.7906		Sema 2.4 mg	1
0	SEMA 2.4 MG	41.8234	1712	0	0	1	7.47119	0.00482302	0.05	LOGLOG	0.0656264	0.0845319	2			41.8234		Sema 2.4 mg	1
0	SEMA 2.4 MG	41.8563	1711	0	1	8	7.47119	0.00482302	0.05	LOGLOG	0.0656264	0.0845319	2			41.8563		Sema 2.4 mg	1
0	SEMA 2.4 MG	41.8891	1702	0	0	14	7.47119	0.00482302	0.05	LOGLOG	0.0656264	0.0845319	2			41.8891		Sema 2.4 mg	1
0	SEMA 2.4 MG	41.922	1688	0	0	6	7.47119	0.00482302	0.05	LOGLOG	0.0656264	0.0845319	2			41.922		Sema 2.4 mg	1
0	SEMA 2.4 MG	41.9548	1682	0	0	3	7.47119	0.00482302	0.05	LOGLOG	0.0656264	0.0845319	2			41.9548		Sema 2.4 mg	1
0	SEMA 2.4 MG	41.9877	1679	0	0	4	7.47119	0.00482302	0.05	LOGLOG	0.0656264	0.0845319	2			41.9877		Sema 2.4 mg	1
0	SEMA 2.4 MG	42.0205	1675	0	0	2	7.47119	0.00482302	0.05	LOGLOG	0.0656264	0.0845319	2			42.0205		Sema 2.4 mg	1
0	SEMA 2.4 MG	42.0534	1673	0	0	7	7.47119	0.00482302	0.05	LOGLOG	0.0656264	0.0845319	2			42.0534		Sema 2.4 mg	1
0	SEMA 2.4 MG	42.0862	1666	0	0	9	7.47119	0.00482302	0.05	LOGLOG	0.0656264	0.0845319	2			42.0862		Sema 2.4 mg	1
0	SEMA 2.4 MG	42.1191	1657	0	0	11	7.47119	0.00482302	0.05	LOGLOG	0.0656264	0.0845319	2			42.1191		Sema 2.4 mg	1
0	SEMA 2.4 MG	42.152	1646	0	0	3	7.47119	0.00482302	0.05	LOGLOG	0.0656264	0.0845319	2			42.152		Sema 2.4 mg	1
0	SEMA 2.4 MG	42.1848	1643	0	0	3	7.47119	0.00482302	0.05	LOGLOG	0.0656264	0.0845319	2			42.1848		Sema 2.4 mg	1
0	SEMA 2.4 MG	42.2177	1640	0	0	3	7.47119	0.00482302	0.05	LOGLOG	0.0656264	0.0845319	2			42.2177		Sema 2.4 mg	1
0	SEMA 2.4 MG	42.2505	1637	0	1	5	7.47119	0.00482302	0.05	LOGLOG	0.0656264	0.0845319	2			42.2505		Sema 2.4 mg	1
0	SEMA 2.4 MG	42.2834	1631	0	0	2	7.47119	0.00482302	0.05	LOGLOG	0.0656264	0.0845319	2			42.2834		Sema 2.4 mg	1
0	SEMA 2.4 MG	42.3162	1629	0	1	6	7.47119	0.00482302	0.05	LOGLOG	0.0656264	0.0845319	2			42.3162		Sema 2.4 mg	1
0	SEMA 2.4 MG	42.3491	1622	0	0	11	7.47119	0.00482302	0.05	LOGLOG	0.0656264	0.0845319	2			42.3491		Sema 2.4 mg	1
0	SEMA 2.4 MG	42.3819	1611	0	0	3	7.47119	0.00482302	0.05	LOGLOG	0.0656264	0.0845319	2			42.3819		Sema 2.4 mg	1
0	SEMA 2.4 MG	42.4148	1608	0	0	8	7.47119	0.00482302	0.05	LOGLOG	0.0656264	0.0845319	2			42.4148		Sema 2.4 mg	1
0	SEMA 2.4 MG	42.4476	1600	0	0	3	7.47119	0.00482302	0.05	LOGLOG	0.0656264	0.0845319	2			42.4476		Sema 2.4 mg	1
0	SEMA 2.4 MG	42.4805	1597	0	0	3	7.47119	0.00482302	0.05	LOGLOG	0.0656264	0.0845319	2			42.4805		Sema 2.4 mg	1
0	SEMA 2.4 MG	42.5133	1594	0	0	2	7.47119	0.00482302	0.05	LOGLOG	0.0656264	0.0845319	2			42.5133		Sema 2.4 mg	1
0	SEMA 2.4 MG	42.5462	1592	0	0	4	7.47119	0.00482302	0.05	LOGLOG	0.0656264	0.0845319	2			42.5462		Sema 2.4 mg	1
0	SEMA 2.4 MG	42.5791	1588	0	0	8	7.47119	0.00482302	0.05	LOGLOG	0.0656264	0.0845319	2			42.5791		Sema 2.4 mg	1
0	SEMA 2.4 MG	42.6119	1580	0	0	4	7.47119	0.00482302	0.05	LOGLOG	0.0656264	0.0845319	2			42.6119		Sema 2.4 mg	1
0	SEMA 2.4 MG	42.6448	1576	0	1	3	7.47119	0.00482302	0.05	LOGLOG	0.0656264	0.0845319	2			42.6448		Sema 2.4 mg	1
0	SEMA 2.4 MG	42.6776	1572	0	0	2	7.47119	0.00482302	0.05	LOGLOG	0.0656264	0.0845319	2			42.6776		Sema 2.4 mg	1
0	SEMA 2.4 MG	42.7105	1570	0	0	3	7.47119	0.00482302	0.05	LOGLOG	0.0656264	0.0845319	2			42.7105		Sema 2.4 mg	1
0	SEMA 2.4 MG	42.7433	1567	0	0	6	7.47119	0.00482302	0.05	LOGLOG	0.0656264	0.0845319	2			42.7433		Sema 2.4 mg	1
0	SEMA 2.4 MG	42.7762	1561	0	1	3	7.47119	0.00482302	0.05	LOGLOG	0.0656264	0.0845319	2			42.7762		Sema 2.4 mg	1
0	SEMA 2.4 MG	42.809	1557	0	0	14	7.47119	0.00482302	0.05	LOGLOG	0.0656264	0.0845319	2			42.809		Sema 2.4 mg	1
0	SEMA 2.4 MG	42.8419	1543	0	0	5	7.47119	0.00482302	0.05	LOGLOG	0.0656264	0.0845319	2			42.8419		Sema 2.4 mg	1
0	SEMA 2.4 MG	42.8747	1538	0	0	3	7.47119	0.00482302	0.05	LOGLOG	0.0656264	0.0845319	2			42.8747		Sema 2.4 mg	1
0	SEMA 2.4 MG	42.9076	1535	0	0	5	7.47119	0.00482302	0.05	LOGLOG	0.0656264	0.0845319	2			42.9076		Sema 2.4 mg	1
0	SEMA 2.4 MG	42.9405	1530	0	0	5	7.47119	0.00482302	0.05	LOGLOG	0.0656264	0.0845319	2			42.9405		Sema 2.4 mg	1
0	SEMA 2.4 MG	42.9733	1525	0	0	6	7.47119	0.00482302	0.05	LOGLOG	0.0656264	0.0845319	2			42.9733		Sema 2.4 mg	1
0	SEMA 2.4 MG	43.0062	1519	0	0	11	7.47119	0.00482302	0.05	LOGLOG	0.0656264	0.0845319	2			43.0062		Sema 2.4 mg	1
0	SEMA 2.4 MG	43.039	1508	0	0	20	7.47119	0.00482302	0.05	LOGLOG	0.0656264	0.0845319	2			43.039		Sema 2.4 mg	1
0	SEMA 2.4 MG	43.0719	1488	0	0	16	7.47119	0.00482302	0.05	LOGLOG	0.0656264	0.0845319	2			43.0719		Sema 2.4 mg	1
0	SEMA 2.4 MG	43.1047	1472	1	1	9	7.53226	0.00485837	0.05	LOGLOG	0.0661695	0.0852134	2			43.1047		Sema 2.4 mg	1
0	SEMA 2.4 MG	43.1376	1462	0	0	9	7.53226	0.00485837	0.05	LOGLOG	0.0661695	0.0852134	2			43.1376		Sema 2.4 mg	1
0	SEMA 2.4 MG	43.1704	1453	1	1	5	7.59409	0.00489433	0.05	LOGLOG	0.0667191	0.0859038	2			43.1704		Sema 2.4 mg	1
0	SEMA 2.4 MG	43.2033	1447	0	0	7	7.59409	0.00489433	0.05	LOGLOG	0.0667191	0.0859038	2			43.2033		Sema 2.4 mg	1
0	SEMA 2.4 MG	43.2361	1440	0	0	7	7.59409	0.00489433	0.05	LOGLOG	0.0667191	0.0859038	2			43.2361		Sema 2.4 mg	1
0	SEMA 2.4 MG	43.269	1433	1	1	7	7.65673	0.00493096	0.05	LOGLOG	0.0672755	0.0866037	2			43.269		Sema 2.4 mg	1
0	SEMA 2.4 MG	43.3018	1425	0	0	13	7.65673	0.00493096	0.05	LOGLOG	0.0672755	0.0866037	2			43.3018		Sema 2.4 mg	1
0	SEMA 2.4 MG	43.3347	1412	1	1	2	7.72027	0.00496835	0.05	LOGLOG	0.0678395	0.0873141	2			43.3347		Sema 2.4 mg	1
0	SEMA 2.4 MG	43.3676	1409	1	1	4	7.78389	0.00500552	0.05	LOGLOG	0.0684047	0.0880248	2			43.3676		Sema 2.4 mg	1
0	SEMA 2.4 MG	43.4004	1404	0	0	3	7.78389	0.00500552	0.05	LOGLOG	0.0684047	0.0880248	2			43.4004		Sema 2.4 mg	1
0	SEMA 2.4 MG	43.4333	1401	0	0	1	7.78389	0.00500552	0.05	LOGLOG	0.0684047	0.0880248	2			43.4333		Sema 2.4 mg	1
0	SEMA 2.4 MG	43.4661	1400	0	0	6	7.78389	0.00500552	0.05	LOGLOG	0.0684047	0.0880248	2			43.4661		Sema 2.4 mg	1
0	SEMA 2.4 MG	43.499	1394	0	0	12	7.78389	0.00500552	0.05	LOGLOG	0.0684047	0.0880248	2			43.499		Sema 2.4 mg	1
0	SEMA 2.4 MG	43.5318	1382	0	0	4	7.78389	0.00500552	0.05	LOGLOG	0.0684047	0.0880248	2			43.5318		Sema 2.4 mg	1
0	SEMA 2.4 MG	43.5647	1378	0	0	2	7.78389	0.00500552	0.05	LOGLOG	0.0684047	0.0880248	2			43.5647		Sema 2.4 mg	1
0	SEMA 2.4 MG	43.5975	1376	0	0	5	7.78389	0.00500552	0.05	LOGLOG	0.0684047	0.0880248	2			43.5975		Sema 2.4 mg	1
0	SEMA 2.4 MG	43.6304	1371	0	0	3	7.78389	0.00500552	0.05	LOGLOG	0.0684047	0.0880248	2			43.6304		Sema 2.4 mg	1
0	SEMA 2.4 MG	43.6632	1368	0	0	1	7.78389	0.00500552	0.05	LOGLOG	0.0684047	0.0880248	2			43.6632		Sema 2.4 mg	1
0	SEMA 2.4 MG	43.6961	1367	0	0	4	7.78389	0.00500552	0.05	LOGLOG	0.0684047	0.0880248	2			43.6961		Sema 2.4 mg	1
0	SEMA 2.4 MG	43.729	1363	0	0	6	7.78389	0.00500552	0.05	LOGLOG	0.0684047	0.0880248	2			43.729		Sema 2.4 mg	1
0	SEMA 2.4 MG	43.7618	1357	0	0	3	7.78389	0.00500552	0.05	LOGLOG	0.0684047	0.0880248	2			43.7618		Sema 2.4 mg	1
0	SEMA 2.4 MG	43.7947	1354	0	0	2	7.78389	0.00500552	0.05	LOGLOG	0.0684047	0.0880248	2			43.7947		Sema 2.4 mg	1
0	SEMA 2.4 MG	43.8275	1352	0	0	1	7.78389	0.00500552	0.05	LOGLOG	0.0684047	0.0880248	2			43.8275		Sema 2.4 mg	1
0	SEMA 2.4 MG	43.8604	1351	0	0	1	7.78389	0.00500552	0.05	LOGLOG	0.0684047	0.0880248	2			43.8604		Sema 2.4 mg	1
0	SEMA 2.4 MG	43.8932	1350	0	0	6	7.78389	0.00500552	0.05	LOGLOG	0.0684047	0.0880248	2			43.8932		Sema 2.4 mg	1
0	SEMA 2.4 MG	43.9261	1344	0	1	9	7.78389	0.00500552	0.05	LOGLOG	0.0684047	0.0880248	2			43.9261		Sema 2.4 mg	1
0	SEMA 2.4 MG	43.9589	1334	0	0	9	7.78389	0.00500552	0.05	LOGLOG	0.0684047	0.0880248	2			43.9589		Sema 2.4 mg	1
0	SEMA 2.4 MG	43.9918	1325	0	0	7	7.78389	0.00500552	0.05	LOGLOG	0.0684047	0.0880248	2			43.9918		Sema 2.4 mg	1
0	SEMA 2.4 MG	44.0246	1318	0	0	2	7.78389	0.00500552	0.05	LOGLOG	0.0684047	0.0880248	2			44.0246		Sema 2.4 mg	1
0	SEMA 2.4 MG	44.0575	1316	0	0	7	7.78389	0.00500552	0.05	LOGLOG	0.0684047	0.0880248	2			44.0575		Sema 2.4 mg	1
0	SEMA 2.4 MG	44.0903	1309	0	0	2	7.78389	0.00500552	0.05	LOGLOG	0.0684047	0.0880248	2			44.0903		Sema 2.4 mg	1
0	SEMA 2.4 MG	44.1232	1307	1	1	2	7.85238	0.00504847	0.05	LOGLOG	0.0690078	0.0887961	2			44.1232		Sema 2.4 mg	1
0	SEMA 2.4 MG	44.1561	1304	0	0	2	7.85238	0.00504847	0.05	LOGLOG	0.0690078	0.0887961	2			44.1561		Sema 2.4 mg	1
0	SEMA 2.4 MG	44.1889	1302	0	0	7	7.85238	0.00504847	0.05	LOGLOG	0.0690078	0.0887961	2			44.1889		Sema 2.4 mg	1
0	SEMA 2.4 MG	44.2218	1295	0	0	1	7.85238	0.00504847	0.05	LOGLOG	0.0690078	0.0887961	2			44.2218		Sema 2.4 mg	1
0	SEMA 2.4 MG	44.2546	1294	0	0	3	7.85238	0.00504847	0.05	LOGLOG	0.0690078	0.0887961	2			44.2546		Sema 2.4 mg	1
0	SEMA 2.4 MG	44.2875	1291	0	0	3	7.85238	0.00504847	0.05	LOGLOG	0.0690078	0.0887961	2			44.2875		Sema 2.4 mg	1
0	SEMA 2.4 MG	44.3203	1288	0	0	3	7.85238	0.00504847	0.05	LOGLOG	0.0690078	0.0887961	2			44.3203		Sema 2.4 mg	1
0	SEMA 2.4 MG	44.3532	1285	0	0	3	7.85238	0.00504847	0.05	LOGLOG	0.0690078	0.0887961	2			44.3532		Sema 2.4 mg	1
0	SEMA 2.4 MG	44.386	1282	0	0	2	7.85238	0.00504847	0.05	LOGLOG	0.0690078	0.0887961	2			44.386		Sema 2.4 mg	1
0	SEMA 2.4 MG	44.4189	1280	0	0	9	7.85238	0.00504847	0.05	LOGLOG	0.0690078	0.0887961	2			44.4189		Sema 2.4 mg	1
0	SEMA 2.4 MG	44.4517	1271	0	0	6	7.85238	0.00504847	0.05	LOGLOG	0.0690078	0.0887961	2			44.4517		Sema 2.4 mg	1
0	SEMA 2.4 MG	44.4846	1265	0	0	2	7.85238	0.00504847	0.05	LOGLOG	0.0690078	0.0887961	2			44.4846		Sema 2.4 mg	1
0	SEMA 2.4 MG	44.5175	1263	0	0	2	7.85238	0.00504847	0.05	LOGLOG	0.0690078	0.0887961	2			44.5175		Sema 2.4 mg	1
0	SEMA 2.4 MG	44.5503	1261	0	0	7	7.85238	0.00504847	0.05	LOGLOG	0.0690078	0.0887961	2			44.5503		Sema 2.4 mg	1
0	SEMA 2.4 MG	44.5832	1254	0	0	5	7.85238	0.00504847	0.05	LOGLOG	0.0690078	0.0887961	2			44.5832		Sema 2.4 mg	1
0	SEMA 2.4 MG	44.616	1249	0	0	4	7.85238	0.00504847	0.05	LOGLOG	0.0690078	0.0887961	2			44.616		Sema 2.4 mg	1
0	SEMA 2.4 MG	44.6489	1245	0	0	11	7.85238	0.00504847	0.05	LOGLOG	0.0690078	0.0887961	2			44.6489		Sema 2.4 mg	1
0	SEMA 2.4 MG	44.6817	1234	0	0	10	7.85238	0.00504847	0.05	LOGLOG	0.0690078	0.0887961	2			44.6817		Sema 2.4 mg	1
0	SEMA 2.4 MG	44.7146	1224	0	0	4	7.85238	0.00504847	0.05	LOGLOG	0.0690078	0.0887961	2			44.7146		Sema 2.4 mg	1
0	SEMA 2.4 MG	44.7474	1220	0	0	1	7.85238	0.00504847	0.05	LOGLOG	0.0690078	0.0887961	2			44.7474		Sema 2.4 mg	1
0	SEMA 2.4 MG	44.7803	1219	0	0	3	7.85238	0.00504847	0.05	LOGLOG	0.0690078	0.0887961	2			44.7803		Sema 2.4 mg	1
0	SEMA 2.4 MG	44.8131	1216	0	0	1	7.85238	0.00504847	0.05	LOGLOG	0.0690078	0.0887961	2			44.8131		Sema 2.4 mg	1
0	SEMA 2.4 MG	44.846	1215	0	0	7	7.85238	0.00504847	0.05	LOGLOG	0.0690078	0.0887961	2			44.846		Sema 2.4 mg	1
0	SEMA 2.4 MG	44.8789	1208	1	1	10	7.92643	0.00509846	0.05	LOGLOG	0.0696534	0.0896375	2			44.8789		Sema 2.4 mg	1
0	SEMA 2.4 MG	44.9117	1197	0	0	6	7.92643	0.00509846	0.05	LOGLOG	0.0696534	0.0896375	2			44.9117		Sema 2.4 mg	1
0	SEMA 2.4 MG	44.9446	1191	0	0	5	7.92643	0.00509846	0.05	LOGLOG	0.0696534	0.0896375	2			44.9446		Sema 2.4 mg	1
0	SEMA 2.4 MG	44.9774	1186	0	0	5	7.92643	0.00509846	0.05	LOGLOG	0.0696534	0.0896375	2			44.9774		Sema 2.4 mg	1
0	SEMA 2.4 MG	45.0103	1181	0	0	4	7.92643	0.00509846	0.05	LOGLOG	0.0696534	0.0896375	2			45.0103		Sema 2.4 mg	1
0	SEMA 2.4 MG	45.0431	1177	0	0	3	7.92643	0.00509846	0.05	LOGLOG	0.0696534	0.0896375	2			45.0431		Sema 2.4 mg	1
0	SEMA 2.4 MG	45.076	1174	0	0	3	7.92643	0.00509846	0.05	LOGLOG	0.0696534	0.0896375	2			45.076		Sema 2.4 mg	1
0	SEMA 2.4 MG	45.1088	1171	0	0	8	7.92643	0.00509846	0.05	LOGLOG	0.0696534	0.0896375	2			45.1088		Sema 2.4 mg	1
0	SEMA 2.4 MG	45.1417	1163	0	0	2	7.92643	0.00509846	0.05	LOGLOG	0.0696534	0.0896375	2			45.1417		Sema 2.4 mg	1
0	SEMA 2.4 MG	45.1745	1161	1	1	3	8.00341	0.00515202	0.05	LOGLOG	0.0703216	0.0905155	2			45.1745		Sema 2.4 mg	1
0	SEMA 2.4 MG	45.2074	1157	0	0	4	8.00341	0.00515202	0.05	LOGLOG	0.0703216	0.0905155	2			45.2074		Sema 2.4 mg	1
0	SEMA 2.4 MG	45.2402	1153	0	0	5	8.00341	0.00515202	0.05	LOGLOG	0.0703216	0.0905155	2			45.2402		Sema 2.4 mg	1
0	SEMA 2.4 MG	45.2731	1148	0	0	3	8.00341	0.00515202	0.05	LOGLOG	0.0703216	0.0905155	2			45.2731		Sema 2.4 mg	1
0	SEMA 2.4 MG	45.306	1145	0	0	6	8.00341	0.00515202	0.05	LOGLOG	0.0703216	0.0905155	2			45.306		Sema 2.4 mg	1
0	SEMA 2.4 MG	45.3388	1139	0	1	15	8.00341	0.00515202	0.05	LOGLOG	0.0703216	0.0905155	2			45.3388		Sema 2.4 mg	1
0	SEMA 2.4 MG	45.3717	1123	0	0	4	8.00341	0.00515202	0.05	LOGLOG	0.0703216	0.0905155	2			45.3717		Sema 2.4 mg	1
0	SEMA 2.4 MG	45.4045	1119	0	0	4	8.00341	0.00515202	0.05	LOGLOG	0.0703216	0.0905155	2			45.4045		Sema 2.4 mg	1
0	SEMA 2.4 MG	45.4374	1115	0	0	4	8.00341	0.00515202	0.05	LOGLOG	0.0703216	0.0905155	2			45.4374		Sema 2.4 mg	1
0	SEMA 2.4 MG	45.4702	1111	0	0	1	8.00341	0.00515202	0.05	LOGLOG	0.0703216	0.0905155	2			45.4702		Sema 2.4 mg	1
0	SEMA 2.4 MG	45.5031	1110	0	0	3	8.00341	0.00515202	0.05	LOGLOG	0.0703216	0.0905155	2			45.5031		Sema 2.4 mg	1
0	SEMA 2.4 MG	45.5359	1107	0	1	4	8.00341	0.00515202	0.05	LOGLOG	0.0703216	0.0905155	2			45.5359		Sema 2.4 mg	1
0	SEMA 2.4 MG	45.5688	1102	0	0	8	8.00341	0.00515202	0.05	LOGLOG	0.0703216	0.0905155	2			45.5688		Sema 2.4 mg	1
0	SEMA 2.4 MG	45.6016	1094	0	0	8	8.00341	0.00515202	0.05	LOGLOG	0.0703216	0.0905155	2			45.6016		Sema 2.4 mg	1
0	SEMA 2.4 MG	45.6345	1086	0	0	2	8.00341	0.00515202	0.05	LOGLOG	0.0703216	0.0905155	2			45.6345		Sema 2.4 mg	1
0	SEMA 2.4 MG	45.7002	1084	0	0	2	8.00341	0.00515202	0.05	LOGLOG	0.0703216	0.0905155	2			45.7002		Sema 2.4 mg	1
0	SEMA 2.4 MG	45.7331	1082	0	0	3	8.00341	0.00515202	0.05	LOGLOG	0.0703216	0.0905155	2			45.7331		Sema 2.4 mg	1
0	SEMA 2.4 MG	45.7659	1079	0	0	2	8.00341	0.00515202	0.05	LOGLOG	0.0703216	0.0905155	2			45.7659		Sema 2.4 mg	1
0	SEMA 2.4 MG	45.7988	1077	0	0	7	8.00341	0.00515202	0.05	LOGLOG	0.0703216	0.0905155	2			45.7988		Sema 2.4 mg	1
0	SEMA 2.4 MG	45.8316	1070	0	0	4	8.00341	0.00515202	0.05	LOGLOG	0.0703216	0.0905155	2			45.8316		Sema 2.4 mg	1
0	SEMA 2.4 MG	45.8645	1066	0	0	3	8.00341	0.00515202	0.05	LOGLOG	0.0703216	0.0905155	2			45.8645		Sema 2.4 mg	1
0	SEMA 2.4 MG	45.8973	1063	0	0	3	8.00341	0.00515202	0.05	LOGLOG	0.0703216	0.0905155	2			45.8973		Sema 2.4 mg	1
0	SEMA 2.4 MG	45.9302	1060	1	1	4	8.0875	0.00521553	0.05	LOGLOG	0.0710426	0.0914852	2			45.9302		Sema 2.4 mg	1
0	SEMA 2.4 MG	45.963	1055	0	0	8	8.0875	0.00521553	0.05	LOGLOG	0.0710426	0.0914852	2			45.963		Sema 2.4 mg	1
0	SEMA 2.4 MG	45.9959	1047	0	0	10	8.0875	0.00521553	0.05	LOGLOG	0.0710426	0.0914852	2			45.9959		Sema 2.4 mg	1
0	SEMA 2.4 MG	46.0287	1037	0	0	20	8.0875	0.00521553	0.05	LOGLOG	0.0710426	0.0914852	2			46.0287		Sema 2.4 mg	1
0	SEMA 2.4 MG	46.0616	1017	0	0	4	8.0875	0.00521553	0.05	LOGLOG	0.0710426	0.0914852	2			46.0616		Sema 2.4 mg	1
0	SEMA 2.4 MG	46.0945	1013	0	0	5	8.0875	0.00521553	0.05	LOGLOG	0.0710426	0.0914852	2			46.0945		Sema 2.4 mg	1
0	SEMA 2.4 MG	46.1273	1008	0	0	4	8.0875	0.00521553	0.05	LOGLOG	0.0710426	0.0914852	2			46.1273		Sema 2.4 mg	1
0	SEMA 2.4 MG	46.1602	1004	0	0	5	8.0875	0.00521553	0.05	LOGLOG	0.0710426	0.0914852	2			46.1602		Sema 2.4 mg	1
0	SEMA 2.4 MG	46.193	999	0	0	6	8.0875	0.00521553	0.05	LOGLOG	0.0710426	0.0914852	2			46.193		Sema 2.4 mg	1
0	SEMA 2.4 MG	46.2259	993	0	0	8	8.0875	0.00521553	0.05	LOGLOG	0.0710426	0.0914852	2			46.2259		Sema 2.4 mg	1
0	SEMA 2.4 MG	46.2587	985	0	0	19	8.0875	0.00521553	0.05	LOGLOG	0.0710426	0.0914852	2			46.2587		Sema 2.4 mg	1
0	SEMA 2.4 MG	46.2916	966	0	0	9	8.0875	0.00521553	0.05	LOGLOG	0.0710426	0.0914852	2			46.2916		Sema 2.4 mg	1
0	SEMA 2.4 MG	46.3244	957	0	0	5	8.0875	0.00521553	0.05	LOGLOG	0.0710426	0.0914852	2			46.3244		Sema 2.4 mg	1
0	SEMA 2.4 MG	46.3573	952	0	0	5	8.0875	0.00521553	0.05	LOGLOG	0.0710426	0.0914852	2			46.3573		Sema 2.4 mg	1
0	SEMA 2.4 MG	46.3901	947	0	0	3	8.0875	0.00521553	0.05	LOGLOG	0.0710426	0.0914852	2			46.3901		Sema 2.4 mg	1
0	SEMA 2.4 MG	46.423	944	0	0	4	8.0875	0.00521553	0.05	LOGLOG	0.0710426	0.0914852	2			46.423		Sema 2.4 mg	1
0	SEMA 2.4 MG	46.4559	940	0	0	7	8.0875	0.00521553	0.05	LOGLOG	0.0710426	0.0914852	2			46.4559		Sema 2.4 mg	1
0	SEMA 2.4 MG	46.4887	933	0	0	9	8.0875	0.00521553	0.05	LOGLOG	0.0710426	0.0914852	2			46.4887		Sema 2.4 mg	1
0	SEMA 2.4 MG	46.5216	924	0	0	3	8.0875	0.00521553	0.05	LOGLOG	0.0710426	0.0914852	2			46.5216		Sema 2.4 mg	1
0	SEMA 2.4 MG	46.5544	921	0	0	3	8.0875	0.00521553	0.05	LOGLOG	0.0710426	0.0914852	2			46.5544		Sema 2.4 mg	1
0	SEMA 2.4 MG	46.6201	918	1	1	1	8.18451	0.00529955	0.05	LOGLOG	0.0718547	0.0926264	2			46.6201		Sema 2.4 mg	1
0	SEMA 2.4 MG	46.653	916	0	0	2	8.18451	0.00529955	0.05	LOGLOG	0.0718547	0.0926264	2			46.653		Sema 2.4 mg	1
0	SEMA 2.4 MG	46.6858	914	0	0	3	8.18451	0.00529955	0.05	LOGLOG	0.0718547	0.0926264	2			46.6858		Sema 2.4 mg	1
0	SEMA 2.4 MG	46.7187	911	1	1	10	8.28216	0.0053832	0.05	LOGLOG	0.0726739	0.0937732	2			46.7187		Sema 2.4 mg	1
0	SEMA 2.4 MG	46.7515	900	0	0	6	8.28216	0.0053832	0.05	LOGLOG	0.0726739	0.0937732	2			46.7515		Sema 2.4 mg	1
0	SEMA 2.4 MG	46.7844	894	0	0	7	8.28216	0.0053832	0.05	LOGLOG	0.0726739	0.0937732	2			46.7844		Sema 2.4 mg	1
0	SEMA 2.4 MG	46.8172	887	0	0	3	8.28216	0.0053832	0.05	LOGLOG	0.0726739	0.0937732	2			46.8172		Sema 2.4 mg	1
0	SEMA 2.4 MG	46.8501	884	1	1	3	8.38268	0.00547042	0.05	LOGLOG	0.0735151	0.094956	2			46.8501		Sema 2.4 mg	1
0	SEMA 2.4 MG	46.883	880	0	0	1	8.38268	0.00547042	0.05	LOGLOG	0.0735151	0.094956	2			46.883		Sema 2.4 mg	1
0	SEMA 2.4 MG	46.9158	879	0	0	5	8.38268	0.00547042	0.05	LOGLOG	0.0735151	0.094956	2			46.9158		Sema 2.4 mg	1
0	SEMA 2.4 MG	46.9487	874	0	0	10	8.38268	0.00547042	0.05	LOGLOG	0.0735151	0.094956	2			46.9487		Sema 2.4 mg	1
0	SEMA 2.4 MG	46.9815	864	0	0	4	8.38268	0.00547042	0.05	LOGLOG	0.0735151	0.094956	2			46.9815		Sema 2.4 mg	1
0	SEMA 2.4 MG	47.0144	860	0	0	5	8.38268	0.00547042	0.05	LOGLOG	0.0735151	0.094956	2			47.0144		Sema 2.4 mg	1
0	SEMA 2.4 MG	47.0472	855	0	0	2	8.38268	0.00547042	0.05	LOGLOG	0.0735151	0.094956	2			47.0472		Sema 2.4 mg	1
0	SEMA 2.4 MG	47.0801	853	0	0	4	8.38268	0.00547042	0.05	LOGLOG	0.0735151	0.094956	2			47.0801		Sema 2.4 mg	1
0	SEMA 2.4 MG	47.1129	849	0	0	4	8.38268	0.00547042	0.05	LOGLOG	0.0735151	0.094956	2			47.1129		Sema 2.4 mg	1
0	SEMA 2.4 MG	47.1458	845	0	0	7	8.38268	0.00547042	0.05	LOGLOG	0.0735151	0.094956	2			47.1458		Sema 2.4 mg	1
0	SEMA 2.4 MG	47.1786	838	0	0	11	8.38268	0.00547042	0.05	LOGLOG	0.0735151	0.094956	2			47.1786		Sema 2.4 mg	1
0	SEMA 2.4 MG	47.2115	827	0	0	11	8.38268	0.00547042	0.05	LOGLOG	0.0735151	0.094956	2			47.2115		Sema 2.4 mg	1
0	SEMA 2.4 MG	47.2444	816	0	0	5	8.38268	0.00547042	0.05	LOGLOG	0.0735151	0.094956	2			47.2444		Sema 2.4 mg	1
0	SEMA 2.4 MG	47.2772	811	0	0	3	8.38268	0.00547042	0.05	LOGLOG	0.0735151	0.094956	2			47.2772		Sema 2.4 mg	1
0	SEMA 2.4 MG	47.3101	808	0	0	2	8.38268	0.00547042	0.05	LOGLOG	0.0735151	0.094956	2			47.3101		Sema 2.4 mg	1
0	SEMA 2.4 MG	47.3429	806	0	0	1	8.38268	0.00547042	0.05	LOGLOG	0.0735151	0.094956	2			47.3429		Sema 2.4 mg	1
0	SEMA 2.4 MG	47.3758	805	0	0	7	8.38268	0.00547042	0.05	LOGLOG	0.0735151	0.094956	2			47.3758		Sema 2.4 mg	1
0	SEMA 2.4 MG	47.4086	798	0	0	15	8.38268	0.00547042	0.05	LOGLOG	0.0735151	0.094956	2			47.4086		Sema 2.4 mg	1
0	SEMA 2.4 MG	47.4415	783	0	0	4	8.38268	0.00547042	0.05	LOGLOG	0.0735151	0.094956	2			47.4415		Sema 2.4 mg	1
0	SEMA 2.4 MG	47.4743	779	0	0	8	8.38268	0.00547042	0.05	LOGLOG	0.0735151	0.094956	2			47.4743		Sema 2.4 mg	1
0	SEMA 2.4 MG	47.5072	771	0	0	1	8.38268	0.00547042	0.05	LOGLOG	0.0735151	0.094956	2			47.5072		Sema 2.4 mg	1
0	SEMA 2.4 MG	47.54	770	0	0	6	8.38268	0.00547042	0.05	LOGLOG	0.0735151	0.094956	2			47.54		Sema 2.4 mg	1
0	SEMA 2.4 MG	47.5729	764	1	1	3	8.49886	0.0055856	0.05	LOGLOG	0.0744613	0.0963533	2			47.5729		Sema 2.4 mg	1
0	SEMA 2.4 MG	47.6057	760	0	0	6	8.49886	0.0055856	0.05	LOGLOG	0.0744613	0.0963533	2			47.6057		Sema 2.4 mg	1
0	SEMA 2.4 MG	47.6386	754	0	0	13	8.49886	0.0055856	0.05	LOGLOG	0.0744613	0.0963533	2			47.6386		Sema 2.4 mg	1
0	SEMA 2.4 MG	47.6715	741	0	0	8	8.49886	0.0055856	0.05	LOGLOG	0.0744613	0.0963533	2			47.6715		Sema 2.4 mg	1
0	SEMA 2.4 MG	47.7043	733	0	0	5	8.49886	0.0055856	0.05	LOGLOG	0.0744613	0.0963533	2			47.7043		Sema 2.4 mg	1
0	SEMA 2.4 MG	47.7372	728	0	0	7	8.49886	0.0055856	0.05	LOGLOG	0.0744613	0.0963533	2			47.7372		Sema 2.4 mg	1
0	SEMA 2.4 MG	47.77	721	0	0	2	8.49886	0.0055856	0.05	LOGLOG	0.0744613	0.0963533	2			47.77		Sema 2.4 mg	1
0	SEMA 2.4 MG	47.8029	719	0	0	3	8.49886	0.0055856	0.05	LOGLOG	0.0744613	0.0963533	2			47.8029		Sema 2.4 mg	1
0	SEMA 2.4 MG	47.8357	716	1	1	6	8.62266	0.00571374	0.05	LOGLOG	0.0754598	0.0978536	2			47.8357		Sema 2.4 mg	1
0	SEMA 2.4 MG	47.8686	709	0	0	11	8.62266	0.00571374	0.05	LOGLOG	0.0754598	0.0978536	2			47.8686		Sema 2.4 mg	1
0	SEMA 2.4 MG	47.9014	698	0	0	6	8.62266	0.00571374	0.05	LOGLOG	0.0754598	0.0978536	2			47.9014		Sema 2.4 mg	1
0	SEMA 2.4 MG	47.9343	692	0	0	2	8.62266	0.00571374	0.05	LOGLOG	0.0754598	0.0978536	2			47.9343		Sema 2.4 mg	1
0	SEMA 2.4 MG	47.9671	690	0	0	4	8.62266	0.00571374	0.05	LOGLOG	0.0754598	0.0978536	2			47.9671		Sema 2.4 mg	1
0	SEMA 2.4 MG	48	686	0	0	2	8.62266	0.00571374	0.05	LOGLOG	0.0754598	0.0978536	2			48		Sema 2.4 mg	1
0	SEMA 2.4 MG	48.0329	684	1	1	2	8.75207	0.00585052	0.05	LOGLOG	0.0764984	0.0994279	2			48.0329		Sema 2.4 mg	1
0	SEMA 2.4 MG	48.0657	681	0	0	3	8.75207	0.00585052	0.05	LOGLOG	0.0764984	0.0994279	2			48.0657		Sema 2.4 mg	1
0	SEMA 2.4 MG	48.0986	678	0	0	9	8.75207	0.00585052	0.05	LOGLOG	0.0764984	0.0994279	2			48.0986		Sema 2.4 mg	1
0	SEMA 2.4 MG	48.1314	669	0	0	7	8.75207	0.00585052	0.05	LOGLOG	0.0764984	0.0994279	2			48.1314		Sema 2.4 mg	1
0	SEMA 2.4 MG	48.1643	662	0	0	6	8.75207	0.00585052	0.05	LOGLOG	0.0764984	0.0994279	2			48.1643		Sema 2.4 mg	1
0	SEMA 2.4 MG	48.1971	656	0	0	4	8.75207	0.00585052	0.05	LOGLOG	0.0764984	0.0994279	2			48.1971		Sema 2.4 mg	1
0	SEMA 2.4 MG	48.23	652	0	0	5	8.75207	0.00585052	0.05	LOGLOG	0.0764984	0.0994279	2			48.23		Sema 2.4 mg	1
0	SEMA 2.4 MG	48.2957	647	0	0	8	8.75207	0.00585052	0.05	LOGLOG	0.0764984	0.0994279	2			48.2957		Sema 2.4 mg	1
0	SEMA 2.4 MG	48.3285	639	0	0	2	8.75207	0.00585052	0.05	LOGLOG	0.0764984	0.0994279	2			48.3285		Sema 2.4 mg	1
0	SEMA 2.4 MG	48.3614	637	0	0	7	8.75207	0.00585052	0.05	LOGLOG	0.0764984	0.0994279	2			48.3614		Sema 2.4 mg	1
0	SEMA 2.4 MG	48.3943	630	0	0	2	8.75207	0.00585052	0.05	LOGLOG	0.0764984	0.0994279	2			48.3943		Sema 2.4 mg	1
0	SEMA 2.4 MG	48.4271	628	0	0	5	8.75207	0.00585052	0.05	LOGLOG	0.0764984	0.0994279	2			48.4271		Sema 2.4 mg	1
0	SEMA 2.4 MG	48.46	623	0	0	2	8.75207	0.00585052	0.05	LOGLOG	0.0764984	0.0994279	2			48.46		Sema 2.4 mg	1
0	SEMA 2.4 MG	48.4928	621	0	0	4	8.75207	0.00585052	0.05	LOGLOG	0.0764984	0.0994279	2			48.4928		Sema 2.4 mg	1
0	SEMA 2.4 MG	48.5257	617	0	0	3	8.75207	0.00585052	0.05	LOGLOG	0.0764984	0.0994279	2			48.5257		Sema 2.4 mg	1
0	SEMA 2.4 MG	48.5585	614	0	0	5	8.75207	0.00585052	0.05	LOGLOG	0.0764984	0.0994279	2			48.5585		Sema 2.4 mg	1
0	SEMA 2.4 MG	48.5914	609	0	0	6	8.75207	0.00585052	0.05	LOGLOG	0.0764984	0.0994279	2			48.5914		Sema 2.4 mg	1
0	SEMA 2.4 MG	48.6242	603	0	0	2	8.75207	0.00585052	0.05	LOGLOG	0.0764984	0.0994279	2			48.6242		Sema 2.4 mg	1
0	SEMA 2.4 MG	48.6571	601	0	0	1	8.75207	0.00585052	0.05	LOGLOG	0.0764984	0.0994279	2			48.6571		Sema 2.4 mg	1
0	SEMA 2.4 MG	48.6899	600	0	0	1	8.75207	0.00585052	0.05	LOGLOG	0.0764984	0.0994279	2			48.6899		Sema 2.4 mg	1
0	SEMA 2.4 MG	48.7228	599	0	0	4	8.75207	0.00585052	0.05	LOGLOG	0.0764984	0.0994279	2			48.7228		Sema 2.4 mg	1
0	SEMA 2.4 MG	48.7556	595	0	0	1	8.75207	0.00585052	0.05	LOGLOG	0.0764984	0.0994279	2			48.7556		Sema 2.4 mg	1
0	SEMA 2.4 MG	48.7885	594	0	0	12	8.75207	0.00585052	0.05	LOGLOG	0.0764984	0.0994279	2			48.7885		Sema 2.4 mg	1
0	SEMA 2.4 MG	48.8214	582	0	0	4	8.75207	0.00585052	0.05	LOGLOG	0.0764984	0.0994279	2			48.8214		Sema 2.4 mg	1
0	SEMA 2.4 MG	48.8542	578	0	0	3	8.75207	0.00585052	0.05	LOGLOG	0.0764984	0.0994279	2			48.8542		Sema 2.4 mg	1
0	SEMA 2.4 MG	48.8871	575	0	0	4	8.75207	0.00585052	0.05	LOGLOG	0.0764984	0.0994279	2			48.8871		Sema 2.4 mg	1
0	SEMA 2.4 MG	48.9199	571	0	0	5	8.75207	0.00585052	0.05	LOGLOG	0.0764984	0.0994279	2			48.9199		Sema 2.4 mg	1
0	SEMA 2.4 MG	48.9528	566	0	0	5	8.75207	0.00585052	0.05	LOGLOG	0.0764984	0.0994279	2			48.9528		Sema 2.4 mg	1
0	SEMA 2.4 MG	48.9856	561	0	0	9	8.75207	0.00585052	0.05	LOGLOG	0.0764984	0.0994279	2			48.9856		Sema 2.4 mg	1
0	SEMA 2.4 MG	49.0185	552	0	0	21	8.75207	0.00585052	0.05	LOGLOG	0.0764984	0.0994279	2			49.0185		Sema 2.4 mg	1
0	SEMA 2.4 MG	49.0513	531	0	0	11	8.75207	0.00585052	0.05	LOGLOG	0.0764984	0.0994279	2			49.0513		Sema 2.4 mg	1
0	SEMA 2.4 MG	49.0842	520	0	0	12	8.75207	0.00585052	0.05	LOGLOG	0.0764984	0.0994279	2			49.0842		Sema 2.4 mg	1
0	SEMA 2.4 MG	49.117	508	0	0	3	8.75207	0.00585052	0.05	LOGLOG	0.0764984	0.0994279	2			49.117		Sema 2.4 mg	1
0	SEMA 2.4 MG	49.1499	505	0	0	6	8.75207	0.00585052	0.05	LOGLOG	0.0764984	0.0994279	2			49.1499		Sema 2.4 mg	1
0	SEMA 2.4 MG	49.1828	499	0	0	3	8.75207	0.00585052	0.05	LOGLOG	0.0764984	0.0994279	2			49.1828		Sema 2.4 mg	1
0	SEMA 2.4 MG	49.2156	496	0	0	8	8.75207	0.00585052	0.05	LOGLOG	0.0764984	0.0994279	2			49.2156		Sema 2.4 mg	1
0	SEMA 2.4 MG	49.2485	488	0	0	9	8.75207	0.00585052	0.05	LOGLOG	0.0764984	0.0994279	2			49.2485		Sema 2.4 mg	1
0	SEMA 2.4 MG	49.2813	479	0	1	7	8.75207	0.00585052	0.05	LOGLOG	0.0764984	0.0994279	2			49.2813		Sema 2.4 mg	1
0	SEMA 2.4 MG	49.3142	471	0	0	5	8.75207	0.00585052	0.05	LOGLOG	0.0764984	0.0994279	2			49.3142		Sema 2.4 mg	1
0	SEMA 2.4 MG	49.347	466	0	0	2	8.75207	0.00585052	0.05	LOGLOG	0.0764984	0.0994279	2			49.347		Sema 2.4 mg	1
0	SEMA 2.4 MG	49.3799	464	0	0	3	8.75207	0.00585052	0.05	LOGLOG	0.0764984	0.0994279	2			49.3799		Sema 2.4 mg	1
0	SEMA 2.4 MG	49.4127	461	0	0	3	8.75207	0.00585052	0.05	LOGLOG	0.0764984	0.0994279	2			49.4127		Sema 2.4 mg	1
0	SEMA 2.4 MG	49.4456	458	0	0	4	8.75207	0.00585052	0.05	LOGLOG	0.0764984	0.0994279	2			49.4456		Sema 2.4 mg	1
0	SEMA 2.4 MG	49.4784	454	0	0	3	8.75207	0.00585052	0.05	LOGLOG	0.0764984	0.0994279	2			49.4784		Sema 2.4 mg	1
0	SEMA 2.4 MG	49.5113	451	0	0	8	8.75207	0.00585052	0.05	LOGLOG	0.0764984	0.0994279	2			49.5113		Sema 2.4 mg	1
0	SEMA 2.4 MG	49.5441	443	0	0	5	8.75207	0.00585052	0.05	LOGLOG	0.0764984	0.0994279	2			49.5441		Sema 2.4 mg	1
0	SEMA 2.4 MG	49.577	438	0	0	2	8.75207	0.00585052	0.05	LOGLOG	0.0764984	0.0994279	2			49.577		Sema 2.4 mg	1
0	SEMA 2.4 MG	49.6099	436	0	0	6	8.75207	0.00585052	0.05	LOGLOG	0.0764984	0.0994279	2			49.6099		Sema 2.4 mg	1
0	SEMA 2.4 MG	49.6427	430	0	0	4	8.75207	0.00585052	0.05	LOGLOG	0.0764984	0.0994279	2			49.6427		Sema 2.4 mg	1
0	SEMA 2.4 MG	49.6756	426	0	0	3	8.75207	0.00585052	0.05	LOGLOG	0.0764984	0.0994279	2			49.6756		Sema 2.4 mg	1
0	SEMA 2.4 MG	49.7084	423	0	0	6	8.75207	0.00585052	0.05	LOGLOG	0.0764984	0.0994279	2			49.7084		Sema 2.4 mg	1
0	SEMA 2.4 MG	49.7413	417	0	0	2	8.75207	0.00585052	0.05	LOGLOG	0.0764984	0.0994279	2			49.7413		Sema 2.4 mg	1
0	SEMA 2.4 MG	49.7741	415	0	0	3	8.75207	0.00585052	0.05	LOGLOG	0.0764984	0.0994279	2			49.7741		Sema 2.4 mg	1
0	SEMA 2.4 MG	49.807	412	0	0	1	8.75207	0.00585052	0.05	LOGLOG	0.0764984	0.0994279	2			49.807		Sema 2.4 mg	1
0	SEMA 2.4 MG	49.8398	411	0	0	3	8.75207	0.00585052	0.05	LOGLOG	0.0764984	0.0994279	2			49.8398		Sema 2.4 mg	1
0	SEMA 2.4 MG	49.8727	408	0	0	3	8.75207	0.00585052	0.05	LOGLOG	0.0764984	0.0994279	2			49.8727		Sema 2.4 mg	1
0	SEMA 2.4 MG	49.9055	405	0	0	4	8.75207	0.00585052	0.05	LOGLOG	0.0764984	0.0994279	2			49.9055		Sema 2.4 mg	1
0	SEMA 2.4 MG	49.9384	401	0	0	7	8.75207	0.00585052	0.05	LOGLOG	0.0764984	0.0994279	2			49.9384		Sema 2.4 mg	1
0	SEMA 2.4 MG	49.9713	394	0	0	10	8.75207	0.00585052	0.05	LOGLOG	0.0764984	0.0994279	2			49.9713		Sema 2.4 mg	1
0	SEMA 2.4 MG	50.0041	384	0	0	6	8.75207	0.00585052	0.05	LOGLOG	0.0764984	0.0994279	2			50.0041		Sema 2.4 mg	1
0	SEMA 2.4 MG	50.037	378	0	0	5	8.75207	0.00585052	0.05	LOGLOG	0.0764984	0.0994279	2			50.037		Sema 2.4 mg	1
0	SEMA 2.4 MG	50.0698	373	0	0	2	8.75207	0.00585052	0.05	LOGLOG	0.0764984	0.0994279	2			50.0698		Sema 2.4 mg	1
0	SEMA 2.4 MG	50.1027	371	0	0	6	8.75207	0.00585052	0.05	LOGLOG	0.0764984	0.0994279	2			50.1027		Sema 2.4 mg	1
0	SEMA 2.4 MG	50.1355	365	0	0	6	8.75207	0.00585052	0.05	LOGLOG	0.0764984	0.0994279	2			50.1355		Sema 2.4 mg	1
0	SEMA 2.4 MG	50.1684	359	0	0	9	8.75207	0.00585052	0.05	LOGLOG	0.0764984	0.0994279	2			50.1684		Sema 2.4 mg	1
0	SEMA 2.4 MG	50.2012	350	0	0	2	8.75207	0.00585052	0.05	LOGLOG	0.0764984	0.0994279	2			50.2012		Sema 2.4 mg	1
0	SEMA 2.4 MG	50.2341	348	0	0	10	8.75207	0.00585052	0.05	LOGLOG	0.0764984	0.0994279	2			50.2341		Sema 2.4 mg	1
0	SEMA 2.4 MG	50.2669	338	0	0	5	8.75207	0.00585052	0.05	LOGLOG	0.0764984	0.0994279	2			50.2669		Sema 2.4 mg	1
0	SEMA 2.4 MG	50.2998	333	0	0	2	8.75207	0.00585052	0.05	LOGLOG	0.0764984	0.0994279	2			50.2998		Sema 2.4 mg	1
0	SEMA 2.4 MG	50.3326	331	1	1	3	9.01855	0.00641317	0.05	LOGLOG	0.0781303	0.103263	2			50.3326		Sema 2.4 mg	1
0	SEMA 2.4 MG	50.3655	327	0	0	6	9.01855	0.00641317	0.05	LOGLOG	0.0781303	0.103263	2			50.3655		Sema 2.4 mg	1
0	SEMA 2.4 MG	50.3984	321	0	0	11	9.01855	0.00641317	0.05	LOGLOG	0.0781303	0.103263	2			50.3984		Sema 2.4 mg	1
0	SEMA 2.4 MG	50.4312	310	0	0	3	9.01855	0.00641317	0.05	LOGLOG	0.0781303	0.103263	2			50.4312		Sema 2.4 mg	1
0	SEMA 2.4 MG	50.4641	307	0	0	4	9.01855	0.00641317	0.05	LOGLOG	0.0781303	0.103263	2			50.4641		Sema 2.4 mg	1
0	SEMA 2.4 MG	50.4969	303	0	0	7	9.01855	0.00641317	0.05	LOGLOG	0.0781303	0.103263	2			50.4969		Sema 2.4 mg	1
0	SEMA 2.4 MG	50.5298	296	0	0	1	9.01855	0.00641317	0.05	LOGLOG	0.0781303	0.103263	2			50.5298		Sema 2.4 mg	1
0	SEMA 2.4 MG	50.5626	295	0	0	2	9.01855	0.00641317	0.05	LOGLOG	0.0781303	0.103263	2			50.5626		Sema 2.4 mg	1
0	SEMA 2.4 MG	50.5955	293	0	0	9	9.01855	0.00641317	0.05	LOGLOG	0.0781303	0.103263	2			50.5955		Sema 2.4 mg	1
0	SEMA 2.4 MG	50.6283	284	0	0	10	9.01855	0.00641317	0.05	LOGLOG	0.0781303	0.103263	2			50.6283		Sema 2.4 mg	1
0	SEMA 2.4 MG	50.6612	274	0	0	4	9.01855	0.00641317	0.05	LOGLOG	0.0781303	0.103263	2			50.6612		Sema 2.4 mg	1
0	SEMA 2.4 MG	50.7598	270	0	0	4	9.01855	0.00641317	0.05	LOGLOG	0.0781303	0.103263	2			50.7598		Sema 2.4 mg	1
0	SEMA 2.4 MG	50.7926	266	0	0	3	9.01855	0.00641317	0.05	LOGLOG	0.0781303	0.103263	2			50.7926		Sema 2.4 mg	1
0	SEMA 2.4 MG	50.8255	263	0	0	8	9.01855	0.00641317	0.05	LOGLOG	0.0781303	0.103263	2			50.8255		Sema 2.4 mg	1
0	SEMA 2.4 MG	50.8583	255	0	0	5	9.01855	0.00641317	0.05	LOGLOG	0.0781303	0.103263	2			50.8583		Sema 2.4 mg	1
0	SEMA 2.4 MG	50.8912	250	0	0	5	9.01855	0.00641317	0.05	LOGLOG	0.0781303	0.103263	2			50.8912		Sema 2.4 mg	1
0	SEMA 2.4 MG	50.924	245	0	0	6	9.01855	0.00641317	0.05	LOGLOG	0.0781303	0.103263	2			50.924		Sema 2.4 mg	1
0	SEMA 2.4 MG	50.9569	239	0	0	4	9.01855	0.00641317	0.05	LOGLOG	0.0781303	0.103263	2			50.9569		Sema 2.4 mg	1
0	SEMA 2.4 MG	50.9897	235	0	0	2	9.01855	0.00641317	0.05	LOGLOG	0.0781303	0.103263	2			50.9897		Sema 2.4 mg	1
0	SEMA 2.4 MG	51.0226	233	0	0	6	9.01855	0.00641317	0.05	LOGLOG	0.0781303	0.103263	2			51.0226		Sema 2.4 mg	1
0	SEMA 2.4 MG	51.0554	227	0	0	2	9.01855	0.00641317	0.05	LOGLOG	0.0781303	0.103263	2			51.0554		Sema 2.4 mg	1
0	SEMA 2.4 MG	51.0883	225	0	0	8	9.01855	0.00641317	0.05	LOGLOG	0.0781303	0.103263	2			51.0883		Sema 2.4 mg	1
0	SEMA 2.4 MG	51.1211	217	0	0	9	9.01855	0.00641317	0.05	LOGLOG	0.0781303	0.103263	2			51.1211		Sema 2.4 mg	1
0	SEMA 2.4 MG	51.154	208	0	0	1	9.01855	0.00641317	0.05	LOGLOG	0.0781303	0.103263	2			51.154		Sema 2.4 mg	1
0	SEMA 2.4 MG	51.2197	207	0	0	1	9.01855	0.00641317	0.05	LOGLOG	0.0781303	0.103263	2			51.2197		Sema 2.4 mg	1
0	SEMA 2.4 MG	51.2854	206	0	0	3	9.01855	0.00641317	0.05	LOGLOG	0.0781303	0.103263	2			51.2854		Sema 2.4 mg	1
0	SEMA 2.4 MG	51.3183	203	0	0	3	9.01855	0.00641317	0.05	LOGLOG	0.0781303	0.103263	2			51.3183		Sema 2.4 mg	1
0	SEMA 2.4 MG	51.3511	200	0	0	3	9.01855	0.00641317	0.05	LOGLOG	0.0781303	0.103263	2			51.3511		Sema 2.4 mg	1
0	SEMA 2.4 MG	51.384	197	0	0	2	9.01855	0.00641317	0.05	LOGLOG	0.0781303	0.103263	2			51.384		Sema 2.4 mg	1
0	SEMA 2.4 MG	51.4497	195	0	0	2	9.01855	0.00641317	0.05	LOGLOG	0.0781303	0.103263	2			51.4497		Sema 2.4 mg	1
0	SEMA 2.4 MG	51.4825	193	0	0	2	9.01855	0.00641317	0.05	LOGLOG	0.0781303	0.103263	2			51.4825		Sema 2.4 mg	1
0	SEMA 2.4 MG	51.5154	191	0	0	3	9.01855	0.00641317	0.05	LOGLOG	0.0781303	0.103263	2			51.5154		Sema 2.4 mg	1
0	SEMA 2.4 MG	51.5483	188	0	0	6	9.01855	0.00641317	0.05	LOGLOG	0.0781303	0.103263	2			51.5483		Sema 2.4 mg	1
0	SEMA 2.4 MG	51.5811	182	0	0	2	9.01855	0.00641317	0.05	LOGLOG	0.0781303	0.103263	2			51.5811		Sema 2.4 mg	1
0	SEMA 2.4 MG	51.614	180	0	0	1	9.01855	0.00641317	0.05	LOGLOG	0.0781303	0.103263	2			51.614		Sema 2.4 mg	1
0	SEMA 2.4 MG	51.6468	179	0	0	2	9.01855	0.00641317	0.05	LOGLOG	0.0781303	0.103263	2			51.6468		Sema 2.4 mg	1
0	SEMA 2.4 MG	51.6797	177	0	0	1	9.01855	0.00641317	0.05	LOGLOG	0.0781303	0.103263	2			51.6797		Sema 2.4 mg	1
0	SEMA 2.4 MG	51.7125	176	0	0	2	9.01855	0.00641317	0.05	LOGLOG	0.0781303	0.103263	2			51.7125		Sema 2.4 mg	1
0	SEMA 2.4 MG	51.7454	174	0	0	1	9.01855	0.00641317	0.05	LOGLOG	0.0781303	0.103263	2			51.7454		Sema 2.4 mg	1
0	SEMA 2.4 MG	51.7782	173	0	0	13	9.01855	0.00641317	0.05	LOGLOG	0.0781303	0.103263	2			51.7782		Sema 2.4 mg	1
0	SEMA 2.4 MG	51.8111	160	0	0	5	9.01855	0.00641317	0.05	LOGLOG	0.0781303	0.103263	2			51.8111		Sema 2.4 mg	1
0	SEMA 2.4 MG	51.8439	155	0	0	2	9.01855	0.00641317	0.05	LOGLOG	0.0781303	0.103263	2			51.8439		Sema 2.4 mg	1
0	SEMA 2.4 MG	51.8768	153	0	0	1	9.01855	0.00641317	0.05	LOGLOG	0.0781303	0.103263	2			51.8768		Sema 2.4 mg	1
0	SEMA 2.4 MG	51.9097	152	0	0	2	9.01855	0.00641317	0.05	LOGLOG	0.0781303	0.103263	2			51.9097		Sema 2.4 mg	1
0	SEMA 2.4 MG	51.9425	150	0	0	4	9.01855	0.00641317	0.05	LOGLOG	0.0781303	0.103263	2			51.9425		Sema 2.4 mg	1
0	SEMA 2.4 MG	51.9754	146	0	0	4	9.01855	0.00641317	0.05	LOGLOG	0.0781303	0.103263	2			51.9754		Sema 2.4 mg	1
0	SEMA 2.4 MG	52.0082	142	0	0	5	9.01855	0.00641317	0.05	LOGLOG	0.0781303	0.103263	2			52.0082		Sema 2.4 mg	1
0	SEMA 2.4 MG	52.0411	137	0	0	5	9.01855	0.00641317	0.05	LOGLOG	0.0781303	0.103263	2			52.0411		Sema 2.4 mg	1
0	SEMA 2.4 MG	52.0739	132	0	0	3	9.01855	0.00641317	0.05	LOGLOG	0.0781303	0.103263	2			52.0739		Sema 2.4 mg	1
0	SEMA 2.4 MG	52.1068	129	0	0	1	9.01855	0.00641317	0.05	LOGLOG	0.0781303	0.103263	2			52.1068		Sema 2.4 mg	1
0	SEMA 2.4 MG	52.1396	128	0	0	2	9.01855	0.00641317	0.05	LOGLOG	0.0781303	0.103263	2			52.1396		Sema 2.4 mg	1
0	SEMA 2.4 MG	52.1725	126	0	0	1	9.01855	0.00641317	0.05	LOGLOG	0.0781303	0.103263	2			52.1725		Sema 2.4 mg	1
0	SEMA 2.4 MG	52.2053	125	0	0	3	9.01855	0.00641317	0.05	LOGLOG	0.0781303	0.103263	2			52.2053		Sema 2.4 mg	1
0	SEMA 2.4 MG	52.2382	122	0	0	3	9.01855	0.00641317	0.05	LOGLOG	0.0781303	0.103263	2			52.2382		Sema 2.4 mg	1
0	SEMA 2.4 MG	52.271	119	0	0	1	9.01855	0.00641317	0.05	LOGLOG	0.0781303	0.103263	2			52.271		Sema 2.4 mg	1
0	SEMA 2.4 MG	52.3039	118	0	0	1	9.01855	0.00641317	0.05	LOGLOG	0.0781303	0.103263	2			52.3039		Sema 2.4 mg	1
0	SEMA 2.4 MG	52.3696	117	0	0	4	9.01855	0.00641317	0.05	LOGLOG	0.0781303	0.103263	2			52.3696		Sema 2.4 mg	1
0	SEMA 2.4 MG	52.4025	113	0	0	2	9.01855	0.00641317	0.05	LOGLOG	0.0781303	0.103263	2			52.4025		Sema 2.4 mg	1
0	SEMA 2.4 MG	52.4353	111	0	0	1	9.01855	0.00641317	0.05	LOGLOG	0.0781303	0.103263	2			52.4353		Sema 2.4 mg	1
0	SEMA 2.4 MG	52.4682	110	0	0	2	9.01855	0.00641317	0.05	LOGLOG	0.0781303	0.103263	2			52.4682		Sema 2.4 mg	1
0	SEMA 2.4 MG	52.501	108	0	0	2	9.01855	0.00641317	0.05	LOGLOG	0.0781303	0.103263	2			52.501		Sema 2.4 mg	1
0	SEMA 2.4 MG	52.5339	106	0	0	1	9.01855	0.00641317	0.05	LOGLOG	0.0781303	0.103263	2			52.5339		Sema 2.4 mg	1
0	SEMA 2.4 MG	52.5667	105	0	0	2	9.01855	0.00641317	0.05	LOGLOG	0.0781303	0.103263	2			52.5667		Sema 2.4 mg	1
0	SEMA 2.4 MG	52.5996	103	0	0	1	9.01855	0.00641317	0.05	LOGLOG	0.0781303	0.103263	2			52.5996		Sema 2.4 mg	1
0	SEMA 2.4 MG	52.6324	102	0	0	1	9.01855	0.00641317	0.05	LOGLOG	0.0781303	0.103263	2			52.6324		Sema 2.4 mg	1
0	SEMA 2.4 MG	52.6653	101	0	0	2	9.01855	0.00641317	0.05	LOGLOG	0.0781303	0.103263	2			52.6653		Sema 2.4 mg	1
0	SEMA 2.4 MG	52.6982	99	1	1	6	9.90682	0.010919	0.05	LOGLOG	0.0789941	0.121759	2			52.6982		Sema 2.4 mg	1
0	SEMA 2.4 MG	52.731	92	0	0	1	9.90682	0.010919	0.05	LOGLOG	0.0789941	0.121759	2			52.731		Sema 2.4 mg	1
0	SEMA 2.4 MG	52.7639	91	0	0	2	9.90682	0.010919	0.05	LOGLOG	0.0789941	0.121759	2			52.7639		Sema 2.4 mg	1
0	SEMA 2.4 MG	52.7967	89	0	0	1	9.90682	0.010919	0.05	LOGLOG	0.0789941	0.121759	2			52.7967		Sema 2.4 mg	1
0	SEMA 2.4 MG	52.8296	88	0	0	1	9.90682	0.010919	0.05	LOGLOG	0.0789941	0.121759	2			52.8296		Sema 2.4 mg	1
0	SEMA 2.4 MG	52.8953	87	0	0	4	9.90682	0.010919	0.05	LOGLOG	0.0789941	0.121759	2			52.8953		Sema 2.4 mg	1
0	SEMA 2.4 MG	52.9281	83	0	0	3	9.90682	0.010919	0.05	LOGLOG	0.0789941	0.121759	2			52.9281		Sema 2.4 mg	1
0	SEMA 2.4 MG	52.961	80	0	0	2	9.90682	0.010919	0.05	LOGLOG	0.0789941	0.121759	2			52.961		Sema 2.4 mg	1
0	SEMA 2.4 MG	52.9938	78	0	0	1	9.90682	0.010919	0.05	LOGLOG	0.0789941	0.121759	2			52.9938		Sema 2.4 mg	1
0	SEMA 2.4 MG	53.0595	77	0	0	3	9.90682	0.010919	0.05	LOGLOG	0.0789941	0.121759	2			53.0595		Sema 2.4 mg	1
0	SEMA 2.4 MG	53.0924	74	0	0	2	9.90682	0.010919	0.05	LOGLOG	0.0789941	0.121759	2			53.0924		Sema 2.4 mg	1
0	SEMA 2.4 MG	53.1253	72	0	0	1	9.90682	0.010919	0.05	LOGLOG	0.0789941	0.121759	2			53.1253		Sema 2.4 mg	1
0	SEMA 2.4 MG	53.1581	71	0	0	4	9.90682	0.010919	0.05	LOGLOG	0.0789941	0.121759	2			53.1581		Sema 2.4 mg	1
0	SEMA 2.4 MG	53.191	67	0	0	2	9.90682	0.010919	0.05	LOGLOG	0.0789941	0.121759	2			53.191		Sema 2.4 mg	1
0	SEMA 2.4 MG	53.2567	65	0	0	1	9.90682	0.010919	0.05	LOGLOG	0.0789941	0.121759	2			53.2567		Sema 2.4 mg	1
0	SEMA 2.4 MG	53.2895	64	0	0	1	9.90682	0.010919	0.05	LOGLOG	0.0789941	0.121759	2			53.2895		Sema 2.4 mg	1
0	SEMA 2.4 MG	53.3224	63	0	0	2	9.90682	0.010919	0.05	LOGLOG	0.0789941	0.121759	2			53.3224		Sema 2.4 mg	1
0	SEMA 2.4 MG	53.3552	61	0	0	4	9.90682	0.010919	0.05	LOGLOG	0.0789941	0.121759	2			53.3552		Sema 2.4 mg	1
0	SEMA 2.4 MG	53.3881	57	0	0	6	9.90682	0.010919	0.05	LOGLOG	0.0789941	0.121759	2			53.3881		Sema 2.4 mg	1
0	SEMA 2.4 MG	53.4538	51	0	0	1	9.90682	0.010919	0.05	LOGLOG	0.0789941	0.121759	2			53.4538		Sema 2.4 mg	1
0	SEMA 2.4 MG	53.4867	50	0	0	1	9.90682	0.010919	0.05	LOGLOG	0.0789941	0.121759	2			53.4867		Sema 2.4 mg	1
0	SEMA 2.4 MG	53.5195	49	0	0	1	9.90682	0.010919	0.05	LOGLOG	0.0789941	0.121759	2			53.5195		Sema 2.4 mg	1
0	SEMA 2.4 MG	53.5524	48	0	0	1	9.90682	0.010919	0.05	LOGLOG	0.0789941	0.121759	2			53.5524		Sema 2.4 mg	1
0	SEMA 2.4 MG	53.5852	47	0	0	2	9.90682	0.010919	0.05	LOGLOG	0.0789941	0.121759	2			53.5852		Sema 2.4 mg	1
0	SEMA 2.4 MG	53.6181	45	0	0	1	9.90682	0.010919	0.05	LOGLOG	0.0789941	0.121759	2			53.6181		Sema 2.4 mg	1
0	SEMA 2.4 MG	53.6509	44	0	0	4	9.90682	0.010919	0.05	LOGLOG	0.0789941	0.121759	2			53.6509		Sema 2.4 mg	1
0	SEMA 2.4 MG	53.6838	40	0	0	2	9.90682	0.010919	0.05	LOGLOG	0.0789941	0.121759	2			53.6838		Sema 2.4 mg	1
0	SEMA 2.4 MG	53.7166	38	0	0	1	9.90682	0.010919	0.05	LOGLOG	0.0789941	0.121759	2			53.7166		Sema 2.4 mg	1
0	SEMA 2.4 MG	53.7495	37	0	0	1	9.90682	0.010919	0.05	LOGLOG	0.0789941	0.121759	2			53.7495		Sema 2.4 mg	1
0	SEMA 2.4 MG	53.7823	36	0	0	2	9.90682	0.010919	0.05	LOGLOG	0.0789941	0.121759	2			53.7823		Sema 2.4 mg	1
0	SEMA 2.4 MG	53.848	34	0	0	2	9.90682	0.010919	0.05	LOGLOG	0.0789941	0.121759	2			53.848		Sema 2.4 mg	1
0	SEMA 2.4 MG	53.9138	32	0	0	2	9.90682	0.010919	0.05	LOGLOG	0.0789941	0.121759	2			53.9138		Sema 2.4 mg	1
0	SEMA 2.4 MG	53.9795	30	0	1	3	9.90682	0.010919	0.05	LOGLOG	0.0789941	0.121759	2			53.9795		Sema 2.4 mg	1
0	SEMA 2.4 MG	54.0452	26	0	0	3	9.90682	0.010919	0.05	LOGLOG	0.0789941	0.121759	2			54.0452		Sema 2.4 mg	1
0	SEMA 2.4 MG	54.078	23	0	0	1	9.90682	0.010919	0.05	LOGLOG	0.0789941	0.121759	2			54.078		Sema 2.4 mg	1
0	SEMA 2.4 MG	54.1109	22	0	0	2	9.90682	0.010919	0.05	LOGLOG	0.0789941	0.121759	2			54.1109		Sema 2.4 mg	1
0	SEMA 2.4 MG	54.1437	20	0	0	1	9.90682	0.010919	0.05	LOGLOG	0.0789941	0.121759	2			54.1437		Sema 2.4 mg	1
0	SEMA 2.4 MG	54.2094	19	0	0	3	9.90682	0.010919	0.05	LOGLOG	0.0789941	0.121759	2			54.2094		Sema 2.4 mg	1
0	SEMA 2.4 MG	54.2423	16	0	0	2	9.90682	0.010919	0.05	LOGLOG	0.0789941	0.121759	2			54.2423		Sema 2.4 mg	1
0	SEMA 2.4 MG	54.2752	14	0	0	1	9.90682	0.010919	0.05	LOGLOG	0.0789941	0.121759	2			54.2752		Sema 2.4 mg	1
0	SEMA 2.4 MG	54.3409	13	0	0	1	9.90682	0.010919	0.05	LOGLOG	0.0789941	0.121759	2			54.3409		Sema 2.4 mg	1
0	SEMA 2.4 MG	54.3737	12	0	0	1	9.90682	0.010919	0.05	LOGLOG	0.0789941	0.121759	2			54.3737		Sema 2.4 mg	1
0	SEMA 2.4 MG	54.4394	11	0	0	3	9.90682	0.010919	0.05	LOGLOG	0.0789941	0.121759	2			54.4394		Sema 2.4 mg	1
0	SEMA 2.4 MG	54.538	8	0	0	2	9.90682	0.010919	0.05	LOGLOG	0.0789941	0.121759	2			54.538		Sema 2.4 mg	1
0	SEMA 2.4 MG	54.6366	6	0	0	1	9.90682	0.010919	0.05	LOGLOG	0.0789941	0.121759	2			54.6366		Sema 2.4 mg	1
0	SEMA 2.4 MG	54.7351	5	0	0	1	9.90682	0.010919	0.05	LOGLOG	0.0789941	0.121759	2			54.7351		Sema 2.4 mg	1
0	SEMA 2.4 MG	54.768	4	0	0	1	9.90682	0.010919	0.05	LOGLOG	0.0789941	0.121759	2			54.768		Sema 2.4 mg	1
0	SEMA 2.4 MG	54.8994	3	0	0	1	9.90682	0.010919	0.05	LOGLOG	0.0789941	0.121759	2			54.8994		Sema 2.4 mg	1
0	SEMA 2.4 MG	54.9322	2	0	0	1	9.90682	0.010919	0.05	LOGLOG	0.0789941	0.121759	2			54.9322		Sema 2.4 mg	1
0	SEMA 2.4 MG	54.9979	1	0	0	1	9.90682	0.010919	0.05	LOGLOG	0.0789941	0.121759	2			54.9979		Sema 2.4 mg	1
	SEMA 2.4 MG		3293											atRisk1	3293		0	Sema 2.4 mg	1
	SEMA 2.4 MG		26											atRisk10	26		54	Sema 2.4 mg	1
	SEMA 2.4 MG		3250											atRisk2	3250		6	Sema 2.4 mg	1
	SEMA 2.4 MG		3197											atRisk3	3197		12	Sema 2.4 mg	1
	SEMA 2.4 MG		3145											atRisk4	3145		18	Sema 2.4 mg	1
	SEMA 2.4 MG		3071											atRisk5	3071		24	Sema 2.4 mg	1
	SEMA 2.4 MG		2746											atRisk6	2746		30	Sema 2.4 mg	1
	SEMA 2.4 MG		2242											atRisk7	2242		36	Sema 2.4 mg	1
	SEMA 2.4 MG		1675											atRisk8	1675		42	Sema 2.4 mg	1
	SEMA 2.4 MG		686											atRisk9	686		48	Sema 2.4 mg	1
0	PLACEBO	0	3274	0	0	0	0	0	0.05				1			0		Placebo	2
0	PLACEBO	0.0328542	3274	1	1	1	0.0305437	0.000305437	0.05	LOGLOG	3.32514e-05	0.0017414	1			0.0328542		Placebo	2
0	PLACEBO	0.0657084	3272	1	1	0	0.0610967	0.000431953	0.05	LOGLOG	0.000133104	0.00216188	1			0.0657084		Placebo	2
0	PLACEBO	0.229979	3271	2	2	0	0.122203	0.000610733	0.05	LOGLOG	0.00042564	0.00304006	1			0.229979		Placebo	2
0	PLACEBO	0.525667	3269	0	0	1	0.122203	0.000610733	0.05	LOGLOG	0.00042564	0.00304006	1			0.525667		Placebo	2
0	PLACEBO	0.657084	3268	1	1	0	0.152765	0.000682769	0.05	LOGLOG	0.000597987	0.00346642	1			0.657084		Placebo	2
0	PLACEBO	0.755647	3267	0	0	1	0.152765	0.000682769	0.05	LOGLOG	0.000597987	0.00346642	1			0.755647		Placebo	2
0	PLACEBO	0.854209	3266	1	1	0	0.183337	0.000747897	0.05	LOGLOG	0.000781669	0.00388472	1			0.854209		Placebo	2
0	PLACEBO	0.887064	3265	1	1	0	0.213909	0.000807757	0.05	LOGLOG	0.000974203	0.00429597	1			0.887064		Placebo	2
0	PLACEBO	0.919918	3264	1	1	0	0.24448	0.000863443	0.05	LOGLOG	0.00117391	0.00470122	1			0.919918		Placebo	2
0	PLACEBO	0.985626	3263	1	1	0	0.275052	0.000915718	0.05	LOGLOG	0.00137959	0.00510132	1			0.985626		Placebo	2
0	PLACEBO	1.11704	3262	1	1	0	0.305624	0.000965137	0.05	LOGLOG	0.00159035	0.00549696	1			1.11704		Placebo	2
0	PLACEBO	1.21561	3261	2	2	0	0.366767	0.00105698	0.05	LOGLOG	0.00202444	0.00627695	1			1.21561		Placebo	2
0	PLACEBO	1.31417	3259	1	1	0	0.397339	0.0011	0.05	LOGLOG	0.00224678	0.00666213	1			1.31417		Placebo	2
0	PLACEBO	1.37988	3258	1	1	0	0.427911	0.00114136	0.05	LOGLOG	0.00247215	0.00704453	1			1.37988		Placebo	2
0	PLACEBO	1.51129	3257	2	2	0	0.489054	0.00121983	0.05	LOGLOG	0.00293079	0.00780201	1			1.51129		Placebo	2
0	PLACEBO	1.54415	3255	1	1	0	0.519626	0.00125719	0.05	LOGLOG	0.00316359	0.00817752	1			1.54415		Placebo	2
0	PLACEBO	1.70842	3254	1	1	0	0.550197	0.00129345	0.05	LOGLOG	0.00339846	0.00855109	1			1.70842		Placebo	2
0	PLACEBO	1.83984	3253	1	1	0	0.580769	0.00132871	0.05	LOGLOG	0.00363522	0.00892288	1			1.83984		Placebo	2
0	PLACEBO	1.87269	3252	1	1	0	0.611341	0.00136302	0.05	LOGLOG	0.00387374	0.00929302	1			1.87269		Placebo	2
0	PLACEBO	2.03696	3251	1	1	0	0.641913	0.00139648	0.05	LOGLOG	0.00411389	0.00966163	1			2.03696		Placebo	2
0	PLACEBO	2.20123	3250	1	1	0	0.672484	0.00142913	0.05	LOGLOG	0.00435556	0.0100288	1			2.20123		Placebo	2
0	PLACEBO	2.26694	3249	1	1	0	0.703056	0.00146104	0.05	LOGLOG	0.00459865	0.0103946	1			2.26694		Placebo	2
0	PLACEBO	2.33265	3248	1	1	0	0.733628	0.00149224	0.05	LOGLOG	0.00484307	0.0107592	1			2.33265		Placebo	2
0	PLACEBO	2.46407	3247	1	1	0	0.764199	0.00152278	0.05	LOGLOG	0.00508875	0.0111225	1			2.46407		Placebo	2
0	PLACEBO	2.7269	3246	1	1	0	0.794771	0.00155271	0.05	LOGLOG	0.00533561	0.0114848	1			2.7269		Placebo	2
0	PLACEBO	2.82546	3245	1	1	0	0.825343	0.00158205	0.05	LOGLOG	0.00558359	0.011846	1			2.82546		Placebo	2
0	PLACEBO	2.85832	3244	0	1	0	0.825343	0.00158205	0.05	LOGLOG	0.00558359	0.011846	1			2.85832		Placebo	2
0	PLACEBO	3.0883	3243	1	1	0	0.855915	0.00161084	0.05	LOGLOG	0.00583263	0.0122061	1			3.0883		Placebo	2
0	PLACEBO	3.12115	3242	1	1	0	0.886486	0.0016391	0.05	LOGLOG	0.00608266	0.0125654	1			3.12115		Placebo	2
0	PLACEBO	3.28542	3241	1	1	0	0.917058	0.00166687	0.05	LOGLOG	0.00633365	0.0129237	1			3.28542		Placebo	2
0	PLACEBO	3.58111	3240	2	2	0	0.978201	0.00172102	0.05	LOGLOG	0.00683831	0.0136377	1			3.58111		Placebo	2
0	PLACEBO	3.64682	3238	0	1	0	0.978201	0.00172102	0.05	LOGLOG	0.00683831	0.0136377	1			3.64682		Placebo	2
0	PLACEBO	3.71253	3237	0	0	1	0.978201	0.00172102	0.05	LOGLOG	0.00683831	0.0136377	1			3.71253		Placebo	2
0	PLACEBO	3.74538	3236	1	1	0	1.00878	0.00174745	0.05	LOGLOG	0.00709197	0.0139937	1			3.74538		Placebo	2
0	PLACEBO	3.81109	3235	1	1	0	1.03936	0.00177348	0.05	LOGLOG	0.00734641	0.0143489	1			3.81109		Placebo	2
0	PLACEBO	3.84394	3234	0	1	0	1.03936	0.00177348	0.05	LOGLOG	0.00734641	0.0143489	1			3.84394		Placebo	2
0	PLACEBO	3.90965	3233	0	0	1	1.03936	0.00177348	0.05	LOGLOG	0.00734641	0.0143489	1			3.90965		Placebo	2
0	PLACEBO	3.97536	3232	1	1	0	1.06995	0.00179913	0.05	LOGLOG	0.00760168	0.0147035	1			3.97536		Placebo	2
0	PLACEBO	4.00821	3231	1	1	0	1.10055	0.0018244	0.05	LOGLOG	0.00785768	0.0150574	1			4.00821		Placebo	2
0	PLACEBO	4.10678	3230	1	1	0	1.13114	0.00184931	0.05	LOGLOG	0.00811437	0.0154106	1			4.10678		Placebo	2
0	PLACEBO	4.17248	3229	0	0	1	1.13114	0.00184931	0.05	LOGLOG	0.00811437	0.0154106	1			4.17248		Placebo	2
0	PLACEBO	4.23819	3228	1	1	0	1.16174	0.0018739	0.05	LOGLOG	0.0083718	0.0157634	1			4.23819		Placebo	2
0	PLACEBO	4.43532	3227	1	1	0	1.19234	0.00189814	0.05	LOGLOG	0.00862987	0.0161155	1			4.43532		Placebo	2
0	PLACEBO	4.46817	3226	1	1	0	1.22294	0.00192207	0.05	LOGLOG	0.00888857	0.016467	1			4.46817		Placebo	2
0	PLACEBO	4.63244	3225	0	0	1	1.22294	0.00192207	0.05	LOGLOG	0.00888857	0.016467	1			4.63244		Placebo	2
0	PLACEBO	4.73101	3224	1	1	0	1.25355	0.0019457	0.05	LOGLOG	0.00914793	0.016818	1			4.73101		Placebo	2
0	PLACEBO	4.96099	3223	1	1	0	1.28416	0.00196904	0.05	LOGLOG	0.00940787	0.0171685	1			4.96099		Placebo	2
0	PLACEBO	5.28953	3222	1	1	0	1.31476	0.00199208	0.05	LOGLOG	0.00966837	0.0175185	1			5.28953		Placebo	2
0	PLACEBO	5.42094	3221	1	1	0	1.34537	0.00201485	0.05	LOGLOG	0.00992941	0.017868	1			5.42094		Placebo	2
0	PLACEBO	5.48665	3220	1	1	1	1.37598	0.00203735	0.05	LOGLOG	0.010191	0.0182169	1			5.48665		Placebo	2
0	PLACEBO	5.68378	3218	1	1	0	1.4066	0.00205961	0.05	LOGLOG	0.0104531	0.0185655	1			5.68378		Placebo	2
0	PLACEBO	5.74949	3217	1	1	0	1.43722	0.00208161	0.05	LOGLOG	0.0107157	0.0189136	1			5.74949		Placebo	2
0	PLACEBO	5.78234	3216	2	2	0	1.49846	0.00212489	0.05	LOGLOG	0.0112424	0.0196085	1			5.78234		Placebo	2
0	PLACEBO	5.84805	3214	1	1	0	1.52908	0.00214619	0.05	LOGLOG	0.0115064	0.0199552	1			5.84805		Placebo	2
0	PLACEBO	5.8809	3213	1	1	0	1.5597	0.00216726	0.05	LOGLOG	0.0117708	0.0203016	1			5.8809		Placebo	2
0	PLACEBO	5.91376	3212	1	1	0	1.59032	0.00218811	0.05	LOGLOG	0.0120357	0.0206476	1			5.91376		Placebo	2
0	PLACEBO	6.01232	3211	1	1	3	1.62094	0.00220876	0.05	LOGLOG	0.0123009	0.0209931	1			6.01232		Placebo	2
0	PLACEBO	6.17659	3207	1	1	0	1.65158	0.00222924	0.05	LOGLOG	0.0125668	0.0213387	1			6.17659		Placebo	2
0	PLACEBO	6.2423	3206	0	0	1	1.65158	0.00222924	0.05	LOGLOG	0.0125668	0.0213387	1			6.2423		Placebo	2
0	PLACEBO	6.30801	3205	0	1	0	1.65158	0.00222924	0.05	LOGLOG	0.0125668	0.0213387	1			6.30801		Placebo	2
0	PLACEBO	6.34086	3204	1	1	0	1.68224	0.00224953	0.05	LOGLOG	0.0128331	0.0216839	1			6.34086		Placebo	2
0	PLACEBO	6.6037	3203	1	1	0	1.7129	0.00226963	0.05	LOGLOG	0.0130999	0.0220289	1			6.6037		Placebo	2
0	PLACEBO	6.96509	3202	0	1	0	1.7129	0.00226963	0.05	LOGLOG	0.0130999	0.0220289	1			6.96509		Placebo	2
0	PLACEBO	7.09651	3201	0	1	0	1.7129	0.00226963	0.05	LOGLOG	0.0130999	0.0220289	1			7.09651		Placebo	2
0	PLACEBO	7.16222	3200	2	2	0	1.77421	0.00230927	0.05	LOGLOG	0.0136344	0.0227177	1			7.16222		Placebo	2
0	PLACEBO	7.22793	3198	0	1	0	1.77421	0.00230927	0.05	LOGLOG	0.0136344	0.0227177	1			7.22793		Placebo	2
0	PLACEBO	7.62218	3197	0	0	1	1.77421	0.00230927	0.05	LOGLOG	0.0136344	0.0227177	1			7.62218		Placebo	2
0	PLACEBO	7.95072	3196	1	1	0	1.80488	0.00232882	0.05	LOGLOG	0.0139023	0.0230617	1			7.95072		Placebo	2
0	PLACEBO	7.98357	3195	1	1	0	1.83555	0.00234821	0.05	LOGLOG	0.0141705	0.0234053	1			7.98357		Placebo	2
0	PLACEBO	8.11499	3194	1	1	0	1.86621	0.00236742	0.05	LOGLOG	0.014439	0.0237487	1			8.11499		Placebo	2
0	PLACEBO	8.14784	3193	1	1	0	1.89688	0.00238647	0.05	LOGLOG	0.0147079	0.0240917	1			8.14784		Placebo	2
0	PLACEBO	8.1807	3192	1	1	0	1.92755	0.00240535	0.05	LOGLOG	0.0149771	0.0244345	1			8.1807		Placebo	2
0	PLACEBO	8.24641	3191	0	1	0	1.92755	0.00240535	0.05	LOGLOG	0.0149771	0.0244345	1			8.24641		Placebo	2
0	PLACEBO	8.34497	3190	1	1	0	1.95822	0.00242408	0.05	LOGLOG	0.0152466	0.0247769	1			8.34497		Placebo	2
0	PLACEBO	8.47639	3189	1	1	0	1.98888	0.00244264	0.05	LOGLOG	0.0155164	0.025119	1			8.47639		Placebo	2
0	PLACEBO	8.50924	3188	1	1	0	2.01955	0.00246106	0.05	LOGLOG	0.0157865	0.0254608	1			8.50924		Placebo	2
0	PLACEBO	8.54209	3187	1	1	0	2.05022	0.00247933	0.05	LOGLOG	0.0160569	0.0258024	1			8.54209		Placebo	2
0	PLACEBO	8.80493	3186	0	0	1	2.05022	0.00247933	0.05	LOGLOG	0.0160569	0.0258024	1			8.80493		Placebo	2
0	PLACEBO	8.9692	3185	0	1	0	2.05022	0.00247933	0.05	LOGLOG	0.0160569	0.0258024	1			8.9692		Placebo	2
0	PLACEBO	9.10062	3184	1	1	0	2.08089	0.00249747	0.05	LOGLOG	0.0163276	0.0261438	1			9.10062		Placebo	2
0	PLACEBO	9.26489	3183	1	1	0	2.11157	0.00251546	0.05	LOGLOG	0.0165986	0.026485	1			9.26489		Placebo	2
0	PLACEBO	9.3306	3182	1	1	0	2.14225	0.00253331	0.05	LOGLOG	0.0168699	0.0268258	1			9.3306		Placebo	2
0	PLACEBO	9.52772	3181	1	1	0	2.17292	0.00255103	0.05	LOGLOG	0.0171415	0.0271664	1			9.52772		Placebo	2
0	PLACEBO	9.72485	3180	0	1	0	2.17292	0.00255103	0.05	LOGLOG	0.0171415	0.0271664	1			9.72485		Placebo	2
0	PLACEBO	9.7577	3179	0	1	0	2.17292	0.00255103	0.05	LOGLOG	0.0171415	0.0271664	1			9.7577		Placebo	2
0	PLACEBO	9.85626	3178	0	1	0	2.17292	0.00255103	0.05	LOGLOG	0.0171415	0.0271664	1			9.85626		Placebo	2
0	PLACEBO	9.88912	3177	1	1	0	2.2036	0.00256861	0.05	LOGLOG	0.0174133	0.0275068	1			9.88912		Placebo	2
0	PLACEBO	10.0534	3176	0	1	0	2.2036	0.00256861	0.05	LOGLOG	0.0174133	0.0275068	1			10.0534		Placebo	2
0	PLACEBO	10.0862	3175	1	1	0	2.23428	0.00258607	0.05	LOGLOG	0.0176854	0.0278469	1			10.0862		Placebo	2
0	PLACEBO	10.152	3174	1	1	0	2.26495	0.00260339	0.05	LOGLOG	0.0179577	0.0281868	1			10.152		Placebo	2
0	PLACEBO	10.2505	3173	1	1	0	2.29563	0.00262059	0.05	LOGLOG	0.0182303	0.0285264	1			10.2505		Placebo	2
0	PLACEBO	10.3162	3172	1	2	0	2.3263	0.00263767	0.05	LOGLOG	0.0185031	0.0288658	1			10.3162		Placebo	2
0	PLACEBO	10.3819	3170	2	2	0	2.38766	0.00267146	0.05	LOGLOG	0.0190495	0.0295439	1			10.3819		Placebo	2
0	PLACEBO	10.4476	3168	1	1	0	2.41833	0.00268818	0.05	LOGLOG	0.019323	0.0298826	1			10.4476		Placebo	2
0	PLACEBO	10.5462	3167	1	2	0	2.44901	0.00270479	0.05	LOGLOG	0.0195967	0.0302211	1			10.5462		Placebo	2
0	PLACEBO	10.7105	3165	1	1	0	2.47969	0.00272129	0.05	LOGLOG	0.0198707	0.0305594	1			10.7105		Placebo	2
0	PLACEBO	10.8419	3164	1	1	0	2.51036	0.00273767	0.05	LOGLOG	0.0201448	0.0308975	1			10.8419		Placebo	2
0	PLACEBO	10.9076	3163	0	1	0	2.51036	0.00273767	0.05	LOGLOG	0.0201448	0.0308975	1			10.9076		Placebo	2
0	PLACEBO	10.9405	3162	1	1	0	2.54104	0.00275395	0.05	LOGLOG	0.0204192	0.0312354	1			10.9405		Placebo	2
0	PLACEBO	10.9733	3161	1	1	0	2.57172	0.00277012	0.05	LOGLOG	0.0206938	0.031573	1			10.9733		Placebo	2
0	PLACEBO	11.039	3160	1	1	0	2.60239	0.00278619	0.05	LOGLOG	0.0209686	0.0319105	1			11.039		Placebo	2
0	PLACEBO	11.0719	3159	0	0	1	2.60239	0.00278619	0.05	LOGLOG	0.0209686	0.0319105	1			11.0719		Placebo	2
0	PLACEBO	11.7618	3158	0	0	2	2.60239	0.00278619	0.05	LOGLOG	0.0209686	0.0319105	1			11.7618		Placebo	2
0	PLACEBO	11.8932	3156	1	1	0	2.6331	0.00280218	0.05	LOGLOG	0.0212438	0.0322481	1			11.8932		Placebo	2
0	PLACEBO	11.9918	3155	0	0	1	2.6331	0.00280218	0.05	LOGLOG	0.0212438	0.0322481	1			11.9918		Placebo	2
0	PLACEBO	12.2875	3154	0	0	1	2.6331	0.00280218	0.05	LOGLOG	0.0212438	0.0322481	1			12.2875		Placebo	2
0	PLACEBO	12.5175	3153	1	1	0	2.66382	0.0028181	0.05	LOGLOG	0.0215194	0.0325858	1			12.5175		Placebo	2
0	PLACEBO	12.6489	3152	0	1	0	2.66382	0.0028181	0.05	LOGLOG	0.0215194	0.0325858	1			12.6489		Placebo	2
0	PLACEBO	12.6817	3151	0	0	2	2.66382	0.0028181	0.05	LOGLOG	0.0215194	0.0325858	1			12.6817		Placebo	2
0	PLACEBO	12.846	3149	0	2	0	2.66382	0.0028181	0.05	LOGLOG	0.0215194	0.0325858	1			12.846		Placebo	2
0	PLACEBO	13.0103	3147	1	1	0	2.69457	0.00283393	0.05	LOGLOG	0.0217954	0.0329236	1			13.0103		Placebo	2
0	PLACEBO	13.1417	3146	1	1	0	2.72531	0.00284967	0.05	LOGLOG	0.0220715	0.0332611	1			13.1417		Placebo	2
0	PLACEBO	13.2402	3145	1	1	0	2.75606	0.00286531	0.05	LOGLOG	0.0223478	0.0335985	1			13.2402		Placebo	2
0	PLACEBO	13.3388	3144	1	1	0	2.7868	0.00288086	0.05	LOGLOG	0.0226243	0.0339356	1			13.3388		Placebo	2
0	PLACEBO	13.4374	3143	0	1	0	2.7868	0.00288086	0.05	LOGLOG	0.0226243	0.0339356	1			13.4374		Placebo	2
0	PLACEBO	13.7002	3142	0	1	0	2.7868	0.00288086	0.05	LOGLOG	0.0226243	0.0339356	1			13.7002		Placebo	2
0	PLACEBO	13.7331	3141	1	1	1	2.81755	0.00289631	0.05	LOGLOG	0.022901	0.0342726	1			13.7331		Placebo	2
0	PLACEBO	13.7988	3139	1	1	0	2.8483	0.00291169	0.05	LOGLOG	0.023178	0.0346096	1			13.7988		Placebo	2
0	PLACEBO	13.9959	3138	1	1	0	2.87906	0.00292697	0.05	LOGLOG	0.0234551	0.0349463	1			13.9959		Placebo	2
0	PLACEBO	14.0616	3137	0	1	0	2.87906	0.00292697	0.05	LOGLOG	0.0234551	0.0349463	1			14.0616		Placebo	2
0	PLACEBO	14.0945	3136	2	2	0	2.94057	0.00295726	0.05	LOGLOG	0.0240099	0.0356193	1			14.0945		Placebo	2
0	PLACEBO	14.3573	3134	1	1	0	2.97132	0.00297228	0.05	LOGLOG	0.0242875	0.0359556	1			14.3573		Placebo	2
0	PLACEBO	14.4887	3133	1	1	0	3.00207	0.00298721	0.05	LOGLOG	0.0245653	0.0362917	1			14.4887		Placebo	2
0	PLACEBO	14.5216	3132	1	1	0	3.03283	0.00300206	0.05	LOGLOG	0.0248433	0.0366276	1			14.5216		Placebo	2
0	PLACEBO	14.6201	3131	1	1	0	3.06358	0.00301682	0.05	LOGLOG	0.0251215	0.0369634	1			14.6201		Placebo	2
0	PLACEBO	14.7515	3130	0	0	1	3.06358	0.00301682	0.05	LOGLOG	0.0251215	0.0369634	1			14.7515		Placebo	2
0	PLACEBO	14.7844	3129	1	1	0	3.09435	0.00303151	0.05	LOGLOG	0.0253998	0.0372992	1			14.7844		Placebo	2
0	PLACEBO	14.883	3128	0	0	1	3.09435	0.00303151	0.05	LOGLOG	0.0253998	0.0372992	1			14.883		Placebo	2
0	PLACEBO	14.9815	3127	1	1	1	3.12512	0.00304614	0.05	LOGLOG	0.0256785	0.0376349	1			14.9815		Placebo	2
0	PLACEBO	15.1129	3125	1	1	0	3.15591	0.00306069	0.05	LOGLOG	0.0259573	0.0379705	1			15.1129		Placebo	2
0	PLACEBO	15.1458	3124	1	1	0	3.18669	0.00307516	0.05	LOGLOG	0.0262363	0.0383061	1			15.1458		Placebo	2
0	PLACEBO	15.2444	3123	1	1	0	3.21747	0.00308956	0.05	LOGLOG	0.0265155	0.0386414	1			15.2444		Placebo	2
0	PLACEBO	15.3429	3122	1	1	0	3.24826	0.00310388	0.05	LOGLOG	0.0267948	0.0389767	1			15.3429		Placebo	2
0	PLACEBO	15.4415	3121	1	1	0	3.27904	0.00311813	0.05	LOGLOG	0.0270742	0.0393118	1			15.4415		Placebo	2
0	PLACEBO	15.4743	3120	0	0	1	3.27904	0.00311813	0.05	LOGLOG	0.0270742	0.0393118	1			15.4743		Placebo	2
0	PLACEBO	15.54	3119	0	1	0	3.27904	0.00311813	0.05	LOGLOG	0.0270742	0.0393118	1			15.54		Placebo	2
0	PLACEBO	15.5729	3118	1	1	0	3.30984	0.00313231	0.05	LOGLOG	0.0273539	0.0396468	1			15.5729		Placebo	2
0	PLACEBO	15.6057	3117	1	2	0	3.34063	0.00314641	0.05	LOGLOG	0.0276338	0.0399817	1			15.6057		Placebo	2
0	PLACEBO	15.6386	3115	0	0	1	3.34063	0.00314641	0.05	LOGLOG	0.0276338	0.0399817	1			15.6386		Placebo	2
0	PLACEBO	15.7043	3114	0	2	0	3.34063	0.00314641	0.05	LOGLOG	0.0276338	0.0399817	1			15.7043		Placebo	2
0	PLACEBO	15.77	3112	1	2	0	3.37143	0.00316046	0.05	LOGLOG	0.0279138	0.0403166	1			15.77		Placebo	2
0	PLACEBO	15.8357	3110	0	1	0	3.37143	0.00316046	0.05	LOGLOG	0.0279138	0.0403166	1			15.8357		Placebo	2
0	PLACEBO	16.0329	3109	1	1	0	3.40224	0.00317443	0.05	LOGLOG	0.028194	0.0406514	1			16.0329		Placebo	2
0	PLACEBO	16.0657	3108	2	2	0	3.46384	0.00320217	0.05	LOGLOG	0.0287548	0.0413205	1			16.0657		Placebo	2
0	PLACEBO	16.1314	3106	0	0	1	3.46384	0.00320217	0.05	LOGLOG	0.0287548	0.0413205	1			16.1314		Placebo	2
0	PLACEBO	16.23	3105	0	2	0	3.46384	0.00320217	0.05	LOGLOG	0.0287548	0.0413205	1			16.23		Placebo	2
0	PLACEBO	16.3285	3103	0	2	0	3.46384	0.00320217	0.05	LOGLOG	0.0287548	0.0413205	1			16.3285		Placebo	2
0	PLACEBO	16.4271	3101	1	1	0	3.49466	0.00321594	0.05	LOGLOG	0.0290355	0.041655	1			16.4271		Placebo	2
0	PLACEBO	16.46	3100	1	2	0	3.52547	0.00322965	0.05	LOGLOG	0.0293163	0.0419894	1			16.46		Placebo	2
0	PLACEBO	16.8871	3098	1	1	0	3.55629	0.00324329	0.05	LOGLOG	0.0295972	0.0423236	1			16.8871		Placebo	2
0	PLACEBO	16.9199	3097	2	3	0	3.61791	0.00327037	0.05	LOGLOG	0.0301595	0.0429917	1			16.9199		Placebo	2
0	PLACEBO	16.9856	3094	1	1	0	3.64873	0.00328381	0.05	LOGLOG	0.0304408	0.0433255	1			16.9856		Placebo	2
0	PLACEBO	17.0185	3093	0	1	0	3.64873	0.00328381	0.05	LOGLOG	0.0304408	0.0433255	1			17.0185		Placebo	2
0	PLACEBO	17.0513	3092	1	1	0	3.67954	0.00329719	0.05	LOGLOG	0.0307223	0.0436592	1			17.0513		Placebo	2
0	PLACEBO	17.5113	3091	2	2	0	3.74117	0.00332376	0.05	LOGLOG	0.0312856	0.0443263	1			17.5113		Placebo	2
0	PLACEBO	17.577	3089	1	3	0	3.77198	0.00333696	0.05	LOGLOG	0.0315674	0.0446597	1			17.577		Placebo	2
0	PLACEBO	17.6099	3086	1	1	0	3.8028	0.00335009	0.05	LOGLOG	0.0318493	0.0449929	1			17.6099		Placebo	2
0	PLACEBO	17.7413	3085	1	1	0	3.83361	0.00336316	0.05	LOGLOG	0.0321314	0.0453261	1			17.7413		Placebo	2
0	PLACEBO	17.8398	3084	1	1	0	3.86442	0.00337618	0.05	LOGLOG	0.0324136	0.0456591	1			17.8398		Placebo	2
0	PLACEBO	17.9055	3083	0	1	2	3.86442	0.00337618	0.05	LOGLOG	0.0324136	0.0456591	1			17.9055		Placebo	2
0	PLACEBO	17.9713	3080	0	0	1	3.86442	0.00337618	0.05	LOGLOG	0.0324136	0.0456591	1			17.9713		Placebo	2
0	PLACEBO	18.0041	3079	0	1	1	3.86442	0.00337618	0.05	LOGLOG	0.0324136	0.0456591	1			18.0041		Placebo	2
0	PLACEBO	18.0698	3077	1	1	0	3.89528	0.00338917	0.05	LOGLOG	0.0326962	0.0459925	1			18.0698		Placebo	2
0	PLACEBO	18.1027	3076	1	1	0	3.92613	0.0034021	0.05	LOGLOG	0.032979	0.0463257	1			18.1027		Placebo	2
0	PLACEBO	18.1684	3075	0	0	1	3.92613	0.0034021	0.05	LOGLOG	0.032979	0.0463257	1			18.1684		Placebo	2
0	PLACEBO	18.3984	3074	0	0	1	3.92613	0.0034021	0.05	LOGLOG	0.032979	0.0463257	1			18.3984		Placebo	2
0	PLACEBO	18.4641	3073	1	1	0	3.957	0.00341499	0.05	LOGLOG	0.033262	0.0466591	1			18.4641		Placebo	2
0	PLACEBO	18.5298	3072	1	1	0	3.98788	0.00342782	0.05	LOGLOG	0.0335451	0.0469924	1			18.5298		Placebo	2
0	PLACEBO	18.9897	3071	1	1	0	4.01875	0.0034406	0.05	LOGLOG	0.0338284	0.0473256	1			18.9897		Placebo	2
0	PLACEBO	19.0226	3070	1	1	0	4.04963	0.00345332	0.05	LOGLOG	0.0341117	0.0476587	1			19.0226		Placebo	2
0	PLACEBO	19.0554	3069	1	1	0	4.0805	0.00346599	0.05	LOGLOG	0.0343952	0.0479916	1			19.0554		Placebo	2
0	PLACEBO	19.1211	3068	0	0	1	4.0805	0.00346599	0.05	LOGLOG	0.0343952	0.0479916	1			19.1211		Placebo	2
0	PLACEBO	19.2854	3067	0	0	1	4.0805	0.00346599	0.05	LOGLOG	0.0343952	0.0479916	1			19.2854		Placebo	2
0	PLACEBO	19.3183	3066	0	1	0	4.0805	0.00346599	0.05	LOGLOG	0.0343952	0.0479916	1			19.3183		Placebo	2
0	PLACEBO	19.4497	3065	1	1	0	4.11139	0.00347862	0.05	LOGLOG	0.0346789	0.0483247	1			19.4497		Placebo	2
0	PLACEBO	19.5483	3064	0	1	0	4.11139	0.00347862	0.05	LOGLOG	0.0346789	0.0483247	1			19.5483		Placebo	2
0	PLACEBO	19.7454	3063	3	3	0	4.20407	0.00351619	0.05	LOGLOG	0.0355308	0.0493234	1			19.7454		Placebo	2
0	PLACEBO	20.1068	3060	1	1	0	4.23497	0.0035286	0.05	LOGLOG	0.0358149	0.0496561	1			20.1068		Placebo	2
0	PLACEBO	20.1396	3059	0	1	0	4.23497	0.0035286	0.05	LOGLOG	0.0358149	0.0496561	1			20.1396		Placebo	2
0	PLACEBO	20.2053	3058	0	1	1	4.23497	0.0035286	0.05	LOGLOG	0.0358149	0.0496561	1			20.2053		Placebo	2
0	PLACEBO	20.2382	3056	1	1	0	4.26587	0.00354097	0.05	LOGLOG	0.0360993	0.0499888	1			20.2382		Placebo	2
0	PLACEBO	20.271	3055	1	1	0	4.29678	0.0035533	0.05	LOGLOG	0.0363837	0.0503214	1			20.271		Placebo	2
0	PLACEBO	20.3368	3054	0	0	1	4.29678	0.0035533	0.05	LOGLOG	0.0363837	0.0503214	1			20.3368		Placebo	2
0	PLACEBO	20.4353	3053	1	1	0	4.32769	0.00356558	0.05	LOGLOG	0.0366684	0.050654	1			20.4353		Placebo	2
0	PLACEBO	20.5667	3052	1	1	0	4.35861	0.0035778	0.05	LOGLOG	0.0369531	0.0509865	1			20.5667		Placebo	2
0	PLACEBO	20.5996	3051	0	1	0	4.35861	0.0035778	0.05	LOGLOG	0.0369531	0.0509865	1			20.5996		Placebo	2
0	PLACEBO	20.6324	3050	1	1	0	4.38952	0.00358998	0.05	LOGLOG	0.0372379	0.051319	1			20.6324		Placebo	2
0	PLACEBO	20.6653	3049	1	1	0	4.42043	0.00360211	0.05	LOGLOG	0.0375228	0.0516513	1			20.6653		Placebo	2
0	PLACEBO	20.731	3048	1	1	0	4.45135	0.00361419	0.05	LOGLOG	0.0378079	0.0519836	1			20.731		Placebo	2
0	PLACEBO	20.8624	3047	0	0	1	4.45135	0.00361419	0.05	LOGLOG	0.0378079	0.0519836	1			20.8624		Placebo	2
0	PLACEBO	20.9938	3046	0	1	1	4.45135	0.00361419	0.05	LOGLOG	0.0378079	0.0519836	1			20.9938		Placebo	2
0	PLACEBO	21.0267	3044	1	1	1	4.48228	0.00362624	0.05	LOGLOG	0.0380932	0.0523159	1			21.0267		Placebo	2
0	PLACEBO	21.1581	3042	1	1	0	4.51323	0.00363825	0.05	LOGLOG	0.0383786	0.0526484	1			21.1581		Placebo	2
0	PLACEBO	21.191	3041	1	1	0	4.54417	0.00365021	0.05	LOGLOG	0.0386642	0.0529807	1			21.191		Placebo	2
0	PLACEBO	21.2238	3040	0	1	0	4.54417	0.00365021	0.05	LOGLOG	0.0386642	0.0529807	1			21.2238		Placebo	2
0	PLACEBO	21.3552	3039	1	1	0	4.57512	0.00366213	0.05	LOGLOG	0.0389498	0.0533129	1			21.3552		Placebo	2
0	PLACEBO	21.3881	3038	1	1	0	4.60606	0.00367399	0.05	LOGLOG	0.0392356	0.0536451	1			21.3881		Placebo	2
0	PLACEBO	21.5524	3037	0	0	2	4.60606	0.00367399	0.05	LOGLOG	0.0392356	0.0536451	1			21.5524		Placebo	2
0	PLACEBO	21.6181	3035	0	0	1	4.60606	0.00367399	0.05	LOGLOG	0.0392356	0.0536451	1			21.6181		Placebo	2
0	PLACEBO	21.7495	3034	1	1	0	4.63704	0.00368584	0.05	LOGLOG	0.0395217	0.0539775	1			21.7495		Placebo	2
0	PLACEBO	21.8152	3033	1	1	0	4.66801	0.00369764	0.05	LOGLOG	0.0398079	0.0543098	1			21.8152		Placebo	2
0	PLACEBO	21.848	3032	0	1	0	4.66801	0.00369764	0.05	LOGLOG	0.0398079	0.0543098	1			21.848		Placebo	2
0	PLACEBO	21.8809	3031	1	1	0	4.69899	0.00370939	0.05	LOGLOG	0.0400942	0.054642	1			21.8809		Placebo	2
0	PLACEBO	22.1437	3030	1	1	0	4.72996	0.0037211	0.05	LOGLOG	0.0403805	0.0549742	1			22.1437		Placebo	2
0	PLACEBO	22.2752	3029	1	1	0	4.76094	0.00373277	0.05	LOGLOG	0.040667	0.0553062	1			22.2752		Placebo	2
0	PLACEBO	22.5708	3028	1	2	0	4.79191	0.00374439	0.05	LOGLOG	0.0409535	0.0556382	1			22.5708		Placebo	2
0	PLACEBO	22.6694	3026	1	1	0	4.82289	0.00375596	0.05	LOGLOG	0.0412402	0.0559701	1			22.6694		Placebo	2
0	PLACEBO	22.768	3025	1	1	0	4.85386	0.00376749	0.05	LOGLOG	0.0415269	0.0563019	1			22.768		Placebo	2
0	PLACEBO	22.8337	3024	1	1	1	4.88484	0.00377898	0.05	LOGLOG	0.0418137	0.0566336	1			22.8337		Placebo	2
0	PLACEBO	22.8665	3022	0	1	0	4.88484	0.00377898	0.05	LOGLOG	0.0418137	0.0566336	1			22.8665		Placebo	2
0	PLACEBO	22.9322	3021	1	1	0	4.91582	0.00379044	0.05	LOGLOG	0.0421006	0.0569654	1			22.9322		Placebo	2
0	PLACEBO	22.9651	3020	1	1	1	4.94681	0.00380185	0.05	LOGLOG	0.0423877	0.057297	1			22.9651		Placebo	2
0	PLACEBO	23.0308	3018	1	1	0	4.97781	0.00381323	0.05	LOGLOG	0.0426749	0.0576287	1			23.0308		Placebo	2
0	PLACEBO	23.0637	3017	0	0	1	4.97781	0.00381323	0.05	LOGLOG	0.0426749	0.0576287	1			23.0637		Placebo	2
0	PLACEBO	23.4579	3016	1	1	0	5.00881	0.00382458	0.05	LOGLOG	0.0429623	0.0579605	1			23.4579		Placebo	2
0	PLACEBO	23.4908	3015	1	1	0	5.03982	0.00383588	0.05	LOGLOG	0.0432498	0.0582922	1			23.4908		Placebo	2
0	PLACEBO	23.6879	3014	1	1	0	5.07082	0.00384714	0.05	LOGLOG	0.0435373	0.0586238	1			23.6879		Placebo	2
0	PLACEBO	23.7207	3013	0	1	0	5.07082	0.00384714	0.05	LOGLOG	0.0435373	0.0586238	1			23.7207		Placebo	2
0	PLACEBO	23.8193	3012	1	2	0	5.10183	0.00385836	0.05	LOGLOG	0.043825	0.0589553	1			23.8193		Placebo	2
0	PLACEBO	23.9179	3010	1	1	0	5.13284	0.00386955	0.05	LOGLOG	0.0441127	0.0592867	1			23.9179		Placebo	2
0	PLACEBO	24.115	3009	2	2	0	5.19485	0.00389179	0.05	LOGLOG	0.0446884	0.0599494	1			24.115		Placebo	2
0	PLACEBO	24.2136	3007	1	2	1	5.22585	0.00390285	0.05	LOGLOG	0.0449763	0.0602806	1			24.2136		Placebo	2
0	PLACEBO	24.2464	3004	1	1	0	5.25687	0.00391388	0.05	LOGLOG	0.0452644	0.0606118	1			24.2464		Placebo	2
0	PLACEBO	24.3121	3003	0	0	1	5.25687	0.00391388	0.05	LOGLOG	0.0452644	0.0606118	1			24.3121		Placebo	2
0	PLACEBO	24.4435	3002	1	2	0	5.2879	0.00392488	0.05	LOGLOG	0.0455527	0.0609431	1			24.4435		Placebo	2
0	PLACEBO	24.4764	3000	1	1	0	5.31892	0.00393585	0.05	LOGLOG	0.045841	0.0612743	1			24.4764		Placebo	2
0	PLACEBO	24.5421	2999	0	0	1	5.31892	0.00393585	0.05	LOGLOG	0.045841	0.0612743	1			24.5421		Placebo	2
0	PLACEBO	24.6078	2998	0	1	0	5.31892	0.00393585	0.05	LOGLOG	0.045841	0.0612743	1			24.6078		Placebo	2
0	PLACEBO	25.0021	2997	1	1	0	5.34996	0.00394678	0.05	LOGLOG	0.0461296	0.0616056	1			25.0021		Placebo	2
0	PLACEBO	25.1006	2996	0	1	0	5.34996	0.00394678	0.05	LOGLOG	0.0461296	0.0616056	1			25.1006		Placebo	2
0	PLACEBO	25.1335	2995	1	1	0	5.381	0.00395767	0.05	LOGLOG	0.0464182	0.0619368	1			25.1335		Placebo	2
0	PLACEBO	25.1992	2994	0	1	0	5.381	0.00395767	0.05	LOGLOG	0.0464182	0.0619368	1			25.1992		Placebo	2
0	PLACEBO	25.2977	2993	0	0	1	5.381	0.00395767	0.05	LOGLOG	0.0464182	0.0619368	1			25.2977		Placebo	2
0	PLACEBO	25.3306	2992	0	0	1	5.381	0.00395767	0.05	LOGLOG	0.0464182	0.0619368	1			25.3306		Placebo	2
0	PLACEBO	25.3963	2991	1	1	0	5.41205	0.00396855	0.05	LOGLOG	0.046707	0.0622682	1			25.3963		Placebo	2
0	PLACEBO	25.462	2990	1	1	0	5.44311	0.00397938	0.05	LOGLOG	0.0469959	0.0625995	1			25.462		Placebo	2
0	PLACEBO	25.5277	2989	2	2	1	5.50523	0.00400094	0.05	LOGLOG	0.047574	0.0632618	1			25.5277		Placebo	2
0	PLACEBO	25.6263	2986	1	1	0	5.5363	0.00401168	0.05	LOGLOG	0.0478632	0.063593	1			25.6263		Placebo	2
0	PLACEBO	25.6591	2985	0	0	1	5.5363	0.00401168	0.05	LOGLOG	0.0478632	0.063593	1			25.6591		Placebo	2
0	PLACEBO	25.692	2984	1	1	0	5.56738	0.00402238	0.05	LOGLOG	0.0481526	0.0639243	1			25.692		Placebo	2
0	PLACEBO	25.7906	2983	0	0	1	5.56738	0.00402238	0.05	LOGLOG	0.0481526	0.0639243	1			25.7906		Placebo	2
0	PLACEBO	25.8563	2982	0	0	1	5.56738	0.00402238	0.05	LOGLOG	0.0481526	0.0639243	1			25.8563		Placebo	2
0	PLACEBO	25.922	2981	1	1	1	5.59847	0.00403306	0.05	LOGLOG	0.0484422	0.0642557	1			25.922		Placebo	2
0	PLACEBO	25.9548	2979	0	0	2	5.59847	0.00403306	0.05	LOGLOG	0.0484422	0.0642557	1			25.9548		Placebo	2
0	PLACEBO	25.9877	2977	0	0	1	5.59847	0.00403306	0.05	LOGLOG	0.0484422	0.0642557	1			25.9877		Placebo	2
0	PLACEBO	26.0205	2976	0	0	6	5.59847	0.00403306	0.05	LOGLOG	0.0484422	0.0642557	1			26.0205		Placebo	2
0	PLACEBO	26.0534	2970	0	0	1	5.59847	0.00403306	0.05	LOGLOG	0.0484422	0.0642557	1			26.0534		Placebo	2
0	PLACEBO	26.0862	2969	0	0	1	5.59847	0.00403306	0.05	LOGLOG	0.0484422	0.0642557	1			26.0862		Placebo	2
0	PLACEBO	26.1191	2968	0	0	3	5.59847	0.00403306	0.05	LOGLOG	0.0484422	0.0642557	1			26.1191		Placebo	2
0	PLACEBO	26.152	2965	2	2	2	5.66099	0.00405455	0.05	LOGLOG	0.0490244	0.0649219	1			26.152		Placebo	2
0	PLACEBO	26.1848	2961	0	0	1	5.66099	0.00405455	0.05	LOGLOG	0.0490244	0.0649219	1			26.1848		Placebo	2
0	PLACEBO	26.2177	2960	0	0	6	5.66099	0.00405455	0.05	LOGLOG	0.0490244	0.0649219	1			26.2177		Placebo	2
0	PLACEBO	26.2505	2954	1	1	5	5.69234	0.00406531	0.05	LOGLOG	0.0493164	0.065256	1			26.2505		Placebo	2
0	PLACEBO	26.3162	2948	0	0	1	5.69234	0.00406531	0.05	LOGLOG	0.0493164	0.065256	1			26.3162		Placebo	2
0	PLACEBO	26.3491	2947	1	1	2	5.72376	0.00407608	0.05	LOGLOG	0.0496091	0.0655908	1			26.3491		Placebo	2
0	PLACEBO	26.3819	2944	0	0	1	5.72376	0.00407608	0.05	LOGLOG	0.0496091	0.0655908	1			26.3819		Placebo	2
0	PLACEBO	26.4148	2943	0	0	5	5.72376	0.00407608	0.05	LOGLOG	0.0496091	0.0655908	1			26.4148		Placebo	2
0	PLACEBO	26.4476	2938	0	0	1	5.72376	0.00407608	0.05	LOGLOG	0.0496091	0.0655908	1			26.4476		Placebo	2
0	PLACEBO	26.4805	2937	0	0	6	5.72376	0.00407608	0.05	LOGLOG	0.0496091	0.0655908	1			26.4805		Placebo	2
0	PLACEBO	26.5133	2931	1	1	0	5.75533	0.00408693	0.05	LOGLOG	0.0499032	0.0659274	1			26.5133		Placebo	2
0	PLACEBO	26.5791	2930	0	0	3	5.75533	0.00408693	0.05	LOGLOG	0.0499032	0.0659274	1			26.5791		Placebo	2
0	PLACEBO	26.6119	2927	0	0	1	5.75533	0.00408693	0.05	LOGLOG	0.0499032	0.0659274	1			26.6119		Placebo	2
0	PLACEBO	26.6448	2926	0	0	2	5.75533	0.00408693	0.05	LOGLOG	0.0499032	0.0659274	1			26.6448		Placebo	2
0	PLACEBO	26.6776	2924	0	0	4	5.75533	0.00408693	0.05	LOGLOG	0.0499032	0.0659274	1			26.6776		Placebo	2
0	PLACEBO	26.7105	2920	0	0	7	5.75533	0.00408693	0.05	LOGLOG	0.0499032	0.0659274	1			26.7105		Placebo	2
0	PLACEBO	26.7433	2913	0	0	4	5.75533	0.00408693	0.05	LOGLOG	0.0499032	0.0659274	1			26.7433		Placebo	2
0	PLACEBO	26.7762	2909	0	0	2	5.75533	0.00408693	0.05	LOGLOG	0.0499032	0.0659274	1			26.7762		Placebo	2
0	PLACEBO	26.809	2907	0	0	3	5.75533	0.00408693	0.05	LOGLOG	0.0499032	0.0659274	1			26.809		Placebo	2
0	PLACEBO	26.8419	2904	0	0	2	5.75533	0.00408693	0.05	LOGLOG	0.0499032	0.0659274	1			26.8419		Placebo	2
0	PLACEBO	26.8747	2902	0	1	3	5.75533	0.00408693	0.05	LOGLOG	0.0499032	0.0659274	1			26.8747		Placebo	2
0	PLACEBO	26.9076	2898	0	0	2	5.75533	0.00408693	0.05	LOGLOG	0.0499032	0.0659274	1			26.9076		Placebo	2
0	PLACEBO	26.9405	2896	0	0	4	5.75533	0.00408693	0.05	LOGLOG	0.0499032	0.0659274	1			26.9405		Placebo	2
0	PLACEBO	26.9733	2892	1	1	2	5.78731	0.00409805	0.05	LOGLOG	0.0502008	0.0662685	1			26.9733		Placebo	2
0	PLACEBO	27.0062	2889	0	1	1	5.78731	0.00409805	0.05	LOGLOG	0.0502008	0.0662685	1			27.0062		Placebo	2
0	PLACEBO	27.039	2887	1	1	2	5.81933	0.00410914	0.05	LOGLOG	0.0504988	0.0666099	1			27.039		Placebo	2
0	PLACEBO	27.0719	2884	0	0	3	5.81933	0.00410914	0.05	LOGLOG	0.0504988	0.0666099	1			27.0719		Placebo	2
0	PLACEBO	27.1047	2881	0	0	2	5.81933	0.00410914	0.05	LOGLOG	0.0504988	0.0666099	1			27.1047		Placebo	2
0	PLACEBO	27.1376	2879	0	0	2	5.81933	0.00410914	0.05	LOGLOG	0.0504988	0.0666099	1			27.1376		Placebo	2
0	PLACEBO	27.1704	2877	0	0	2	5.81933	0.00410914	0.05	LOGLOG	0.0504988	0.0666099	1			27.1704		Placebo	2
0	PLACEBO	27.2033	2875	1	1	2	5.85146	0.00412029	0.05	LOGLOG	0.050798	0.0669527	1			27.2033		Placebo	2
0	PLACEBO	27.2361	2872	0	0	1	5.85146	0.00412029	0.05	LOGLOG	0.050798	0.0669527	1			27.2361		Placebo	2
0	PLACEBO	27.269	2871	0	0	1	5.85146	0.00412029	0.05	LOGLOG	0.050798	0.0669527	1			27.269		Placebo	2
0	PLACEBO	27.3018	2870	0	0	2	5.85146	0.00412029	0.05	LOGLOG	0.050798	0.0669527	1			27.3018		Placebo	2
0	PLACEBO	27.3347	2868	1	1	3	5.88367	0.00413145	0.05	LOGLOG	0.0510978	0.0672961	1			27.3347		Placebo	2
0	PLACEBO	27.3676	2864	1	1	2	5.9159	0.0041426	0.05	LOGLOG	0.0513979	0.0676399	1			27.3676		Placebo	2
0	PLACEBO	27.4004	2861	0	0	3	5.9159	0.0041426	0.05	LOGLOG	0.0513979	0.0676399	1			27.4004		Placebo	2
0	PLACEBO	27.4333	2858	1	1	1	5.9482	0.00415375	0.05	LOGLOG	0.0516986	0.0679842	1			27.4333		Placebo	2
0	PLACEBO	27.4661	2856	0	0	1	5.9482	0.00415375	0.05	LOGLOG	0.0516986	0.0679842	1			27.4661		Placebo	2
0	PLACEBO	27.5647	2855	0	0	1	5.9482	0.00415375	0.05	LOGLOG	0.0516986	0.0679842	1			27.5647		Placebo	2
0	PLACEBO	27.5975	2854	0	0	1	5.9482	0.00415375	0.05	LOGLOG	0.0516986	0.0679842	1			27.5975		Placebo	2
0	PLACEBO	27.6304	2853	0	0	3	5.9482	0.00415375	0.05	LOGLOG	0.0516986	0.0679842	1			27.6304		Placebo	2
0	PLACEBO	27.6632	2850	0	0	1	5.9482	0.00415375	0.05	LOGLOG	0.0516986	0.0679842	1			27.6632		Placebo	2
0	PLACEBO	27.6961	2849	0	0	3	5.9482	0.00415375	0.05	LOGLOG	0.0516986	0.0679842	1			27.6961		Placebo	2
0	PLACEBO	27.729	2846	0	0	1	5.9482	0.00415375	0.05	LOGLOG	0.0516986	0.0679842	1			27.729		Placebo	2
0	PLACEBO	27.7947	2845	0	0	1	5.9482	0.00415375	0.05	LOGLOG	0.0516986	0.0679842	1			27.7947		Placebo	2
0	PLACEBO	27.8275	2844	0	0	2	5.9482	0.00415375	0.05	LOGLOG	0.0516986	0.0679842	1			27.8275		Placebo	2
0	PLACEBO	27.8604	2842	0	0	1	5.9482	0.00415375	0.05	LOGLOG	0.0516986	0.0679842	1			27.8604		Placebo	2
0	PLACEBO	27.8932	2841	0	0	1	5.9482	0.00415375	0.05	LOGLOG	0.0516986	0.0679842	1			27.8932		Placebo	2
0	PLACEBO	27.9261	2840	0	0	1	5.9482	0.00415375	0.05	LOGLOG	0.0516986	0.0679842	1			27.9261		Placebo	2
0	PLACEBO	27.9589	2839	0	0	1	5.9482	0.00415375	0.05	LOGLOG	0.0516986	0.0679842	1			27.9589		Placebo	2
0	PLACEBO	27.9918	2838	0	0	2	5.9482	0.00415375	0.05	LOGLOG	0.0516986	0.0679842	1			27.9918		Placebo	2
0	PLACEBO	28.0246	2836	2	2	0	6.01326	0.00417629	0.05	LOGLOG	0.0523044	0.0686782	1			28.0246		Placebo	2
0	PLACEBO	28.0575	2834	0	0	1	6.01326	0.00417629	0.05	LOGLOG	0.0523044	0.0686782	1			28.0575		Placebo	2
0	PLACEBO	28.0903	2833	0	0	5	6.01326	0.00417629	0.05	LOGLOG	0.0523044	0.0686782	1			28.0903		Placebo	2
0	PLACEBO	28.1232	2828	0	0	3	6.01326	0.00417629	0.05	LOGLOG	0.0523044	0.0686782	1			28.1232		Placebo	2
0	PLACEBO	28.2218	2825	0	0	1	6.01326	0.00417629	0.05	LOGLOG	0.0523044	0.0686782	1			28.2218		Placebo	2
0	PLACEBO	28.2875	2824	0	0	1	6.01326	0.00417629	0.05	LOGLOG	0.0523044	0.0686782	1			28.2875		Placebo	2
0	PLACEBO	28.3203	2823	0	0	4	6.01326	0.00417629	0.05	LOGLOG	0.0523044	0.0686782	1			28.3203		Placebo	2
0	PLACEBO	28.386	2819	0	0	1	6.01326	0.00417629	0.05	LOGLOG	0.0523044	0.0686782	1			28.386		Placebo	2
0	PLACEBO	28.4517	2818	0	0	1	6.01326	0.00417629	0.05	LOGLOG	0.0523044	0.0686782	1			28.4517		Placebo	2
0	PLACEBO	28.4846	2817	0	0	2	6.01326	0.00417629	0.05	LOGLOG	0.0523044	0.0686782	1			28.4846		Placebo	2
0	PLACEBO	28.5832	2815	1	1	0	6.04602	0.00418766	0.05	LOGLOG	0.0526093	0.0690276	1			28.5832		Placebo	2
0	PLACEBO	28.616	2814	1	1	5	6.07877	0.00419899	0.05	LOGLOG	0.0529143	0.0693769	1			28.616		Placebo	2
0	PLACEBO	28.6489	2808	0	0	1	6.07877	0.00419899	0.05	LOGLOG	0.0529143	0.0693769	1			28.6489		Placebo	2
0	PLACEBO	28.6817	2807	0	0	1	6.07877	0.00419899	0.05	LOGLOG	0.0529143	0.0693769	1			28.6817		Placebo	2
0	PLACEBO	28.7146	2806	0	0	1	6.07877	0.00419899	0.05	LOGLOG	0.0529143	0.0693769	1			28.7146		Placebo	2
0	PLACEBO	28.7474	2805	0	0	1	6.07877	0.00419899	0.05	LOGLOG	0.0529143	0.0693769	1			28.7474		Placebo	2
0	PLACEBO	28.7803	2804	0	0	4	6.07877	0.00419899	0.05	LOGLOG	0.0529143	0.0693769	1			28.7803		Placebo	2
0	PLACEBO	28.8131	2800	1	1	2	6.11167	0.0042104	0.05	LOGLOG	0.0532207	0.0697279	1			28.8131		Placebo	2
0	PLACEBO	28.846	2797	0	0	4	6.11167	0.0042104	0.05	LOGLOG	0.0532207	0.0697279	1			28.846		Placebo	2
0	PLACEBO	28.8789	2793	0	0	1	6.11167	0.0042104	0.05	LOGLOG	0.0532207	0.0697279	1			28.8789		Placebo	2
0	PLACEBO	28.9117	2792	0	0	1	6.11167	0.0042104	0.05	LOGLOG	0.0532207	0.0697279	1			28.9117		Placebo	2
0	PLACEBO	28.9446	2791	0	0	1	6.11167	0.0042104	0.05	LOGLOG	0.0532207	0.0697279	1			28.9446		Placebo	2
0	PLACEBO	28.9774	2790	0	0	4	6.11167	0.0042104	0.05	LOGLOG	0.0532207	0.0697279	1			28.9774		Placebo	2
0	PLACEBO	29.0103	2786	1	1	6	6.14473	0.00422188	0.05	LOGLOG	0.0535284	0.0700805	1			29.0103		Placebo	2
0	PLACEBO	29.0431	2779	0	0	1	6.14473	0.00422188	0.05	LOGLOG	0.0535284	0.0700805	1			29.0431		Placebo	2
0	PLACEBO	29.1088	2778	0	0	1	6.14473	0.00422188	0.05	LOGLOG	0.0535284	0.0700805	1			29.1088		Placebo	2
0	PLACEBO	29.1417	2777	0	0	1	6.14473	0.00422188	0.05	LOGLOG	0.0535284	0.0700805	1			29.1417		Placebo	2
0	PLACEBO	29.1745	2776	0	0	2	6.14473	0.00422188	0.05	LOGLOG	0.0535284	0.0700805	1			29.1745		Placebo	2
0	PLACEBO	29.2074	2774	0	0	4	6.14473	0.00422188	0.05	LOGLOG	0.0535284	0.0700805	1			29.2074		Placebo	2
0	PLACEBO	29.2402	2770	0	0	3	6.14473	0.00422188	0.05	LOGLOG	0.0535284	0.0700805	1			29.2402		Placebo	2
0	PLACEBO	29.2731	2767	0	0	2	6.14473	0.00422188	0.05	LOGLOG	0.0535284	0.0700805	1			29.2731		Placebo	2
0	PLACEBO	29.306	2765	0	0	4	6.14473	0.00422188	0.05	LOGLOG	0.0535284	0.0700805	1			29.306		Placebo	2
0	PLACEBO	29.3388	2761	1	1	0	6.17808	0.00423353	0.05	LOGLOG	0.0538387	0.0704364	1			29.3388		Placebo	2
0	PLACEBO	29.3717	2760	0	0	2	6.17808	0.00423353	0.05	LOGLOG	0.0538387	0.0704364	1			29.3717		Placebo	2
0	PLACEBO	29.4045	2758	0	0	1	6.17808	0.00423353	0.05	LOGLOG	0.0538387	0.0704364	1			29.4045		Placebo	2
0	PLACEBO	29.4374	2757	0	0	4	6.17808	0.00423353	0.05	LOGLOG	0.0538387	0.0704364	1			29.4374		Placebo	2
0	PLACEBO	29.4702	2753	0	0	7	6.17808	0.00423353	0.05	LOGLOG	0.0538387	0.0704364	1			29.4702		Placebo	2
0	PLACEBO	29.5031	2746	2	3	2	6.24511	0.00425697	0.05	LOGLOG	0.0544625	0.0711519	1			29.5031		Placebo	2
0	PLACEBO	29.5359	2741	0	0	1	6.24511	0.00425697	0.05	LOGLOG	0.0544625	0.0711519	1			29.5359		Placebo	2
0	PLACEBO	29.5688	2740	0	0	2	6.24511	0.00425697	0.05	LOGLOG	0.0544625	0.0711519	1			29.5688		Placebo	2
0	PLACEBO	29.6016	2738	0	0	3	6.24511	0.00425697	0.05	LOGLOG	0.0544625	0.0711519	1			29.6016		Placebo	2
0	PLACEBO	29.6345	2735	0	0	3	6.24511	0.00425697	0.05	LOGLOG	0.0544625	0.0711519	1			29.6345		Placebo	2
0	PLACEBO	29.6674	2732	0	0	3	6.24511	0.00425697	0.05	LOGLOG	0.0544625	0.0711519	1			29.6674		Placebo	2
0	PLACEBO	29.7002	2729	1	1	5	6.27879	0.00426875	0.05	LOGLOG	0.054776	0.0715115	1			29.7002		Placebo	2
0	PLACEBO	29.7331	2723	1	1	6	6.31254	0.00428054	0.05	LOGLOG	0.0550901	0.0718717	1			29.7331		Placebo	2
0	PLACEBO	29.7659	2716	2	2	3	6.38019	0.0043041	0.05	LOGLOG	0.0557198	0.0725936	1			29.7659		Placebo	2
0	PLACEBO	29.7988	2711	1	1	2	6.41405	0.00431585	0.05	LOGLOG	0.0560351	0.0729549	1			29.7988		Placebo	2
0	PLACEBO	29.8316	2708	1	1	1	6.44794	0.00432757	0.05	LOGLOG	0.0563507	0.0733163	1			29.8316		Placebo	2
0	PLACEBO	29.8645	2706	0	0	5	6.44794	0.00432757	0.05	LOGLOG	0.0563507	0.0733163	1			29.8645		Placebo	2
0	PLACEBO	29.8973	2701	0	0	3	6.44794	0.00432757	0.05	LOGLOG	0.0563507	0.0733163	1			29.8973		Placebo	2
0	PLACEBO	29.9302	2698	1	1	6	6.48194	0.00433934	0.05	LOGLOG	0.0566673	0.073679	1			29.9302		Placebo	2
0	PLACEBO	29.963	2691	0	0	1	6.48194	0.00433934	0.05	LOGLOG	0.0566673	0.073679	1			29.963		Placebo	2
0	PLACEBO	29.9959	2690	0	0	3	6.48194	0.00433934	0.05	LOGLOG	0.0566673	0.073679	1			29.9959		Placebo	2
0	PLACEBO	30.0945	2687	0	0	2	6.48194	0.00433934	0.05	LOGLOG	0.0566673	0.073679	1			30.0945		Placebo	2
0	PLACEBO	30.1602	2685	0	0	6	6.48194	0.00433934	0.05	LOGLOG	0.0566673	0.073679	1			30.1602		Placebo	2
0	PLACEBO	30.193	2679	0	0	6	6.48194	0.00433934	0.05	LOGLOG	0.0566673	0.073679	1			30.193		Placebo	2
0	PLACEBO	30.2259	2673	0	0	3	6.48194	0.00433934	0.05	LOGLOG	0.0566673	0.073679	1			30.2259		Placebo	2
0	PLACEBO	30.2587	2670	1	1	1	6.51628	0.00435132	0.05	LOGLOG	0.056987	0.0740456	1			30.2587		Placebo	2
0	PLACEBO	30.2916	2668	0	0	4	6.51628	0.00435132	0.05	LOGLOG	0.056987	0.0740456	1			30.2916		Placebo	2
0	PLACEBO	30.3244	2664	0	0	4	6.51628	0.00435132	0.05	LOGLOG	0.056987	0.0740456	1			30.3244		Placebo	2
0	PLACEBO	30.3573	2660	0	0	2	6.51628	0.00435132	0.05	LOGLOG	0.056987	0.0740456	1			30.3573		Placebo	2
0	PLACEBO	30.3901	2658	0	0	5	6.51628	0.00435132	0.05	LOGLOG	0.056987	0.0740456	1			30.3901		Placebo	2
0	PLACEBO	30.423	2653	1	1	4	6.55083	0.00436341	0.05	LOGLOG	0.0573085	0.0744144	1			30.423		Placebo	2
0	PLACEBO	30.4559	2648	1	1	3	6.58543	0.0043755	0.05	LOGLOG	0.0576306	0.0747838	1			30.4559		Placebo	2
0	PLACEBO	30.4887	2644	0	0	4	6.58543	0.0043755	0.05	LOGLOG	0.0576306	0.0747838	1			30.4887		Placebo	2
0	PLACEBO	30.5544	2640	0	0	1	6.58543	0.0043755	0.05	LOGLOG	0.0576306	0.0747838	1			30.5544		Placebo	2
0	PLACEBO	30.5873	2639	0	0	1	6.58543	0.0043755	0.05	LOGLOG	0.0576306	0.0747838	1			30.5873		Placebo	2
0	PLACEBO	30.6201	2638	0	1	5	6.58543	0.0043755	0.05	LOGLOG	0.0576306	0.0747838	1			30.6201		Placebo	2
0	PLACEBO	30.653	2632	0	0	5	6.58543	0.0043755	0.05	LOGLOG	0.0576306	0.0747838	1			30.653		Placebo	2
0	PLACEBO	30.6858	2627	0	0	1	6.58543	0.0043755	0.05	LOGLOG	0.0576306	0.0747838	1			30.6858		Placebo	2
0	PLACEBO	30.7515	2626	0	0	3	6.58543	0.0043755	0.05	LOGLOG	0.0576306	0.0747838	1			30.7515		Placebo	2
0	PLACEBO	30.7844	2623	1	2	2	6.62034	0.00438777	0.05	LOGLOG	0.0579553	0.0751566	1			30.7844		Placebo	2
0	PLACEBO	30.8172	2619	1	1	3	6.65527	0.00440001	0.05	LOGLOG	0.0582804	0.0755296	1			30.8172		Placebo	2
0	PLACEBO	30.8501	2615	0	0	5	6.65527	0.00440001	0.05	LOGLOG	0.0582804	0.0755296	1			30.8501		Placebo	2
0	PLACEBO	30.883	2610	0	0	2	6.65527	0.00440001	0.05	LOGLOG	0.0582804	0.0755296	1			30.883		Placebo	2
0	PLACEBO	30.9158	2608	0	0	4	6.65527	0.00440001	0.05	LOGLOG	0.0582804	0.0755296	1			30.9158		Placebo	2
0	PLACEBO	30.9487	2604	0	0	3	6.65527	0.00440001	0.05	LOGLOG	0.0582804	0.0755296	1			30.9487		Placebo	2
0	PLACEBO	30.9815	2601	0	0	1	6.65527	0.00440001	0.05	LOGLOG	0.0582804	0.0755296	1			30.9815		Placebo	2
0	PLACEBO	31.0144	2600	0	0	3	6.65527	0.00440001	0.05	LOGLOG	0.0582804	0.0755296	1			31.0144		Placebo	2
0	PLACEBO	31.0472	2597	2	2	10	6.7257	0.0044248	0.05	LOGLOG	0.0589357	0.0762818	1			31.0472		Placebo	2
0	PLACEBO	31.0801	2585	0	0	18	6.7257	0.0044248	0.05	LOGLOG	0.0589357	0.0762818	1			31.0801		Placebo	2
0	PLACEBO	31.1129	2567	1	1	4	6.7613	0.00443741	0.05	LOGLOG	0.0592667	0.0766622	1			31.1129		Placebo	2
0	PLACEBO	31.1458	2562	0	1	1	6.7613	0.00443741	0.05	LOGLOG	0.0592667	0.0766622	1			31.1458		Placebo	2
0	PLACEBO	31.1786	2560	0	0	3	6.7613	0.00443741	0.05	LOGLOG	0.0592667	0.0766622	1			31.1786		Placebo	2
0	PLACEBO	31.2115	2557	0	0	2	6.7613	0.00443741	0.05	LOGLOG	0.0592667	0.0766622	1			31.2115		Placebo	2
0	PLACEBO	31.2444	2555	0	0	5	6.7613	0.00443741	0.05	LOGLOG	0.0592667	0.0766622	1			31.2444		Placebo	2
0	PLACEBO	31.2772	2550	0	0	4	6.7613	0.00443741	0.05	LOGLOG	0.0592667	0.0766622	1			31.2772		Placebo	2
0	PLACEBO	31.3101	2546	0	0	8	6.7613	0.00443741	0.05	LOGLOG	0.0592667	0.0766622	1			31.3101		Placebo	2
0	PLACEBO	31.3429	2538	0	0	3	6.7613	0.00443741	0.05	LOGLOG	0.0592667	0.0766622	1			31.3429		Placebo	2
0	PLACEBO	31.3758	2535	1	1	4	6.79732	0.0044503	0.05	LOGLOG	0.0596015	0.0770474	1			31.3758		Placebo	2
0	PLACEBO	31.4086	2530	0	0	2	6.79732	0.0044503	0.05	LOGLOG	0.0596015	0.0770474	1			31.4086		Placebo	2
0	PLACEBO	31.4415	2528	0	0	2	6.79732	0.0044503	0.05	LOGLOG	0.0596015	0.0770474	1			31.4415		Placebo	2
0	PLACEBO	31.4743	2526	0	0	4	6.79732	0.0044503	0.05	LOGLOG	0.0596015	0.0770474	1			31.4743		Placebo	2
0	PLACEBO	31.5072	2522	0	0	1	6.79732	0.0044503	0.05	LOGLOG	0.0596015	0.0770474	1			31.5072		Placebo	2
0	PLACEBO	31.54	2521	1	1	3	6.83352	0.00446328	0.05	LOGLOG	0.0599379	0.0774346	1			31.54		Placebo	2
0	PLACEBO	31.5729	2517	1	1	1	6.86977	0.00447624	0.05	LOGLOG	0.0602748	0.0778222	1			31.5729		Placebo	2
0	PLACEBO	31.6057	2515	1	1	1	6.90603	0.00448917	0.05	LOGLOG	0.0606119	0.0782099	1			31.6057		Placebo	2
0	PLACEBO	31.6386	2513	0	0	4	6.90603	0.00448917	0.05	LOGLOG	0.0606119	0.0782099	1			31.6386		Placebo	2
0	PLACEBO	31.6715	2509	0	0	1	6.90603	0.00448917	0.05	LOGLOG	0.0606119	0.0782099	1			31.6715		Placebo	2
0	PLACEBO	31.7043	2508	0	0	1	6.90603	0.00448917	0.05	LOGLOG	0.0606119	0.0782099	1			31.7043		Placebo	2
0	PLACEBO	31.7372	2507	0	1	1	6.90603	0.00448917	0.05	LOGLOG	0.0606119	0.0782099	1			31.7372		Placebo	2
0	PLACEBO	31.77	2505	0	0	4	6.90603	0.00448917	0.05	LOGLOG	0.0606119	0.0782099	1			31.77		Placebo	2
0	PLACEBO	31.8029	2501	1	1	1	6.94247	0.00450218	0.05	LOGLOG	0.0609506	0.0785995	1			31.8029		Placebo	2
0	PLACEBO	31.8357	2499	0	0	4	6.94247	0.00450218	0.05	LOGLOG	0.0609506	0.0785995	1			31.8357		Placebo	2
0	PLACEBO	31.8686	2495	0	0	2	6.94247	0.00450218	0.05	LOGLOG	0.0609506	0.0785995	1			31.8686		Placebo	2
0	PLACEBO	31.9014	2493	0	0	2	6.94247	0.00450218	0.05	LOGLOG	0.0609506	0.0785995	1			31.9014		Placebo	2
0	PLACEBO	31.9343	2491	0	0	2	6.94247	0.00450218	0.05	LOGLOG	0.0609506	0.0785995	1			31.9343		Placebo	2
0	PLACEBO	31.9671	2489	0	0	5	6.94247	0.00450218	0.05	LOGLOG	0.0609506	0.0785995	1			31.9671		Placebo	2
0	PLACEBO	32	2484	0	0	4	6.94247	0.00450218	0.05	LOGLOG	0.0609506	0.0785995	1			32		Placebo	2
0	PLACEBO	32.0329	2480	0	0	5	6.94247	0.00450218	0.05	LOGLOG	0.0609506	0.0785995	1			32.0329		Placebo	2
0	PLACEBO	32.0657	2475	0	0	1	6.94247	0.00450218	0.05	LOGLOG	0.0609506	0.0785995	1			32.0657		Placebo	2
0	PLACEBO	32.0986	2474	1	1	2	6.97929	0.00451543	0.05	LOGLOG	0.0612926	0.0789935	1			32.0986		Placebo	2
0	PLACEBO	32.1314	2471	0	0	1	6.97929	0.00451543	0.05	LOGLOG	0.0612926	0.0789935	1			32.1314		Placebo	2
0	PLACEBO	32.1643	2470	1	1	4	7.01616	0.00452867	0.05	LOGLOG	0.0616351	0.0793878	1			32.1643		Placebo	2
0	PLACEBO	32.1971	2465	0	0	2	7.01616	0.00452867	0.05	LOGLOG	0.0616351	0.0793878	1			32.1971		Placebo	2
0	PLACEBO	32.23	2463	1	1	4	7.05311	0.00454193	0.05	LOGLOG	0.0619785	0.0797831	1			32.23		Placebo	2
0	PLACEBO	32.2628	2458	0	0	1	7.05311	0.00454193	0.05	LOGLOG	0.0619785	0.0797831	1			32.2628		Placebo	2
0	PLACEBO	32.2957	2457	0	0	2	7.05311	0.00454193	0.05	LOGLOG	0.0619785	0.0797831	1			32.2957		Placebo	2
0	PLACEBO	32.3943	2455	1	1	5	7.09017	0.00455522	0.05	LOGLOG	0.0623229	0.0801795	1			32.3943		Placebo	2
0	PLACEBO	32.4271	2449	0	0	5	7.09017	0.00455522	0.05	LOGLOG	0.0623229	0.0801795	1			32.4271		Placebo	2
0	PLACEBO	32.46	2444	0	1	6	7.09017	0.00455522	0.05	LOGLOG	0.0623229	0.0801795	1			32.46		Placebo	2
0	PLACEBO	32.4928	2437	0	1	1	7.09017	0.00455522	0.05	LOGLOG	0.0623229	0.0801795	1			32.4928		Placebo	2
0	PLACEBO	32.5257	2435	0	0	3	7.09017	0.00455522	0.05	LOGLOG	0.0623229	0.0801795	1			32.5257		Placebo	2
0	PLACEBO	32.5585	2432	0	0	2	7.09017	0.00455522	0.05	LOGLOG	0.0623229	0.0801795	1			32.5585		Placebo	2
0	PLACEBO	32.5914	2430	0	0	1	7.09017	0.00455522	0.05	LOGLOG	0.0623229	0.0801795	1			32.5914		Placebo	2
0	PLACEBO	32.6242	2429	0	0	5	7.09017	0.00455522	0.05	LOGLOG	0.0623229	0.0801795	1			32.6242		Placebo	2
0	PLACEBO	32.6571	2424	0	0	2	7.09017	0.00455522	0.05	LOGLOG	0.0623229	0.0801795	1			32.6571		Placebo	2
0	PLACEBO	32.6899	2422	0	0	1	7.09017	0.00455522	0.05	LOGLOG	0.0623229	0.0801795	1			32.6899		Placebo	2
0	PLACEBO	32.7228	2421	0	0	7	7.09017	0.00455522	0.05	LOGLOG	0.0623229	0.0801795	1			32.7228		Placebo	2
0	PLACEBO	32.7556	2414	0	0	1	7.09017	0.00455522	0.05	LOGLOG	0.0623229	0.0801795	1			32.7556		Placebo	2
0	PLACEBO	32.7885	2413	0	0	1	7.09017	0.00455522	0.05	LOGLOG	0.0623229	0.0801795	1			32.7885		Placebo	2
0	PLACEBO	32.8214	2412	1	1	1	7.12785	0.00456893	0.05	LOGLOG	0.0626726	0.0805829	1			32.8214		Placebo	2
0	PLACEBO	32.8542	2410	0	0	1	7.12785	0.00456893	0.05	LOGLOG	0.0626726	0.0805829	1			32.8542		Placebo	2
0	PLACEBO	32.8871	2409	0	0	3	7.12785	0.00456893	0.05	LOGLOG	0.0626726	0.0805829	1			32.8871		Placebo	2
0	PLACEBO	32.9199	2406	0	0	9	7.12785	0.00456893	0.05	LOGLOG	0.0626726	0.0805829	1			32.9199		Placebo	2
0	PLACEBO	32.9528	2397	0	0	4	7.12785	0.00456893	0.05	LOGLOG	0.0626726	0.0805829	1			32.9528		Placebo	2
0	PLACEBO	32.9856	2393	0	1	0	7.12785	0.00456893	0.05	LOGLOG	0.0626726	0.0805829	1			32.9856		Placebo	2
0	PLACEBO	33.0185	2392	1	1	0	7.1658	0.00458281	0.05	LOGLOG	0.0630249	0.0809895	1			33.0185		Placebo	2
0	PLACEBO	33.0513	2391	0	0	1	7.1658	0.00458281	0.05	LOGLOG	0.0630249	0.0809895	1			33.0513		Placebo	2
0	PLACEBO	33.0842	2390	0	0	3	7.1658	0.00458281	0.05	LOGLOG	0.0630249	0.0809895	1			33.0842		Placebo	2
0	PLACEBO	33.1499	2387	1	1	5	7.20383	0.00459668	0.05	LOGLOG	0.0633778	0.0813967	1			33.1499		Placebo	2
0	PLACEBO	33.1828	2381	1	1	2	7.24193	0.00461057	0.05	LOGLOG	0.0637315	0.0818047	1			33.1828		Placebo	2
0	PLACEBO	33.2156	2378	0	0	5	7.24193	0.00461057	0.05	LOGLOG	0.0637315	0.0818047	1			33.2156		Placebo	2
0	PLACEBO	33.2813	2373	1	1	3	7.28014	0.00462448	0.05	LOGLOG	0.0640862	0.0822139	1			33.2813		Placebo	2
0	PLACEBO	33.3142	2369	1	1	5	7.3184	0.00463838	0.05	LOGLOG	0.0644415	0.0826235	1			33.3142		Placebo	2
0	PLACEBO	33.347	2363	0	0	2	7.3184	0.00463838	0.05	LOGLOG	0.0644415	0.0826235	1			33.347		Placebo	2
0	PLACEBO	33.3799	2361	0	0	1	7.3184	0.00463838	0.05	LOGLOG	0.0644415	0.0826235	1			33.3799		Placebo	2
0	PLACEBO	33.4127	2360	0	0	4	7.3184	0.00463838	0.05	LOGLOG	0.0644415	0.0826235	1			33.4127		Placebo	2
0	PLACEBO	33.4456	2356	0	0	5	7.3184	0.00463838	0.05	LOGLOG	0.0644415	0.0826235	1			33.4456		Placebo	2
0	PLACEBO	33.5113	2351	0	0	4	7.3184	0.00463838	0.05	LOGLOG	0.0644415	0.0826235	1			33.5113		Placebo	2
0	PLACEBO	33.5441	2347	0	1	0	7.3184	0.00463838	0.05	LOGLOG	0.0644415	0.0826235	1			33.5441		Placebo	2
0	PLACEBO	33.577	2346	1	1	2	7.35701	0.00465249	0.05	LOGLOG	0.0647998	0.0830371	1			33.577		Placebo	2
0	PLACEBO	33.6099	2343	0	1	3	7.35701	0.00465249	0.05	LOGLOG	0.0647998	0.0830371	1			33.6099		Placebo	2
0	PLACEBO	33.6427	2339	1	2	3	7.3957	0.00466661	0.05	LOGLOG	0.0651588	0.0834514	1			33.6427		Placebo	2
0	PLACEBO	33.6756	2334	1	1	1	7.43443	0.00468071	0.05	LOGLOG	0.0655184	0.0838662	1			33.6756		Placebo	2
0	PLACEBO	33.7084	2332	0	0	1	7.43443	0.00468071	0.05	LOGLOG	0.0655184	0.0838662	1			33.7084		Placebo	2
0	PLACEBO	33.7413	2331	1	1	0	7.4732	0.00469479	0.05	LOGLOG	0.0658784	0.0842813	1			33.7413		Placebo	2
0	PLACEBO	33.7741	2330	1	1	2	7.51197	0.00470881	0.05	LOGLOG	0.0662385	0.0846963	1			33.7741		Placebo	2
0	PLACEBO	33.807	2327	1	1	4	7.55078	0.0047228	0.05	LOGLOG	0.066599	0.0851115	1			33.807		Placebo	2
0	PLACEBO	33.8398	2322	1	1	1	7.58965	0.00473679	0.05	LOGLOG	0.0669602	0.0855275	1			33.8398		Placebo	2
0	PLACEBO	33.8727	2320	0	1	0	7.58965	0.00473679	0.05	LOGLOG	0.0669602	0.0855275	1			33.8727		Placebo	2
0	PLACEBO	33.9384	2319	0	0	1	7.58965	0.00473679	0.05	LOGLOG	0.0669602	0.0855275	1			33.9384		Placebo	2
0	PLACEBO	33.9713	2318	0	0	2	7.58965	0.00473679	0.05	LOGLOG	0.0669602	0.0855275	1			33.9713		Placebo	2
0	PLACEBO	34.0041	2316	0	0	3	7.58965	0.00473679	0.05	LOGLOG	0.0669602	0.0855275	1			34.0041		Placebo	2
0	PLACEBO	34.037	2313	0	1	6	7.58965	0.00473679	0.05	LOGLOG	0.0669602	0.0855275	1			34.037		Placebo	2
0	PLACEBO	34.0698	2306	0	0	6	7.58965	0.00473679	0.05	LOGLOG	0.0669602	0.0855275	1			34.0698		Placebo	2
0	PLACEBO	34.1027	2300	0	0	6	7.58965	0.00473679	0.05	LOGLOG	0.0669602	0.0855275	1			34.1027		Placebo	2
0	PLACEBO	34.1355	2294	0	0	2	7.58965	0.00473679	0.05	LOGLOG	0.0669602	0.0855275	1			34.1355		Placebo	2
0	PLACEBO	34.1684	2292	0	0	2	7.58965	0.00473679	0.05	LOGLOG	0.0669602	0.0855275	1			34.1684		Placebo	2
0	PLACEBO	34.2012	2290	0	0	4	7.58965	0.00473679	0.05	LOGLOG	0.0669602	0.0855275	1			34.2012		Placebo	2
0	PLACEBO	34.2341	2286	0	0	5	7.58965	0.00473679	0.05	LOGLOG	0.0669602	0.0855275	1			34.2341		Placebo	2
0	PLACEBO	34.2669	2281	1	2	5	7.62916	0.00475122	0.05	LOGLOG	0.067327	0.0859508	1			34.2669		Placebo	2
0	PLACEBO	34.2998	2274	1	1	5	7.66877	0.00476567	0.05	LOGLOG	0.0676946	0.0863749	1			34.2998		Placebo	2
0	PLACEBO	34.3326	2268	3	3	2	7.78784	0.00480887	0.05	LOGLOG	0.0688004	0.0876498	1			34.3326		Placebo	2
0	PLACEBO	34.3984	2263	0	0	2	7.78784	0.00480887	0.05	LOGLOG	0.0688004	0.0876498	1			34.3984		Placebo	2
0	PLACEBO	34.4312	2261	0	0	1	7.78784	0.00480887	0.05	LOGLOG	0.0688004	0.0876498	1			34.4312		Placebo	2
0	PLACEBO	34.4641	2260	0	0	1	7.78784	0.00480887	0.05	LOGLOG	0.0688004	0.0876498	1			34.4641		Placebo	2
0	PLACEBO	34.4969	2259	0	0	4	7.78784	0.00480887	0.05	LOGLOG	0.0688004	0.0876498	1			34.4969		Placebo	2
0	PLACEBO	34.5298	2255	0	0	3	7.78784	0.00480887	0.05	LOGLOG	0.0688004	0.0876498	1			34.5298		Placebo	2
0	PLACEBO	34.5626	2252	0	0	4	7.78784	0.00480887	0.05	LOGLOG	0.0688004	0.0876498	1			34.5626		Placebo	2
0	PLACEBO	34.5955	2248	0	0	2	7.78784	0.00480887	0.05	LOGLOG	0.0688004	0.0876498	1			34.5955		Placebo	2
0	PLACEBO	34.6283	2246	0	0	1	7.78784	0.00480887	0.05	LOGLOG	0.0688004	0.0876498	1			34.6283		Placebo	2
0	PLACEBO	34.6612	2245	1	1	1	7.82789	0.00482343	0.05	LOGLOG	0.0691722	0.0880787	1			34.6612		Placebo	2
0	PLACEBO	34.694	2243	0	0	2	7.82789	0.00482343	0.05	LOGLOG	0.0691722	0.0880787	1			34.694		Placebo	2
0	PLACEBO	34.7269	2241	1	1	1	7.86799	0.00483798	0.05	LOGLOG	0.0695446	0.088508	1			34.7269		Placebo	2
0	PLACEBO	34.7598	2239	1	1	1	7.90811	0.00485248	0.05	LOGLOG	0.0699173	0.0889374	1			34.7598		Placebo	2
0	PLACEBO	34.7926	2237	0	0	2	7.90811	0.00485248	0.05	LOGLOG	0.0699173	0.0889374	1			34.7926		Placebo	2
0	PLACEBO	34.8255	2235	0	0	3	7.90811	0.00485248	0.05	LOGLOG	0.0699173	0.0889374	1			34.8255		Placebo	2
0	PLACEBO	34.9569	2232	0	1	3	7.90811	0.00485248	0.05	LOGLOG	0.0699173	0.0889374	1			34.9569		Placebo	2
0	PLACEBO	34.9897	2228	0	0	4	7.90811	0.00485248	0.05	LOGLOG	0.0699173	0.0889374	1			34.9897		Placebo	2
0	PLACEBO	35.0226	2224	0	0	2	7.90811	0.00485248	0.05	LOGLOG	0.0699173	0.0889374	1			35.0226		Placebo	2
0	PLACEBO	35.0554	2222	0	0	1	7.90811	0.00485248	0.05	LOGLOG	0.0699173	0.0889374	1			35.0554		Placebo	2
0	PLACEBO	35.154	2221	1	1	2	7.94851	0.00486715	0.05	LOGLOG	0.0702925	0.08937	1			35.154		Placebo	2
0	PLACEBO	35.2197	2218	0	0	4	7.94851	0.00486715	0.05	LOGLOG	0.0702925	0.08937	1			35.2197		Placebo	2
0	PLACEBO	35.2526	2214	0	0	3	7.94851	0.00486715	0.05	LOGLOG	0.0702925	0.08937	1			35.2526		Placebo	2
0	PLACEBO	35.2854	2211	1	1	3	7.98908	0.00488189	0.05	LOGLOG	0.0706692	0.0898045	1			35.2854		Placebo	2
0	PLACEBO	35.3511	2207	1	1	2	8.02971	0.00489662	0.05	LOGLOG	0.0710465	0.0902394	1			35.3511		Placebo	2
0	PLACEBO	35.384	2204	0	0	1	8.02971	0.00489662	0.05	LOGLOG	0.0710465	0.0902394	1			35.384		Placebo	2
0	PLACEBO	35.4168	2203	0	0	3	8.02971	0.00489662	0.05	LOGLOG	0.0710465	0.0902394	1			35.4168		Placebo	2
0	PLACEBO	35.4497	2200	0	0	5	8.02971	0.00489662	0.05	LOGLOG	0.0710465	0.0902394	1			35.4497		Placebo	2
0	PLACEBO	35.4825	2195	0	0	2	8.02971	0.00489662	0.05	LOGLOG	0.0710465	0.0902394	1			35.4825		Placebo	2
0	PLACEBO	35.5483	2193	0	0	1	8.02971	0.00489662	0.05	LOGLOG	0.0710465	0.0902394	1			35.5483		Placebo	2
0	PLACEBO	35.5811	2192	1	1	0	8.07059	0.00491148	0.05	LOGLOG	0.0714261	0.0906773	1			35.5811		Placebo	2
0	PLACEBO	35.614	2191	0	1	3	8.07059	0.00491148	0.05	LOGLOG	0.0714261	0.0906773	1			35.614		Placebo	2
0	PLACEBO	35.6468	2187	0	0	3	8.07059	0.00491148	0.05	LOGLOG	0.0714261	0.0906773	1			35.6468		Placebo	2
0	PLACEBO	35.6797	2184	0	0	3	8.07059	0.00491148	0.05	LOGLOG	0.0714261	0.0906773	1			35.6797		Placebo	2
0	PLACEBO	35.7125	2181	0	0	1	8.07059	0.00491148	0.05	LOGLOG	0.0714261	0.0906773	1			35.7125		Placebo	2
0	PLACEBO	35.7454	2180	0	0	2	8.07059	0.00491148	0.05	LOGLOG	0.0714261	0.0906773	1			35.7454		Placebo	2
0	PLACEBO	35.7782	2178	1	1	2	8.1117	0.00492647	0.05	LOGLOG	0.0718078	0.0911176	1			35.7782		Placebo	2
0	PLACEBO	35.8111	2175	0	0	1	8.1117	0.00492647	0.05	LOGLOG	0.0718078	0.0911176	1			35.8111		Placebo	2
0	PLACEBO	35.8768	2174	0	0	3	8.1117	0.00492647	0.05	LOGLOG	0.0718078	0.0911176	1			35.8768		Placebo	2
0	PLACEBO	35.9097	2171	0	0	2	8.1117	0.00492647	0.05	LOGLOG	0.0718078	0.0911176	1			35.9097		Placebo	2
0	PLACEBO	35.9425	2169	0	0	5	8.1117	0.00492647	0.05	LOGLOG	0.0718078	0.0911176	1			35.9425		Placebo	2
0	PLACEBO	35.9754	2164	0	0	3	8.1117	0.00492647	0.05	LOGLOG	0.0718078	0.0911176	1			35.9754		Placebo	2
0	PLACEBO	36.0082	2161	0	0	1	8.1117	0.00492647	0.05	LOGLOG	0.0718078	0.0911176	1			36.0082		Placebo	2
0	PLACEBO	36.0739	2160	0	0	1	8.1117	0.00492647	0.05	LOGLOG	0.0718078	0.0911176	1			36.0739		Placebo	2
0	PLACEBO	36.1068	2159	2	2	0	8.19461	0.00495679	0.05	LOGLOG	0.0725773	0.0920058	1			36.1068		Placebo	2
0	PLACEBO	36.1396	2157	0	0	2	8.19461	0.00495679	0.05	LOGLOG	0.0725773	0.0920058	1			36.1396		Placebo	2
0	PLACEBO	36.1725	2155	0	0	1	8.19461	0.00495679	0.05	LOGLOG	0.0725773	0.0920058	1			36.1725		Placebo	2
0	PLACEBO	36.2053	2154	0	0	1	8.19461	0.00495679	0.05	LOGLOG	0.0725773	0.0920058	1			36.2053		Placebo	2
0	PLACEBO	36.2382	2153	0	1	1	8.19461	0.00495679	0.05	LOGLOG	0.0725773	0.0920058	1			36.2382		Placebo	2
0	PLACEBO	36.271	2151	2	2	0	8.27771	0.00498702	0.05	LOGLOG	0.0733489	0.0928957	1			36.271		Placebo	2
0	PLACEBO	36.3039	2149	0	0	1	8.27771	0.00498702	0.05	LOGLOG	0.0733489	0.0928957	1			36.3039		Placebo	2
0	PLACEBO	36.3696	2148	1	1	3	8.31928	0.00500206	0.05	LOGLOG	0.0737351	0.0933407	1			36.3696		Placebo	2
0	PLACEBO	36.4025	2144	0	0	1	8.31928	0.00500206	0.05	LOGLOG	0.0737351	0.0933407	1			36.4025		Placebo	2
0	PLACEBO	36.4353	2143	1	1	0	8.36092	0.0050171	0.05	LOGLOG	0.074122	0.0937865	1			36.4353		Placebo	2
0	PLACEBO	36.501	2142	0	0	1	8.36092	0.0050171	0.05	LOGLOG	0.074122	0.0937865	1			36.501		Placebo	2
0	PLACEBO	36.5339	2141	0	0	1	8.36092	0.0050171	0.05	LOGLOG	0.074122	0.0937865	1			36.5339		Placebo	2
0	PLACEBO	36.5667	2140	0	2	1	8.36092	0.0050171	0.05	LOGLOG	0.074122	0.0937865	1			36.5667		Placebo	2
0	PLACEBO	36.5996	2137	0	0	2	8.36092	0.0050171	0.05	LOGLOG	0.074122	0.0937865	1			36.5996		Placebo	2
0	PLACEBO	36.6324	2135	0	0	1	8.36092	0.0050171	0.05	LOGLOG	0.074122	0.0937865	1			36.6324		Placebo	2
0	PLACEBO	36.7967	2134	1	1	1	8.40269	0.00503217	0.05	LOGLOG	0.07451	0.0942335	1			36.7967		Placebo	2
0	PLACEBO	36.8296	2132	0	0	1	8.40269	0.00503217	0.05	LOGLOG	0.07451	0.0942335	1			36.8296		Placebo	2
0	PLACEBO	36.8624	2131	1	1	0	8.44449	0.00504721	0.05	LOGLOG	0.0748984	0.0946809	1			36.8624		Placebo	2
0	PLACEBO	36.8953	2130	2	2	0	8.52809	0.00507712	0.05	LOGLOG	0.0756757	0.0955752	1			36.8953		Placebo	2
0	PLACEBO	36.9281	2128	1	2	1	8.5699	0.00509198	0.05	LOGLOG	0.0760645	0.0960222	1			36.9281		Placebo	2
0	PLACEBO	36.9938	2125	0	0	1	8.5699	0.00509198	0.05	LOGLOG	0.0760645	0.0960222	1			36.9938		Placebo	2
0	PLACEBO	37.0267	2124	1	1	0	8.61174	0.00510682	0.05	LOGLOG	0.0764537	0.0964695	1			37.0267		Placebo	2
0	PLACEBO	37.0595	2123	0	0	3	8.61174	0.00510682	0.05	LOGLOG	0.0764537	0.0964695	1			37.0595		Placebo	2
0	PLACEBO	37.0924	2120	1	1	2	8.65364	0.00512164	0.05	LOGLOG	0.0768436	0.0969174	1			37.0924		Placebo	2
0	PLACEBO	37.1253	2117	0	0	1	8.65364	0.00512164	0.05	LOGLOG	0.0768436	0.0969174	1			37.1253		Placebo	2
0	PLACEBO	37.191	2116	0	0	1	8.65364	0.00512164	0.05	LOGLOG	0.0768436	0.0969174	1			37.191		Placebo	2
0	PLACEBO	37.2567	2115	0	0	2	8.65364	0.00512164	0.05	LOGLOG	0.0768436	0.0969174	1			37.2567		Placebo	2
0	PLACEBO	37.2895	2113	0	0	2	8.65364	0.00512164	0.05	LOGLOG	0.0768436	0.0969174	1			37.2895		Placebo	2
0	PLACEBO	37.3552	2111	1	1	1	8.6957	0.00513653	0.05	LOGLOG	0.0772349	0.097367	1			37.3552		Placebo	2
0	PLACEBO	37.4209	2109	0	0	2	8.6957	0.00513653	0.05	LOGLOG	0.0772349	0.097367	1			37.4209		Placebo	2
0	PLACEBO	37.5195	2107	0	0	1	8.6957	0.00513653	0.05	LOGLOG	0.0772349	0.097367	1			37.5195		Placebo	2
0	PLACEBO	37.5524	2106	1	1	0	8.73784	0.00515142	0.05	LOGLOG	0.077627	0.0978174	1			37.5524		Placebo	2
0	PLACEBO	37.6181	2105	0	0	1	8.73784	0.00515142	0.05	LOGLOG	0.077627	0.0978174	1			37.6181		Placebo	2
0	PLACEBO	37.6509	2104	0	0	1	8.73784	0.00515142	0.05	LOGLOG	0.077627	0.0978174	1			37.6509		Placebo	2
0	PLACEBO	37.7166	2103	0	0	1	8.73784	0.00515142	0.05	LOGLOG	0.077627	0.0978174	1			37.7166		Placebo	2
0	PLACEBO	37.7495	2102	0	0	1	8.73784	0.00515142	0.05	LOGLOG	0.077627	0.0978174	1			37.7495		Placebo	2
0	PLACEBO	37.7823	2101	1	1	2	8.78006	0.00516631	0.05	LOGLOG	0.0780199	0.0982686	1			37.7823		Placebo	2
0	PLACEBO	37.8152	2098	0	0	1	8.78006	0.00516631	0.05	LOGLOG	0.0780199	0.0982686	1			37.8152		Placebo	2
0	PLACEBO	37.9138	2097	0	0	1	8.78006	0.00516631	0.05	LOGLOG	0.0780199	0.0982686	1			37.9138		Placebo	2
0	PLACEBO	37.9466	2096	0	0	1	8.78006	0.00516631	0.05	LOGLOG	0.0780199	0.0982686	1			37.9466		Placebo	2
0	PLACEBO	37.9795	2095	0	0	4	8.78006	0.00516631	0.05	LOGLOG	0.0780199	0.0982686	1			37.9795		Placebo	2
0	PLACEBO	38.0123	2091	0	0	3	8.78006	0.00516631	0.05	LOGLOG	0.0780199	0.0982686	1			38.0123		Placebo	2
0	PLACEBO	38.0452	2088	0	0	5	8.78006	0.00516631	0.05	LOGLOG	0.0780199	0.0982686	1			38.0452		Placebo	2
0	PLACEBO	38.078	2083	0	0	3	8.78006	0.00516631	0.05	LOGLOG	0.0780199	0.0982686	1			38.078		Placebo	2
0	PLACEBO	38.1109	2080	0	1	3	8.78006	0.00516631	0.05	LOGLOG	0.0780199	0.0982686	1			38.1109		Placebo	2
0	PLACEBO	38.1437	2076	0	0	3	8.78006	0.00516631	0.05	LOGLOG	0.0780199	0.0982686	1			38.1437		Placebo	2
0	PLACEBO	38.1766	2073	1	1	2	8.82281	0.00518155	0.05	LOGLOG	0.0784174	0.0987258	1			38.1766		Placebo	2
0	PLACEBO	38.2094	2070	0	0	4	8.82281	0.00518155	0.05	LOGLOG	0.0784174	0.0987258	1			38.2094		Placebo	2
0	PLACEBO	38.2423	2066	1	1	3	8.86568	0.00519683	0.05	LOGLOG	0.0788161	0.0991843	1			38.2423		Placebo	2
0	PLACEBO	38.2752	2062	0	0	4	8.86568	0.00519683	0.05	LOGLOG	0.0788161	0.0991843	1			38.2752		Placebo	2
0	PLACEBO	38.308	2058	1	2	2	8.9087	0.00521215	0.05	LOGLOG	0.0792162	0.0996444	1			38.308		Placebo	2
0	PLACEBO	38.3409	2054	0	0	2	8.9087	0.00521215	0.05	LOGLOG	0.0792162	0.0996444	1			38.3409		Placebo	2
0	PLACEBO	38.3737	2052	0	0	3	8.9087	0.00521215	0.05	LOGLOG	0.0792162	0.0996444	1			38.3737		Placebo	2
0	PLACEBO	38.4066	2049	0	0	3	8.9087	0.00521215	0.05	LOGLOG	0.0792162	0.0996444	1			38.4066		Placebo	2
0	PLACEBO	38.4394	2046	0	0	4	8.9087	0.00521215	0.05	LOGLOG	0.0792162	0.0996444	1			38.4394		Placebo	2
0	PLACEBO	38.4723	2042	0	0	5	8.9087	0.00521215	0.05	LOGLOG	0.0792162	0.0996444	1			38.4723		Placebo	2
0	PLACEBO	38.5051	2037	1	1	3	8.95212	0.00522773	0.05	LOGLOG	0.0796198	0.100109	1			38.5051		Placebo	2
0	PLACEBO	38.538	2033	0	0	2	8.95212	0.00522773	0.05	LOGLOG	0.0796198	0.100109	1			38.538		Placebo	2
0	PLACEBO	38.5708	2031	0	0	5	8.95212	0.00522773	0.05	LOGLOG	0.0796198	0.100109	1			38.5708		Placebo	2
0	PLACEBO	38.6037	2026	0	1	5	8.95212	0.00522773	0.05	LOGLOG	0.0796198	0.100109	1			38.6037		Placebo	2
0	PLACEBO	38.6366	2020	0	0	6	8.95212	0.00522773	0.05	LOGLOG	0.0796198	0.100109	1			38.6366		Placebo	2
0	PLACEBO	38.6694	2014	1	1	3	8.996	0.00524359	0.05	LOGLOG	0.0800274	0.100579	1			38.6694		Placebo	2
0	PLACEBO	38.7023	2010	0	0	7	8.996	0.00524359	0.05	LOGLOG	0.0800274	0.100579	1			38.7023		Placebo	2
0	PLACEBO	38.7351	2003	0	0	3	8.996	0.00524359	0.05	LOGLOG	0.0800274	0.100579	1			38.7351		Placebo	2
0	PLACEBO	38.768	2000	0	0	1	8.996	0.00524359	0.05	LOGLOG	0.0800274	0.100579	1			38.768		Placebo	2
0	PLACEBO	38.8008	1999	1	1	5	9.04018	0.00525963	0.05	LOGLOG	0.0804377	0.101052	1			38.8008		Placebo	2
0	PLACEBO	38.8337	1993	1	1	1	9.08447	0.00527569	0.05	LOGLOG	0.0808491	0.101526	1			38.8337		Placebo	2
0	PLACEBO	38.8665	1991	0	0	3	9.08447	0.00527569	0.05	LOGLOG	0.0808491	0.101526	1			38.8665		Placebo	2
0	PLACEBO	38.8994	1988	0	0	9	9.08447	0.00527569	0.05	LOGLOG	0.0808491	0.101526	1			38.8994		Placebo	2
0	PLACEBO	38.9322	1979	0	0	9	9.08447	0.00527569	0.05	LOGLOG	0.0808491	0.101526	1			38.9322		Placebo	2
0	PLACEBO	38.9979	1970	0	0	1	9.08447	0.00527569	0.05	LOGLOG	0.0808491	0.101526	1			38.9979		Placebo	2
0	PLACEBO	39.0637	1969	1	1	4	9.12928	0.00529209	0.05	LOGLOG	0.0812651	0.102006	1			39.0637		Placebo	2
0	PLACEBO	39.0965	1964	1	1	7	9.17418	0.00530849	0.05	LOGLOG	0.0816819	0.102487	1			39.0965		Placebo	2
0	PLACEBO	39.1294	1956	0	0	6	9.17418	0.00530849	0.05	LOGLOG	0.0816819	0.102487	1			39.1294		Placebo	2
0	PLACEBO	39.1622	1950	1	1	6	9.21938	0.00532506	0.05	LOGLOG	0.0821014	0.102972	1			39.1622		Placebo	2
0	PLACEBO	39.1951	1943	0	1	6	9.21938	0.00532506	0.05	LOGLOG	0.0821014	0.102972	1			39.1951		Placebo	2
0	PLACEBO	39.2608	1936	0	0	1	9.21938	0.00532506	0.05	LOGLOG	0.0821014	0.102972	1			39.2608		Placebo	2
0	PLACEBO	39.2936	1935	1	1	4	9.26488	0.0053418	0.05	LOGLOG	0.0825236	0.103459	1			39.2936		Placebo	2
0	PLACEBO	39.3265	1930	0	0	5	9.26488	0.0053418	0.05	LOGLOG	0.0825236	0.103459	1			39.3265		Placebo	2
0	PLACEBO	39.3593	1925	0	0	4	9.26488	0.0053418	0.05	LOGLOG	0.0825236	0.103459	1			39.3593		Placebo	2
0	PLACEBO	39.3922	1921	0	0	4	9.26488	0.0053418	0.05	LOGLOG	0.0825236	0.103459	1			39.3922		Placebo	2
0	PLACEBO	39.4251	1917	0	0	1	9.26488	0.0053418	0.05	LOGLOG	0.0825236	0.103459	1			39.4251		Placebo	2
0	PLACEBO	39.4579	1916	0	0	5	9.26488	0.0053418	0.05	LOGLOG	0.0825236	0.103459	1			39.4579		Placebo	2
0	PLACEBO	39.4908	1911	0	0	1	9.26488	0.0053418	0.05	LOGLOG	0.0825236	0.103459	1			39.4908		Placebo	2
0	PLACEBO	39.5236	1910	0	0	2	9.26488	0.0053418	0.05	LOGLOG	0.0825236	0.103459	1			39.5236		Placebo	2
0	PLACEBO	39.5565	1908	0	0	2	9.26488	0.0053418	0.05	LOGLOG	0.0825236	0.103459	1			39.5565		Placebo	2
0	PLACEBO	39.5893	1906	0	0	7	9.26488	0.0053418	0.05	LOGLOG	0.0825236	0.103459	1			39.5893		Placebo	2
0	PLACEBO	39.6222	1899	0	1	1	9.26488	0.0053418	0.05	LOGLOG	0.0825236	0.103459	1			39.6222		Placebo	2
0	PLACEBO	39.655	1897	0	0	1	9.26488	0.0053418	0.05	LOGLOG	0.0825236	0.103459	1			39.655		Placebo	2
0	PLACEBO	39.6879	1896	0	0	4	9.26488	0.0053418	0.05	LOGLOG	0.0825236	0.103459	1			39.6879		Placebo	2
0	PLACEBO	39.7207	1892	0	0	1	9.26488	0.0053418	0.05	LOGLOG	0.0825236	0.103459	1			39.7207		Placebo	2
0	PLACEBO	39.7864	1891	0	0	3	9.26488	0.0053418	0.05	LOGLOG	0.0825236	0.103459	1			39.7864		Placebo	2
0	PLACEBO	39.8193	1888	1	1	3	9.31147	0.00535934	0.05	LOGLOG	0.0829551	0.10396	1			39.8193		Placebo	2
0	PLACEBO	39.8522	1884	2	2	1	9.40479	0.00539431	0.05	LOGLOG	0.0838199	0.104961	1			39.8522		Placebo	2
0	PLACEBO	39.885	1881	0	0	1	9.40479	0.00539431	0.05	LOGLOG	0.0838199	0.104961	1			39.885		Placebo	2
0	PLACEBO	39.9179	1880	0	0	3	9.40479	0.00539431	0.05	LOGLOG	0.0838199	0.104961	1			39.9179		Placebo	2
0	PLACEBO	39.9507	1877	0	0	3	9.40479	0.00539431	0.05	LOGLOG	0.0838199	0.104961	1			39.9507		Placebo	2
0	PLACEBO	39.9836	1874	0	0	4	9.40479	0.00539431	0.05	LOGLOG	0.0838199	0.104961	1			39.9836		Placebo	2
0	PLACEBO	40.0164	1870	0	0	8	9.40479	0.00539431	0.05	LOGLOG	0.0838199	0.104961	1			40.0164		Placebo	2
0	PLACEBO	40.0493	1862	0	0	10	9.40479	0.00539431	0.05	LOGLOG	0.0838199	0.104961	1			40.0493		Placebo	2
0	PLACEBO	40.0821	1852	0	0	10	9.40479	0.00539431	0.05	LOGLOG	0.0838199	0.104961	1			40.0821		Placebo	2
0	PLACEBO	40.115	1842	0	0	5	9.40479	0.00539431	0.05	LOGLOG	0.0838199	0.104961	1			40.115		Placebo	2
0	PLACEBO	40.1478	1837	1	1	0	9.45259	0.00541261	0.05	LOGLOG	0.0842622	0.105475	1			40.1478		Placebo	2
0	PLACEBO	40.1807	1836	3	3	1	9.59601	0.00546701	0.05	LOGLOG	0.0855899	0.107016	1			40.1807		Placebo	2
0	PLACEBO	40.2136	1832	0	0	3	9.59601	0.00546701	0.05	LOGLOG	0.0855899	0.107016	1			40.2136		Placebo	2
0	PLACEBO	40.2464	1829	0	0	4	9.59601	0.00546701	0.05	LOGLOG	0.0855899	0.107016	1			40.2464		Placebo	2
0	PLACEBO	40.2793	1825	1	1	9	9.64402	0.00548516	0.05	LOGLOG	0.0860345	0.107531	1			40.2793		Placebo	2
0	PLACEBO	40.3121	1815	0	0	3	9.64402	0.00548516	0.05	LOGLOG	0.0860345	0.107531	1			40.3121		Placebo	2
0	PLACEBO	40.345	1812	0	0	2	9.64402	0.00548516	0.05	LOGLOG	0.0860345	0.107531	1			40.345		Placebo	2
0	PLACEBO	40.3778	1810	1	1	1	9.69241	0.00550352	0.05	LOGLOG	0.0864824	0.108051	1			40.3778		Placebo	2
0	PLACEBO	40.4107	1808	0	0	1	9.69241	0.00550352	0.05	LOGLOG	0.0864824	0.108051	1			40.4107		Placebo	2
0	PLACEBO	40.4435	1807	0	0	2	9.69241	0.00550352	0.05	LOGLOG	0.0864824	0.108051	1			40.4435		Placebo	2
0	PLACEBO	40.4764	1805	0	0	4	9.69241	0.00550352	0.05	LOGLOG	0.0864824	0.108051	1			40.4764		Placebo	2
0	PLACEBO	40.5092	1801	1	1	4	9.74101	0.00552198	0.05	LOGLOG	0.0869323	0.108573	1			40.5092		Placebo	2
0	PLACEBO	40.5421	1796	0	0	1	9.74101	0.00552198	0.05	LOGLOG	0.0869323	0.108573	1			40.5421		Placebo	2
0	PLACEBO	40.5749	1795	0	0	1	9.74101	0.00552198	0.05	LOGLOG	0.0869323	0.108573	1			40.5749		Placebo	2
0	PLACEBO	40.6407	1794	0	0	1	9.74101	0.00552198	0.05	LOGLOG	0.0869323	0.108573	1			40.6407		Placebo	2
0	PLACEBO	40.6735	1793	0	0	2	9.74101	0.00552198	0.05	LOGLOG	0.0869323	0.108573	1			40.6735		Placebo	2
0	PLACEBO	40.7064	1791	0	0	2	9.74101	0.00552198	0.05	LOGLOG	0.0869323	0.108573	1			40.7064		Placebo	2
0	PLACEBO	40.7392	1789	0	0	8	9.74101	0.00552198	0.05	LOGLOG	0.0869323	0.108573	1			40.7392		Placebo	2
0	PLACEBO	40.7721	1781	1	1	2	9.79012	0.00554079	0.05	LOGLOG	0.0873867	0.109102	1			40.7721		Placebo	2
0	PLACEBO	40.8049	1778	0	0	2	9.79012	0.00554079	0.05	LOGLOG	0.0873867	0.109102	1			40.8049		Placebo	2
0	PLACEBO	40.8378	1776	0	0	1	9.79012	0.00554079	0.05	LOGLOG	0.0873867	0.109102	1			40.8378		Placebo	2
0	PLACEBO	40.8706	1775	0	0	2	9.79012	0.00554079	0.05	LOGLOG	0.0873867	0.109102	1			40.8706		Placebo	2
0	PLACEBO	40.9363	1773	1	1	3	9.83944	0.00555966	0.05	LOGLOG	0.087843	0.109632	1			40.9363		Placebo	2
0	PLACEBO	40.9692	1769	0	0	1	9.83944	0.00555966	0.05	LOGLOG	0.087843	0.109632	1			40.9692		Placebo	2
0	PLACEBO	41.0021	1768	0	0	6	9.83944	0.00555966	0.05	LOGLOG	0.087843	0.109632	1			41.0021		Placebo	2
0	PLACEBO	41.0349	1762	0	0	2	9.83944	0.00555966	0.05	LOGLOG	0.087843	0.109632	1			41.0349		Placebo	2
0	PLACEBO	41.0678	1760	0	0	2	9.83944	0.00555966	0.05	LOGLOG	0.087843	0.109632	1			41.0678		Placebo	2
0	PLACEBO	41.1006	1758	1	1	3	9.88914	0.00557878	0.05	LOGLOG	0.0883027	0.110166	1			41.1006		Placebo	2
0	PLACEBO	41.1335	1754	0	0	6	9.88914	0.00557878	0.05	LOGLOG	0.0883027	0.110166	1			41.1335		Placebo	2
0	PLACEBO	41.1663	1748	0	0	5	9.88914	0.00557878	0.05	LOGLOG	0.0883027	0.110166	1			41.1663		Placebo	2
0	PLACEBO	41.1992	1743	0	0	10	9.88914	0.00557878	0.05	LOGLOG	0.0883027	0.110166	1			41.1992		Placebo	2
0	PLACEBO	41.232	1733	1	1	10	9.93954	0.00559837	0.05	LOGLOG	0.0887683	0.110709	1			41.232		Placebo	2
0	PLACEBO	41.2649	1722	0	0	5	9.93954	0.00559837	0.05	LOGLOG	0.0887683	0.110709	1			41.2649		Placebo	2
0	PLACEBO	41.2977	1717	1	1	2	9.99037	0.00561825	0.05	LOGLOG	0.0892379	0.111256	1			41.2977		Placebo	2
0	PLACEBO	41.3306	1714	0	0	5	9.99037	0.00561825	0.05	LOGLOG	0.0892379	0.111256	1			41.3306		Placebo	2
0	PLACEBO	41.3634	1709	0	0	2	9.99037	0.00561825	0.05	LOGLOG	0.0892379	0.111256	1			41.3634		Placebo	2
0	PLACEBO	41.3963	1707	0	0	3	9.99037	0.00561825	0.05	LOGLOG	0.0892379	0.111256	1			41.3963		Placebo	2
0	PLACEBO	41.4292	1704	0	0	7	9.99037	0.00561825	0.05	LOGLOG	0.0892379	0.111256	1			41.4292		Placebo	2
0	PLACEBO	41.462	1697	2	3	7	10.0932	0.00565868	0.05	LOGLOG	0.090187	0.112363	1			41.462		Placebo	2
0	PLACEBO	41.4949	1687	0	0	5	10.0932	0.00565868	0.05	LOGLOG	0.090187	0.112363	1			41.4949		Placebo	2
0	PLACEBO	41.5277	1682	0	0	1	10.0932	0.00565868	0.05	LOGLOG	0.090187	0.112363	1			41.5277		Placebo	2
0	PLACEBO	41.5606	1681	0	0	1	10.0932	0.00565868	0.05	LOGLOG	0.090187	0.112363	1			41.5606		Placebo	2
0	PLACEBO	41.5934	1680	0	0	4	10.0932	0.00565868	0.05	LOGLOG	0.090187	0.112363	1			41.5934		Placebo	2
0	PLACEBO	41.6263	1676	0	0	6	10.0932	0.00565868	0.05	LOGLOG	0.090187	0.112363	1			41.6263		Placebo	2
0	PLACEBO	41.6591	1670	0	0	8	10.0932	0.00565868	0.05	LOGLOG	0.090187	0.112363	1			41.6591		Placebo	2
0	PLACEBO	41.692	1662	0	0	6	10.0932	0.00565868	0.05	LOGLOG	0.090187	0.112363	1			41.692		Placebo	2
0	PLACEBO	41.7248	1656	0	0	4	10.0932	0.00565868	0.05	LOGLOG	0.090187	0.112363	1			41.7248		Placebo	2
0	PLACEBO	41.7577	1652	1	1	3	10.1459	0.00567986	0.05	LOGLOG	0.0906728	0.112932	1			41.7577		Placebo	2
0	PLACEBO	41.7906	1648	0	0	5	10.1459	0.00567986	0.05	LOGLOG	0.0906728	0.112932	1			41.7906		Placebo	2
0	PLACEBO	41.8234	1643	0	0	4	10.1459	0.00567986	0.05	LOGLOG	0.0906728	0.112932	1			41.8234		Placebo	2
0	PLACEBO	41.8563	1639	1	1	6	10.199	0.00570127	0.05	LOGLOG	0.091162	0.113505	1			41.8563		Placebo	2
0	PLACEBO	41.8891	1632	0	0	12	10.199	0.00570127	0.05	LOGLOG	0.091162	0.113505	1			41.8891		Placebo	2
0	PLACEBO	41.922	1620	0	0	7	10.199	0.00570127	0.05	LOGLOG	0.091162	0.113505	1			41.922		Placebo	2
0	PLACEBO	41.9548	1613	0	0	7	10.199	0.00570127	0.05	LOGLOG	0.091162	0.113505	1			41.9548		Placebo	2
0	PLACEBO	41.9877	1606	0	0	2	10.199	0.00570127	0.05	LOGLOG	0.091162	0.113505	1			41.9877		Placebo	2
0	PLACEBO	42.0205	1604	0	0	2	10.199	0.00570127	0.05	LOGLOG	0.091162	0.113505	1			42.0205		Placebo	2
0	PLACEBO	42.0534	1602	0	0	7	10.199	0.00570127	0.05	LOGLOG	0.091162	0.113505	1			42.0534		Placebo	2
0	PLACEBO	42.0862	1595	0	0	4	10.199	0.00570127	0.05	LOGLOG	0.091162	0.113505	1			42.0862		Placebo	2
0	PLACEBO	42.1191	1591	0	0	9	10.199	0.00570127	0.05	LOGLOG	0.091162	0.113505	1			42.1191		Placebo	2
0	PLACEBO	42.152	1582	0	0	7	10.199	0.00570127	0.05	LOGLOG	0.091162	0.113505	1			42.152		Placebo	2
0	PLACEBO	42.1848	1575	0	0	7	10.199	0.00570127	0.05	LOGLOG	0.091162	0.113505	1			42.1848		Placebo	2
0	PLACEBO	42.2177	1568	0	0	2	10.199	0.00570127	0.05	LOGLOG	0.091162	0.113505	1			42.2177		Placebo	2
0	PLACEBO	42.2505	1566	1	1	4	10.2545	0.00572474	0.05	LOGLOG	0.0916718	0.114107	1			42.2505		Placebo	2
0	PLACEBO	42.2834	1561	0	1	1	10.2545	0.00572474	0.05	LOGLOG	0.0916718	0.114107	1			42.2834		Placebo	2
0	PLACEBO	42.3162	1559	0	0	6	10.2545	0.00572474	0.05	LOGLOG	0.0916718	0.114107	1			42.3162		Placebo	2
0	PLACEBO	42.3491	1553	0	0	8	10.2545	0.00572474	0.05	LOGLOG	0.0916718	0.114107	1			42.3491		Placebo	2
0	PLACEBO	42.3819	1545	0	0	3	10.2545	0.00572474	0.05	LOGLOG	0.0916718	0.114107	1			42.3819		Placebo	2
0	PLACEBO	42.4148	1542	1	2	7	10.3108	0.00574879	0.05	LOGLOG	0.0921883	0.114718	1			42.4148		Placebo	2
0	PLACEBO	42.4476	1533	0	0	4	10.3108	0.00574879	0.05	LOGLOG	0.0921883	0.114718	1			42.4476		Placebo	2
0	PLACEBO	42.4805	1529	0	0	7	10.3108	0.00574879	0.05	LOGLOG	0.0921883	0.114718	1			42.4805		Placebo	2
0	PLACEBO	42.5133	1522	0	0	6	10.3108	0.00574879	0.05	LOGLOG	0.0921883	0.114718	1			42.5133		Placebo	2
0	PLACEBO	42.5462	1516	0	0	5	10.3108	0.00574879	0.05	LOGLOG	0.0921883	0.114718	1			42.5462		Placebo	2
0	PLACEBO	42.5791	1511	0	0	9	10.3108	0.00574879	0.05	LOGLOG	0.0921883	0.114718	1			42.5791		Placebo	2
0	PLACEBO	42.6119	1502	1	1	2	10.3686	0.00577404	0.05	LOGLOG	0.0927169	0.115345	1			42.6119		Placebo	2
0	PLACEBO	42.6448	1499	0	0	4	10.3686	0.00577404	0.05	LOGLOG	0.0927169	0.115345	1			42.6448		Placebo	2
0	PLACEBO	42.6776	1495	0	0	2	10.3686	0.00577404	0.05	LOGLOG	0.0927169	0.115345	1			42.6776		Placebo	2
0	PLACEBO	42.7105	1493	0	0	2	10.3686	0.00577404	0.05	LOGLOG	0.0927169	0.115345	1			42.7105		Placebo	2
0	PLACEBO	42.7433	1491	0	0	1	10.3686	0.00577404	0.05	LOGLOG	0.0927169	0.115345	1			42.7433		Placebo	2
0	PLACEBO	42.7762	1490	0	0	1	10.3686	0.00577404	0.05	LOGLOG	0.0927169	0.115345	1			42.7762		Placebo	2
0	PLACEBO	42.809	1489	0	0	9	10.3686	0.00577404	0.05	LOGLOG	0.0927169	0.115345	1			42.809		Placebo	2
0	PLACEBO	42.8419	1480	0	0	5	10.3686	0.00577404	0.05	LOGLOG	0.0927169	0.115345	1			42.8419		Placebo	2
0	PLACEBO	42.8747	1475	0	0	3	10.3686	0.00577404	0.05	LOGLOG	0.0927169	0.115345	1			42.8747		Placebo	2
0	PLACEBO	42.9076	1472	0	0	5	10.3686	0.00577404	0.05	LOGLOG	0.0927169	0.115345	1			42.9076		Placebo	2
0	PLACEBO	42.9405	1467	0	0	3	10.3686	0.00577404	0.05	LOGLOG	0.0927169	0.115345	1			42.9405		Placebo	2
0	PLACEBO	42.9733	1464	0	0	7	10.3686	0.00577404	0.05	LOGLOG	0.0927169	0.115345	1			42.9733		Placebo	2
0	PLACEBO	43.0062	1457	0	0	7	10.3686	0.00577404	0.05	LOGLOG	0.0927169	0.115345	1			43.0062		Placebo	2
0	PLACEBO	43.039	1450	0	0	19	10.3686	0.00577404	0.05	LOGLOG	0.0927169	0.115345	1			43.039		Placebo	2
0	PLACEBO	43.0719	1431	0	0	14	10.3686	0.00577404	0.05	LOGLOG	0.0927169	0.115345	1			43.0719		Placebo	2
0	PLACEBO	43.1047	1417	0	0	7	10.3686	0.00577404	0.05	LOGLOG	0.0927169	0.115345	1			43.1047		Placebo	2
0	PLACEBO	43.1376	1410	1	1	11	10.4301	0.00580273	0.05	LOGLOG	0.0932762	0.116017	1			43.1376		Placebo	2
0	PLACEBO	43.1704	1398	1	1	4	10.492	0.00583171	0.05	LOGLOG	0.0938398	0.116694	1			43.1704		Placebo	2
0	PLACEBO	43.2033	1393	0	0	6	10.492	0.00583171	0.05	LOGLOG	0.0938398	0.116694	1			43.2033		Placebo	2
0	PLACEBO	43.2361	1387	0	0	7	10.492	0.00583171	0.05	LOGLOG	0.0938398	0.116694	1			43.2361		Placebo	2
0	PLACEBO	43.269	1380	0	0	14	10.492	0.00583171	0.05	LOGLOG	0.0938398	0.116694	1			43.269		Placebo	2
0	PLACEBO	43.3018	1366	0	0	9	10.492	0.00583171	0.05	LOGLOG	0.0938398	0.116694	1			43.3018		Placebo	2
0	PLACEBO	43.3347	1357	0	0	6	10.492	0.00583171	0.05	LOGLOG	0.0938398	0.116694	1			43.3347		Placebo	2
0	PLACEBO	43.3676	1351	0	0	3	10.492	0.00583171	0.05	LOGLOG	0.0938398	0.116694	1			43.3676		Placebo	2
0	PLACEBO	43.4004	1348	1	1	3	10.5563	0.00586279	0.05	LOGLOG	0.0944219	0.117397	1			43.4004		Placebo	2
0	PLACEBO	43.4333	1344	1	1	3	10.6206	0.0058938	0.05	LOGLOG	0.0950056	0.118103	1			43.4333		Placebo	2
0	PLACEBO	43.499	1340	0	0	4	10.6206	0.0058938	0.05	LOGLOG	0.0950056	0.118103	1			43.499		Placebo	2
0	PLACEBO	43.5318	1336	0	0	4	10.6206	0.0058938	0.05	LOGLOG	0.0950056	0.118103	1			43.5318		Placebo	2
0	PLACEBO	43.5647	1332	0	0	3	10.6206	0.0058938	0.05	LOGLOG	0.0950056	0.118103	1			43.5647		Placebo	2
0	PLACEBO	43.5975	1329	0	0	1	10.6206	0.0058938	0.05	LOGLOG	0.0950056	0.118103	1			43.5975		Placebo	2
0	PLACEBO	43.6304	1328	0	0	3	10.6206	0.0058938	0.05	LOGLOG	0.0950056	0.118103	1			43.6304		Placebo	2
0	PLACEBO	43.6632	1325	0	0	1	10.6206	0.0058938	0.05	LOGLOG	0.0950056	0.118103	1			43.6632		Placebo	2
0	PLACEBO	43.6961	1324	1	1	5	10.6859	0.00592555	0.05	LOGLOG	0.0955972	0.118818	1			43.6961		Placebo	2
0	PLACEBO	43.729	1318	0	0	6	10.6859	0.00592555	0.05	LOGLOG	0.0955972	0.118818	1			43.729		Placebo	2
0	PLACEBO	43.7618	1312	0	0	4	10.6859	0.00592555	0.05	LOGLOG	0.0955972	0.118818	1			43.7618		Placebo	2
0	PLACEBO	43.7947	1308	0	0	3	10.6859	0.00592555	0.05	LOGLOG	0.0955972	0.118818	1			43.7947		Placebo	2
0	PLACEBO	43.8275	1305	0	0	3	10.6859	0.00592555	0.05	LOGLOG	0.0955972	0.118818	1			43.8275		Placebo	2
0	PLACEBO	43.8604	1302	0	0	1	10.6859	0.00592555	0.05	LOGLOG	0.0955972	0.118818	1			43.8604		Placebo	2
0	PLACEBO	43.8932	1301	0	0	2	10.6859	0.00592555	0.05	LOGLOG	0.0955972	0.118818	1			43.8932		Placebo	2
0	PLACEBO	43.9261	1299	0	0	4	10.6859	0.00592555	0.05	LOGLOG	0.0955972	0.118818	1			43.9261		Placebo	2
0	PLACEBO	43.9589	1295	0	0	12	10.6859	0.00592555	0.05	LOGLOG	0.0955972	0.118818	1			43.9589		Placebo	2
0	PLACEBO	43.9918	1283	2	2	8	10.8206	0.00599264	0.05	LOGLOG	0.0968141	0.120298	1			43.9918		Placebo	2
0	PLACEBO	44.0246	1273	0	0	6	10.8206	0.00599264	0.05	LOGLOG	0.0968141	0.120298	1			44.0246		Placebo	2
0	PLACEBO	44.0575	1267	0	0	2	10.8206	0.00599264	0.05	LOGLOG	0.0968141	0.120298	1			44.0575		Placebo	2
0	PLACEBO	44.0903	1265	0	0	3	10.8206	0.00599264	0.05	LOGLOG	0.0968141	0.120298	1			44.0903		Placebo	2
0	PLACEBO	44.1232	1262	0	0	2	10.8206	0.00599264	0.05	LOGLOG	0.0968141	0.120298	1			44.1232		Placebo	2
0	PLACEBO	44.1561	1260	0	0	4	10.8206	0.00599264	0.05	LOGLOG	0.0968141	0.120298	1			44.1561		Placebo	2
0	PLACEBO	44.1889	1256	0	0	7	10.8206	0.00599264	0.05	LOGLOG	0.0968141	0.120298	1			44.1889		Placebo	2
0	PLACEBO	44.2218	1249	0	0	2	10.8206	0.00599264	0.05	LOGLOG	0.0968141	0.120298	1			44.2218		Placebo	2
0	PLACEBO	44.2546	1247	0	0	2	10.8206	0.00599264	0.05	LOGLOG	0.0968141	0.120298	1			44.2546		Placebo	2
0	PLACEBO	44.2875	1245	0	0	3	10.8206	0.00599264	0.05	LOGLOG	0.0968141	0.120298	1			44.2875		Placebo	2
0	PLACEBO	44.3203	1242	0	0	2	10.8206	0.00599264	0.05	LOGLOG	0.0968141	0.120298	1			44.3203		Placebo	2
0	PLACEBO	44.386	1240	0	0	3	10.8206	0.00599264	0.05	LOGLOG	0.0968141	0.120298	1			44.386		Placebo	2
0	PLACEBO	44.4189	1237	0	0	10	10.8206	0.00599264	0.05	LOGLOG	0.0968141	0.120298	1			44.4189		Placebo	2
0	PLACEBO	44.4517	1227	0	0	6	10.8206	0.00599264	0.05	LOGLOG	0.0968141	0.120298	1			44.4517		Placebo	2
0	PLACEBO	44.4846	1221	0	0	8	10.8206	0.00599264	0.05	LOGLOG	0.0968141	0.120298	1			44.4846		Placebo	2
0	PLACEBO	44.5175	1213	1	1	5	10.8916	0.0060299	0.05	LOGLOG	0.0974533	0.121083	1			44.5175		Placebo	2
0	PLACEBO	44.5503	1207	0	0	2	10.8916	0.0060299	0.05	LOGLOG	0.0974533	0.121083	1			44.5503		Placebo	2
0	PLACEBO	44.5832	1205	0	0	5	10.8916	0.0060299	0.05	LOGLOG	0.0974533	0.121083	1			44.5832		Placebo	2
0	PLACEBO	44.616	1200	0	0	4	10.8916	0.0060299	0.05	LOGLOG	0.0974533	0.121083	1			44.616		Placebo	2
0	PLACEBO	44.6489	1196	0	0	14	10.8916	0.0060299	0.05	LOGLOG	0.0974533	0.121083	1			44.6489		Placebo	2
0	PLACEBO	44.6817	1182	0	0	4	10.8916	0.0060299	0.05	LOGLOG	0.0974533	0.121083	1			44.6817		Placebo	2
0	PLACEBO	44.7146	1178	1	1	6	10.9648	0.00606916	0.05	LOGLOG	0.0981093	0.121893	1			44.7146		Placebo	2
0	PLACEBO	44.7474	1171	0	0	2	10.9648	0.00606916	0.05	LOGLOG	0.0981093	0.121893	1			44.7474		Placebo	2
0	PLACEBO	44.7803	1169	0	0	4	10.9648	0.00606916	0.05	LOGLOG	0.0981093	0.121893	1			44.7803		Placebo	2
0	PLACEBO	44.8131	1165	0	0	2	10.9648	0.00606916	0.05	LOGLOG	0.0981093	0.121893	1			44.8131		Placebo	2
0	PLACEBO	44.846	1163	0	0	6	10.9648	0.00606916	0.05	LOGLOG	0.0981093	0.121893	1			44.846		Placebo	2
0	PLACEBO	44.8789	1157	0	0	10	10.9648	0.00606916	0.05	LOGLOG	0.0981093	0.121893	1			44.8789		Placebo	2
0	PLACEBO	44.9117	1147	0	0	5	10.9648	0.00606916	0.05	LOGLOG	0.0981093	0.121893	1			44.9117		Placebo	2
0	PLACEBO	44.9446	1142	0	0	1	10.9648	0.00606916	0.05	LOGLOG	0.0981093	0.121893	1			44.9446		Placebo	2
0	PLACEBO	44.9774	1141	0	0	3	10.9648	0.00606916	0.05	LOGLOG	0.0981093	0.121893	1			44.9774		Placebo	2
0	PLACEBO	45.0103	1138	0	0	1	10.9648	0.00606916	0.05	LOGLOG	0.0981093	0.121893	1			45.0103		Placebo	2
0	PLACEBO	45.0431	1137	0	0	3	10.9648	0.00606916	0.05	LOGLOG	0.0981093	0.121893	1			45.0431		Placebo	2
0	PLACEBO	45.076	1134	0	0	5	10.9648	0.00606916	0.05	LOGLOG	0.0981093	0.121893	1			45.076		Placebo	2
0	PLACEBO	45.1088	1129	0	0	6	10.9648	0.00606916	0.05	LOGLOG	0.0981093	0.121893	1			45.1088		Placebo	2
0	PLACEBO	45.1417	1123	1	1	4	11.0415	0.00611218	0.05	LOGLOG	0.0987933	0.122745	1			45.1417		Placebo	2
0	PLACEBO	45.1745	1118	0	0	8	11.0415	0.00611218	0.05	LOGLOG	0.0987933	0.122745	1			45.1745		Placebo	2
0	PLACEBO	45.2074	1110	0	0	2	11.0415	0.00611218	0.05	LOGLOG	0.0987933	0.122745	1			45.2074		Placebo	2
0	PLACEBO	45.2402	1108	0	0	2	11.0415	0.00611218	0.05	LOGLOG	0.0987933	0.122745	1			45.2402		Placebo	2
0	PLACEBO	45.2731	1106	0	0	2	11.0415	0.00611218	0.05	LOGLOG	0.0987933	0.122745	1			45.2731		Placebo	2
0	PLACEBO	45.306	1104	0	0	5	11.0415	0.00611218	0.05	LOGLOG	0.0987933	0.122745	1			45.306		Placebo	2
0	PLACEBO	45.3388	1099	0	0	9	11.0415	0.00611218	0.05	LOGLOG	0.0987933	0.122745	1			45.3388		Placebo	2
0	PLACEBO	45.3717	1090	0	0	4	11.0415	0.00611218	0.05	LOGLOG	0.0987933	0.122745	1			45.3717		Placebo	2
0	PLACEBO	45.4045	1086	1	1	6	11.1207	0.00615786	0.05	LOGLOG	0.0994977	0.123629	1			45.4045		Placebo	2
0	PLACEBO	45.4374	1079	0	0	4	11.1207	0.00615786	0.05	LOGLOG	0.0994977	0.123629	1			45.4374		Placebo	2
0	PLACEBO	45.4702	1075	0	0	1	11.1207	0.00615786	0.05	LOGLOG	0.0994977	0.123629	1			45.4702		Placebo	2
0	PLACEBO	45.5031	1074	0	0	4	11.1207	0.00615786	0.05	LOGLOG	0.0994977	0.123629	1			45.5031		Placebo	2
0	PLACEBO	45.5359	1070	0	0	1	11.1207	0.00615786	0.05	LOGLOG	0.0994977	0.123629	1			45.5359		Placebo	2
0	PLACEBO	45.5688	1069	0	0	7	11.1207	0.00615786	0.05	LOGLOG	0.0994977	0.123629	1			45.5688		Placebo	2
0	PLACEBO	45.6016	1062	0	0	8	11.1207	0.00615786	0.05	LOGLOG	0.0994977	0.123629	1			45.6016		Placebo	2
0	PLACEBO	45.6345	1054	0	0	2	11.1207	0.00615786	0.05	LOGLOG	0.0994977	0.123629	1			45.6345		Placebo	2
0	PLACEBO	45.6674	1052	0	0	1	11.1207	0.00615786	0.05	LOGLOG	0.0994977	0.123629	1			45.6674		Placebo	2
0	PLACEBO	45.7331	1051	0	0	4	11.1207	0.00615786	0.05	LOGLOG	0.0994977	0.123629	1			45.7331		Placebo	2
0	PLACEBO	45.7659	1047	0	0	5	11.1207	0.00615786	0.05	LOGLOG	0.0994977	0.123629	1			45.7659		Placebo	2
0	PLACEBO	45.7988	1042	0	0	16	11.1207	0.00615786	0.05	LOGLOG	0.0994977	0.123629	1			45.7988		Placebo	2
0	PLACEBO	45.8316	1026	0	0	8	11.1207	0.00615786	0.05	LOGLOG	0.0994977	0.123629	1			45.8316		Placebo	2
0	PLACEBO	45.8645	1018	0	0	3	11.1207	0.00615786	0.05	LOGLOG	0.0994977	0.123629	1			45.8645		Placebo	2
0	PLACEBO	45.8973	1015	0	0	1	11.1207	0.00615786	0.05	LOGLOG	0.0994977	0.123629	1			45.8973		Placebo	2
0	PLACEBO	45.9302	1014	0	0	3	11.1207	0.00615786	0.05	LOGLOG	0.0994977	0.123629	1			45.9302		Placebo	2
0	PLACEBO	45.963	1011	0	0	4	11.1207	0.00615786	0.05	LOGLOG	0.0994977	0.123629	1			45.963		Placebo	2
0	PLACEBO	45.9959	1007	0	0	8	11.1207	0.00615786	0.05	LOGLOG	0.0994977	0.123629	1			45.9959		Placebo	2
0	PLACEBO	46.0287	999	0	0	23	11.1207	0.00615786	0.05	LOGLOG	0.0994977	0.123629	1			46.0287		Placebo	2
0	PLACEBO	46.0616	976	0	0	9	11.1207	0.00615786	0.05	LOGLOG	0.0994977	0.123629	1			46.0616		Placebo	2
0	PLACEBO	46.0945	967	0	0	4	11.1207	0.00615786	0.05	LOGLOG	0.0994977	0.123629	1			46.0945		Placebo	2
0	PLACEBO	46.1273	963	0	1	7	11.1207	0.00615786	0.05	LOGLOG	0.0994977	0.123629	1			46.1273		Placebo	2
0	PLACEBO	46.1602	955	0	0	3	11.1207	0.00615786	0.05	LOGLOG	0.0994977	0.123629	1			46.1602		Placebo	2
0	PLACEBO	46.193	952	0	0	5	11.1207	0.00615786	0.05	LOGLOG	0.0994977	0.123629	1			46.193		Placebo	2
0	PLACEBO	46.2259	947	0	0	6	11.1207	0.00615786	0.05	LOGLOG	0.0994977	0.123629	1			46.2259		Placebo	2
0	PLACEBO	46.2587	941	0	0	14	11.1207	0.00615786	0.05	LOGLOG	0.0994977	0.123629	1			46.2587		Placebo	2
0	PLACEBO	46.2916	927	0	0	8	11.1207	0.00615786	0.05	LOGLOG	0.0994977	0.123629	1			46.2916		Placebo	2
0	PLACEBO	46.3244	919	0	0	4	11.1207	0.00615786	0.05	LOGLOG	0.0994977	0.123629	1			46.3244		Placebo	2
0	PLACEBO	46.3573	915	0	0	6	11.1207	0.00615786	0.05	LOGLOG	0.0994977	0.123629	1			46.3573		Placebo	2
0	PLACEBO	46.3901	909	0	0	4	11.1207	0.00615786	0.05	LOGLOG	0.0994977	0.123629	1			46.3901		Placebo	2
0	PLACEBO	46.423	905	0	0	2	11.1207	0.00615786	0.05	LOGLOG	0.0994977	0.123629	1			46.423		Placebo	2
0	PLACEBO	46.4559	903	0	0	5	11.1207	0.00615786	0.05	LOGLOG	0.0994977	0.123629	1			46.4559		Placebo	2
0	PLACEBO	46.4887	898	0	0	6	11.1207	0.00615786	0.05	LOGLOG	0.0994977	0.123629	1			46.4887		Placebo	2
0	PLACEBO	46.5216	892	0	0	6	11.1207	0.00615786	0.05	LOGLOG	0.0994977	0.123629	1			46.5216		Placebo	2
0	PLACEBO	46.5544	886	0	0	2	11.1207	0.00615786	0.05	LOGLOG	0.0994977	0.123629	1			46.5544		Placebo	2
0	PLACEBO	46.5873	884	0	0	3	11.1207	0.00615786	0.05	LOGLOG	0.0994977	0.123629	1			46.5873		Placebo	2
0	PLACEBO	46.6201	881	0	0	2	11.1207	0.00615786	0.05	LOGLOG	0.0994977	0.123629	1			46.6201		Placebo	2
0	PLACEBO	46.653	879	0	0	3	11.1207	0.00615786	0.05	LOGLOG	0.0994977	0.123629	1			46.653		Placebo	2
0	PLACEBO	46.6858	876	0	0	2	11.1207	0.00615786	0.05	LOGLOG	0.0994977	0.123629	1			46.6858		Placebo	2
0	PLACEBO	46.7187	874	0	0	8	11.1207	0.00615786	0.05	LOGLOG	0.0994977	0.123629	1			46.7187		Placebo	2
0	PLACEBO	46.7515	866	0	0	4	11.1207	0.00615786	0.05	LOGLOG	0.0994977	0.123629	1			46.7515		Placebo	2
0	PLACEBO	46.7844	862	0	0	7	11.1207	0.00615786	0.05	LOGLOG	0.0994977	0.123629	1			46.7844		Placebo	2
0	PLACEBO	46.8172	855	0	0	1	11.1207	0.00615786	0.05	LOGLOG	0.0994977	0.123629	1			46.8172		Placebo	2
0	PLACEBO	46.8501	854	0	0	2	11.1207	0.00615786	0.05	LOGLOG	0.0994977	0.123629	1			46.8501		Placebo	2
0	PLACEBO	46.883	852	1	1	7	11.2214	0.00623283	0.05	LOGLOG	0.100363	0.124787	1			46.883		Placebo	2
0	PLACEBO	46.9158	844	0	0	7	11.2214	0.00623283	0.05	LOGLOG	0.100363	0.124787	1			46.9158		Placebo	2
0	PLACEBO	46.9487	837	0	1	10	11.2214	0.00623283	0.05	LOGLOG	0.100363	0.124787	1			46.9487		Placebo	2
0	PLACEBO	46.9815	826	0	1	7	11.2214	0.00623283	0.05	LOGLOG	0.100363	0.124787	1			46.9815		Placebo	2
0	PLACEBO	47.0144	818	0	0	5	11.2214	0.00623283	0.05	LOGLOG	0.100363	0.124787	1			47.0144		Placebo	2
0	PLACEBO	47.0472	813	0	0	3	11.2214	0.00623283	0.05	LOGLOG	0.100363	0.124787	1			47.0472		Placebo	2
0	PLACEBO	47.1129	810	0	0	4	11.2214	0.00623283	0.05	LOGLOG	0.100363	0.124787	1			47.1129		Placebo	2
0	PLACEBO	47.1458	806	0	0	3	11.2214	0.00623283	0.05	LOGLOG	0.100363	0.124787	1			47.1458		Placebo	2
0	PLACEBO	47.1786	803	0	0	14	11.2214	0.00623283	0.05	LOGLOG	0.100363	0.124787	1			47.1786		Placebo	2
0	PLACEBO	47.2115	789	0	0	8	11.2214	0.00623283	0.05	LOGLOG	0.100363	0.124787	1			47.2115		Placebo	2
0	PLACEBO	47.2444	781	0	0	2	11.2214	0.00623283	0.05	LOGLOG	0.100363	0.124787	1			47.2444		Placebo	2
0	PLACEBO	47.2772	779	0	0	8	11.2214	0.00623283	0.05	LOGLOG	0.100363	0.124787	1			47.2772		Placebo	2
0	PLACEBO	47.3101	771	2	2	2	11.4433	0.00641186	0.05	LOGLOG	0.102242	0.127367	1			47.3101		Placebo	2
0	PLACEBO	47.3429	767	0	0	3	11.4433	0.00641186	0.05	LOGLOG	0.102242	0.127367	1			47.3429		Placebo	2
0	PLACEBO	47.3758	764	0	0	4	11.4433	0.00641186	0.05	LOGLOG	0.102242	0.127367	1			47.3758		Placebo	2
0	PLACEBO	47.4086	760	1	1	8	11.5556	0.00650133	0.05	LOGLOG	0.103195	0.12867	1			47.4086		Placebo	2
0	PLACEBO	47.4415	751	1	2	2	11.669	0.00659131	0.05	LOGLOG	0.104158	0.129986	1			47.4415		Placebo	2
0	PLACEBO	47.4743	747	0	0	6	11.669	0.00659131	0.05	LOGLOG	0.104158	0.129986	1			47.4743		Placebo	2
0	PLACEBO	47.5072	741	0	0	9	11.669	0.00659131	0.05	LOGLOG	0.104158	0.129986	1			47.5072		Placebo	2
0	PLACEBO	47.54	732	0	0	3	11.669	0.00659131	0.05	LOGLOG	0.104158	0.129986	1			47.54		Placebo	2
0	PLACEBO	47.5729	729	0	0	9	11.669	0.00659131	0.05	LOGLOG	0.104158	0.129986	1			47.5729		Placebo	2
0	PLACEBO	47.6057	720	0	0	5	11.669	0.00659131	0.05	LOGLOG	0.104158	0.129986	1			47.6057		Placebo	2
0	PLACEBO	47.6386	715	0	0	7	11.669	0.00659131	0.05	LOGLOG	0.104158	0.129986	1			47.6386		Placebo	2
0	PLACEBO	47.6715	708	0	0	1	11.669	0.00659131	0.05	LOGLOG	0.104158	0.129986	1			47.6715		Placebo	2
0	PLACEBO	47.7043	707	0	0	8	11.669	0.00659131	0.05	LOGLOG	0.104158	0.129986	1			47.7043		Placebo	2
0	PLACEBO	47.7372	699	0	0	1	11.669	0.00659131	0.05	LOGLOG	0.104158	0.129986	1			47.7372		Placebo	2
0	PLACEBO	47.77	698	0	0	4	11.669	0.00659131	0.05	LOGLOG	0.104158	0.129986	1			47.77		Placebo	2
0	PLACEBO	47.8029	694	0	0	4	11.669	0.00659131	0.05	LOGLOG	0.104158	0.129986	1			47.8029		Placebo	2
0	PLACEBO	47.8357	690	1	1	3	11.7922	0.00669629	0.05	LOGLOG	0.105191	0.13143	1			47.8357		Placebo	2
0	PLACEBO	47.8686	686	0	0	9	11.7922	0.00669629	0.05	LOGLOG	0.105191	0.13143	1			47.8686		Placebo	2
0	PLACEBO	47.9014	677	0	0	7	11.7922	0.00669629	0.05	LOGLOG	0.105191	0.13143	1			47.9014		Placebo	2
0	PLACEBO	47.9343	670	0	0	3	11.7922	0.00669629	0.05	LOGLOG	0.105191	0.13143	1			47.9343		Placebo	2
0	PLACEBO	47.9671	667	0	0	2	11.7922	0.00669629	0.05	LOGLOG	0.105191	0.13143	1			47.9671		Placebo	2
0	PLACEBO	48	665	0	0	3	11.7922	0.00669629	0.05	LOGLOG	0.105191	0.13143	1			48		Placebo	2
0	PLACEBO	48.0329	662	0	0	3	11.7922	0.00669629	0.05	LOGLOG	0.105191	0.13143	1			48.0329		Placebo	2
0	PLACEBO	48.0657	659	0	0	4	11.7922	0.00669629	0.05	LOGLOG	0.105191	0.13143	1			48.0657		Placebo	2
0	PLACEBO	48.0986	655	0	0	9	11.7922	0.00669629	0.05	LOGLOG	0.105191	0.13143	1			48.0986		Placebo	2
0	PLACEBO	48.1314	646	0	0	3	11.7922	0.00669629	0.05	LOGLOG	0.105191	0.13143	1			48.1314		Placebo	2
0	PLACEBO	48.1643	643	0	0	1	11.7922	0.00669629	0.05	LOGLOG	0.105191	0.13143	1			48.1643		Placebo	2
0	PLACEBO	48.23	642	0	0	4	11.7922	0.00669629	0.05	LOGLOG	0.105191	0.13143	1			48.23		Placebo	2
0	PLACEBO	48.2628	638	0	0	4	11.7922	0.00669629	0.05	LOGLOG	0.105191	0.13143	1			48.2628		Placebo	2
0	PLACEBO	48.2957	634	0	0	2	11.7922	0.00669629	0.05	LOGLOG	0.105191	0.13143	1			48.2957		Placebo	2
0	PLACEBO	48.3285	632	0	0	5	11.7922	0.00669629	0.05	LOGLOG	0.105191	0.13143	1			48.3285		Placebo	2
0	PLACEBO	48.3614	627	0	0	6	11.7922	0.00669629	0.05	LOGLOG	0.105191	0.13143	1			48.3614		Placebo	2
0	PLACEBO	48.3943	621	0	0	4	11.7922	0.00669629	0.05	LOGLOG	0.105191	0.13143	1			48.3943		Placebo	2
0	PLACEBO	48.4271	617	0	0	5	11.7922	0.00669629	0.05	LOGLOG	0.105191	0.13143	1			48.4271		Placebo	2
0	PLACEBO	48.46	612	0	0	3	11.7922	0.00669629	0.05	LOGLOG	0.105191	0.13143	1			48.46		Placebo	2
0	PLACEBO	48.4928	609	0	0	4	11.7922	0.00669629	0.05	LOGLOG	0.105191	0.13143	1			48.4928		Placebo	2
0	PLACEBO	48.5257	605	0	0	2	11.7922	0.00669629	0.05	LOGLOG	0.105191	0.13143	1			48.5257		Placebo	2
0	PLACEBO	48.5585	603	0	0	4	11.7922	0.00669629	0.05	LOGLOG	0.105191	0.13143	1			48.5585		Placebo	2
0	PLACEBO	48.5914	599	0	0	5	11.7922	0.00669629	0.05	LOGLOG	0.105191	0.13143	1			48.5914		Placebo	2
0	PLACEBO	48.6242	594	0	0	4	11.7922	0.00669629	0.05	LOGLOG	0.105191	0.13143	1			48.6242		Placebo	2
0	PLACEBO	48.6571	590	1	1	1	11.936	0.00683824	0.05	LOGLOG	0.106361	0.133156	1			48.6571		Placebo	2
0	PLACEBO	48.6899	588	0	0	3	11.936	0.00683824	0.05	LOGLOG	0.106361	0.133156	1			48.6899		Placebo	2
0	PLACEBO	48.7228	585	0	0	5	11.936	0.00683824	0.05	LOGLOG	0.106361	0.133156	1			48.7228		Placebo	2
0	PLACEBO	48.7556	580	0	0	2	11.936	0.00683824	0.05	LOGLOG	0.106361	0.133156	1			48.7556		Placebo	2
0	PLACEBO	48.7885	578	0	0	13	11.936	0.00683824	0.05	LOGLOG	0.106361	0.133156	1			48.7885		Placebo	2
0	PLACEBO	48.8214	565	0	0	11	11.936	0.00683824	0.05	LOGLOG	0.106361	0.133156	1			48.8214		Placebo	2
0	PLACEBO	48.8542	554	0	0	7	11.936	0.00683824	0.05	LOGLOG	0.106361	0.133156	1			48.8542		Placebo	2
0	PLACEBO	48.8871	547	0	0	6	11.936	0.00683824	0.05	LOGLOG	0.106361	0.133156	1			48.8871		Placebo	2
0	PLACEBO	48.9199	541	0	0	1	11.936	0.00683824	0.05	LOGLOG	0.106361	0.133156	1			48.9199		Placebo	2
0	PLACEBO	48.9528	540	0	0	4	11.936	0.00683824	0.05	LOGLOG	0.106361	0.133156	1			48.9528		Placebo	2
0	PLACEBO	48.9856	536	0	0	11	11.936	0.00683824	0.05	LOGLOG	0.106361	0.133156	1			48.9856		Placebo	2
0	PLACEBO	49.0185	525	0	0	28	11.936	0.00683824	0.05	LOGLOG	0.106361	0.133156	1			49.0185		Placebo	2
0	PLACEBO	49.0513	497	0	0	13	11.936	0.00683824	0.05	LOGLOG	0.106361	0.133156	1			49.0513		Placebo	2
0	PLACEBO	49.0842	484	0	0	5	11.936	0.00683824	0.05	LOGLOG	0.106361	0.133156	1			49.0842		Placebo	2
0	PLACEBO	49.117	479	0	0	9	11.936	0.00683824	0.05	LOGLOG	0.106361	0.133156	1			49.117		Placebo	2
0	PLACEBO	49.1499	470	0	0	5	11.936	0.00683824	0.05	LOGLOG	0.106361	0.133156	1			49.1499		Placebo	2
0	PLACEBO	49.1828	465	0	0	4	11.936	0.00683824	0.05	LOGLOG	0.106361	0.133156	1			49.1828		Placebo	2
0	PLACEBO	49.2156	461	0	0	4	11.936	0.00683824	0.05	LOGLOG	0.106361	0.133156	1			49.2156		Placebo	2
0	PLACEBO	49.2485	457	0	0	9	11.936	0.00683824	0.05	LOGLOG	0.106361	0.133156	1			49.2485		Placebo	2
0	PLACEBO	49.2813	448	0	0	7	11.936	0.00683824	0.05	LOGLOG	0.106361	0.133156	1			49.2813		Placebo	2
0	PLACEBO	49.3142	441	0	0	5	11.936	0.00683824	0.05	LOGLOG	0.106361	0.133156	1			49.3142		Placebo	2
0	PLACEBO	49.347	436	0	0	3	11.936	0.00683824	0.05	LOGLOG	0.106361	0.133156	1			49.347		Placebo	2
0	PLACEBO	49.3799	433	0	0	3	11.936	0.00683824	0.05	LOGLOG	0.106361	0.133156	1			49.3799		Placebo	2
0	PLACEBO	49.4127	430	0	0	1	11.936	0.00683824	0.05	LOGLOG	0.106361	0.133156	1			49.4127		Placebo	2
0	PLACEBO	49.4456	429	0	0	6	11.936	0.00683824	0.05	LOGLOG	0.106361	0.133156	1			49.4456		Placebo	2
0	PLACEBO	49.4784	423	0	0	7	11.936	0.00683824	0.05	LOGLOG	0.106361	0.133156	1			49.4784		Placebo	2
0	PLACEBO	49.5113	416	0	0	3	11.936	0.00683824	0.05	LOGLOG	0.106361	0.133156	1			49.5113		Placebo	2
0	PLACEBO	49.5441	413	0	0	1	11.936	0.00683824	0.05	LOGLOG	0.106361	0.133156	1			49.5441		Placebo	2
0	PLACEBO	49.577	412	0	0	2	11.936	0.00683824	0.05	LOGLOG	0.106361	0.133156	1			49.577		Placebo	2
0	PLACEBO	49.6099	410	0	0	1	11.936	0.00683824	0.05	LOGLOG	0.106361	0.133156	1			49.6099		Placebo	2
0	PLACEBO	49.6427	409	0	0	1	11.936	0.00683824	0.05	LOGLOG	0.106361	0.133156	1			49.6427		Placebo	2
0	PLACEBO	49.6756	408	0	0	3	11.936	0.00683824	0.05	LOGLOG	0.106361	0.133156	1			49.6756		Placebo	2
0	PLACEBO	49.7084	405	0	0	3	11.936	0.00683824	0.05	LOGLOG	0.106361	0.133156	1			49.7084		Placebo	2
0	PLACEBO	49.7413	402	0	0	5	11.936	0.00683824	0.05	LOGLOG	0.106361	0.133156	1			49.7413		Placebo	2
0	PLACEBO	49.7741	397	0	0	5	11.936	0.00683824	0.05	LOGLOG	0.106361	0.133156	1			49.7741		Placebo	2
0	PLACEBO	49.807	392	0	0	3	11.936	0.00683824	0.05	LOGLOG	0.106361	0.133156	1			49.807		Placebo	2
0	PLACEBO	49.8398	389	0	0	4	11.936	0.00683824	0.05	LOGLOG	0.106361	0.133156	1			49.8398		Placebo	2
0	PLACEBO	49.8727	385	0	0	3	11.936	0.00683824	0.05	LOGLOG	0.106361	0.133156	1			49.8727		Placebo	2
0	PLACEBO	49.9055	382	0	0	3	11.936	0.00683824	0.05	LOGLOG	0.106361	0.133156	1			49.9055		Placebo	2
0	PLACEBO	49.9384	379	0	0	11	11.936	0.00683824	0.05	LOGLOG	0.106361	0.133156	1			49.9384		Placebo	2
0	PLACEBO	49.9713	368	0	0	5	11.936	0.00683824	0.05	LOGLOG	0.106361	0.133156	1			49.9713		Placebo	2
0	PLACEBO	50.0041	363	0	0	4	11.936	0.00683824	0.05	LOGLOG	0.106361	0.133156	1			50.0041		Placebo	2
0	PLACEBO	50.037	359	0	0	1	11.936	0.00683824	0.05	LOGLOG	0.106361	0.133156	1			50.037		Placebo	2
0	PLACEBO	50.0698	358	0	0	2	11.936	0.00683824	0.05	LOGLOG	0.106361	0.133156	1			50.0698		Placebo	2
0	PLACEBO	50.1027	356	0	0	3	11.936	0.00683824	0.05	LOGLOG	0.106361	0.133156	1			50.1027		Placebo	2
0	PLACEBO	50.1355	353	0	0	7	11.936	0.00683824	0.05	LOGLOG	0.106361	0.133156	1			50.1355		Placebo	2
0	PLACEBO	50.1684	346	0	0	9	11.936	0.00683824	0.05	LOGLOG	0.106361	0.133156	1			50.1684		Placebo	2
0	PLACEBO	50.2012	337	0	0	5	11.936	0.00683824	0.05	LOGLOG	0.106361	0.133156	1			50.2012		Placebo	2
0	PLACEBO	50.2341	332	0	0	4	11.936	0.00683824	0.05	LOGLOG	0.106361	0.133156	1			50.2341		Placebo	2
0	PLACEBO	50.2669	328	0	0	4	11.936	0.00683824	0.05	LOGLOG	0.106361	0.133156	1			50.2669		Placebo	2
0	PLACEBO	50.2998	324	0	0	2	11.936	0.00683824	0.05	LOGLOG	0.106361	0.133156	1			50.2998		Placebo	2
0	PLACEBO	50.3326	322	0	0	5	11.936	0.00683824	0.05	LOGLOG	0.106361	0.133156	1			50.3326		Placebo	2
0	PLACEBO	50.3655	317	0	0	8	11.936	0.00683824	0.05	LOGLOG	0.106361	0.133156	1			50.3655		Placebo	2
0	PLACEBO	50.3984	309	0	0	5	11.936	0.00683824	0.05	LOGLOG	0.106361	0.133156	1			50.3984		Placebo	2
0	PLACEBO	50.4312	304	1	1	6	12.2147	0.00736401	0.05	LOGLOG	0.108167	0.13702	1			50.4312		Placebo	2
0	PLACEBO	50.4641	297	0	0	1	12.2147	0.00736401	0.05	LOGLOG	0.108167	0.13702	1			50.4641		Placebo	2
0	PLACEBO	50.4969	296	0	0	2	12.2147	0.00736401	0.05	LOGLOG	0.108167	0.13702	1			50.4969		Placebo	2
0	PLACEBO	50.5626	294	0	0	6	12.2147	0.00736401	0.05	LOGLOG	0.108167	0.13702	1			50.5626		Placebo	2
0	PLACEBO	50.5955	288	0	0	7	12.2147	0.00736401	0.05	LOGLOG	0.108167	0.13702	1			50.5955		Placebo	2
0	PLACEBO	50.6283	281	0	0	9	12.2147	0.00736401	0.05	LOGLOG	0.108167	0.13702	1			50.6283		Placebo	2
0	PLACEBO	50.6612	272	0	0	2	12.2147	0.00736401	0.05	LOGLOG	0.108167	0.13702	1			50.6612		Placebo	2
0	PLACEBO	50.694	270	0	0	5	12.2147	0.00736401	0.05	LOGLOG	0.108167	0.13702	1			50.694		Placebo	2
0	PLACEBO	50.7269	265	0	0	2	12.2147	0.00736401	0.05	LOGLOG	0.108167	0.13702	1			50.7269		Placebo	2
0	PLACEBO	50.7598	263	0	0	3	12.2147	0.00736401	0.05	LOGLOG	0.108167	0.13702	1			50.7598		Placebo	2
0	PLACEBO	50.7926	260	0	0	2	12.2147	0.00736401	0.05	LOGLOG	0.108167	0.13702	1			50.7926		Placebo	2
0	PLACEBO	50.8255	258	0	0	7	12.2147	0.00736401	0.05	LOGLOG	0.108167	0.13702	1			50.8255		Placebo	2
0	PLACEBO	50.8583	251	0	0	8	12.2147	0.00736401	0.05	LOGLOG	0.108167	0.13702	1			50.8583		Placebo	2
0	PLACEBO	50.8912	243	0	0	4	12.2147	0.00736401	0.05	LOGLOG	0.108167	0.13702	1			50.8912		Placebo	2
0	PLACEBO	50.924	239	0	0	5	12.2147	0.00736401	0.05	LOGLOG	0.108167	0.13702	1			50.924		Placebo	2
0	PLACEBO	50.9569	234	0	0	6	12.2147	0.00736401	0.05	LOGLOG	0.108167	0.13702	1			50.9569		Placebo	2
0	PLACEBO	50.9897	228	0	0	1	12.2147	0.00736401	0.05	LOGLOG	0.108167	0.13702	1			50.9897		Placebo	2
0	PLACEBO	51.0226	227	0	0	6	12.2147	0.00736401	0.05	LOGLOG	0.108167	0.13702	1			51.0226		Placebo	2
0	PLACEBO	51.0554	221	0	0	1	12.2147	0.00736401	0.05	LOGLOG	0.108167	0.13702	1			51.0554		Placebo	2
0	PLACEBO	51.0883	220	0	0	12	12.2147	0.00736401	0.05	LOGLOG	0.108167	0.13702	1			51.0883		Placebo	2
0	PLACEBO	51.1211	208	0	0	3	12.2147	0.00736401	0.05	LOGLOG	0.108167	0.13702	1			51.1211		Placebo	2
0	PLACEBO	51.154	205	0	0	5	12.2147	0.00736401	0.05	LOGLOG	0.108167	0.13702	1			51.154		Placebo	2
0	PLACEBO	51.1869	200	0	0	2	12.2147	0.00736401	0.05	LOGLOG	0.108167	0.13702	1			51.1869		Placebo	2
0	PLACEBO	51.2197	198	0	0	3	12.2147	0.00736401	0.05	LOGLOG	0.108167	0.13702	1			51.2197		Placebo	2
0	PLACEBO	51.2526	195	0	0	3	12.2147	0.00736401	0.05	LOGLOG	0.108167	0.13702	1			51.2526		Placebo	2
0	PLACEBO	51.2854	192	0	0	3	12.2147	0.00736401	0.05	LOGLOG	0.108167	0.13702	1			51.2854		Placebo	2
0	PLACEBO	51.3183	189	0	0	2	12.2147	0.00736401	0.05	LOGLOG	0.108167	0.13702	1			51.3183		Placebo	2
0	PLACEBO	51.3511	187	0	0	1	12.2147	0.00736401	0.05	LOGLOG	0.108167	0.13702	1			51.3511		Placebo	2
0	PLACEBO	51.384	186	0	0	2	12.2147	0.00736401	0.05	LOGLOG	0.108167	0.13702	1			51.384		Placebo	2
0	PLACEBO	51.4168	184	0	0	1	12.2147	0.00736401	0.05	LOGLOG	0.108167	0.13702	1			51.4168		Placebo	2
0	PLACEBO	51.4825	183	0	0	5	12.2147	0.00736401	0.05	LOGLOG	0.108167	0.13702	1			51.4825		Placebo	2
0	PLACEBO	51.5154	178	0	0	3	12.2147	0.00736401	0.05	LOGLOG	0.108167	0.13702	1			51.5154		Placebo	2
0	PLACEBO	51.5483	175	0	0	3	12.2147	0.00736401	0.05	LOGLOG	0.108167	0.13702	1			51.5483		Placebo	2
0	PLACEBO	51.5811	172	0	0	5	12.2147	0.00736401	0.05	LOGLOG	0.108167	0.13702	1			51.5811		Placebo	2
0	PLACEBO	51.614	167	0	0	6	12.2147	0.00736401	0.05	LOGLOG	0.108167	0.13702	1			51.614		Placebo	2
0	PLACEBO	51.6468	161	0	0	1	12.2147	0.00736401	0.05	LOGLOG	0.108167	0.13702	1			51.6468		Placebo	2
0	PLACEBO	51.6797	160	0	0	1	12.2147	0.00736401	0.05	LOGLOG	0.108167	0.13702	1			51.6797		Placebo	2
0	PLACEBO	51.7125	159	0	0	4	12.2147	0.00736401	0.05	LOGLOG	0.108167	0.13702	1			51.7125		Placebo	2
0	PLACEBO	51.7454	155	1	1	2	12.7594	0.0091227	0.05	LOGLOG	0.110371	0.146105	1			51.7454		Placebo	2
0	PLACEBO	51.7782	152	0	0	5	12.7594	0.0091227	0.05	LOGLOG	0.110371	0.146105	1			51.7782		Placebo	2
0	PLACEBO	51.8111	147	0	0	4	12.7594	0.0091227	0.05	LOGLOG	0.110371	0.146105	1			51.8111		Placebo	2
0	PLACEBO	51.8439	143	0	0	3	12.7594	0.0091227	0.05	LOGLOG	0.110371	0.146105	1			51.8439		Placebo	2
0	PLACEBO	51.9425	140	0	0	1	12.7594	0.0091227	0.05	LOGLOG	0.110371	0.146105	1			51.9425		Placebo	2
0	PLACEBO	51.9754	139	0	0	3	12.7594	0.0091227	0.05	LOGLOG	0.110371	0.146105	1			51.9754		Placebo	2
0	PLACEBO	52.0082	136	0	0	13	12.7594	0.0091227	0.05	LOGLOG	0.110371	0.146105	1			52.0082		Placebo	2
0	PLACEBO	52.0411	123	0	0	2	12.7594	0.0091227	0.05	LOGLOG	0.110371	0.146105	1			52.0411		Placebo	2
0	PLACEBO	52.0739	121	0	0	2	12.7594	0.0091227	0.05	LOGLOG	0.110371	0.146105	1			52.0739		Placebo	2
0	PLACEBO	52.1068	119	0	0	1	12.7594	0.0091227	0.05	LOGLOG	0.110371	0.146105	1			52.1068		Placebo	2
[truncated: 65 more rows]

## Sheet: Figure 1B
Failcode	ARM	timevar	AtRisk	Event	AllEventTypes	Censored	CIF	StdErr	ALPHA	CONFTYPE	CIF_LCL	CIF_UCL	STRATUM	_NAME_	COL1	timelist	atrisktime	trtlb	trtord
0	SEMA 2.4 MG	0	1833	0	0	0	0	0	0.05				2			0		Sema 2.4 mg	1
0	SEMA 2.4 MG	0.0657084	1833	1	1	0	0.0545554	0.000545554	0.05	LOGLOG	5.81166e-05	0.0030625	2			0.0657084		Sema 2.4 mg	1
0	SEMA 2.4 MG	0.262834	1832	0	0	2	0.0545554	0.000545554	0.05	LOGLOG	5.81166e-05	0.0030625	2			0.262834		Sema 2.4 mg	1
0	SEMA 2.4 MG	0.394251	1830	1	1	0	0.10917	0.000771741	0.05	LOGLOG	0.000234908	0.00382513	2			0.394251		Sema 2.4 mg	1
0	SEMA 2.4 MG	1.18275	1829	0	0	1	0.10917	0.000771741	0.05	LOGLOG	0.000234908	0.00382513	2			1.18275		Sema 2.4 mg	1
0	SEMA 2.4 MG	1.21561	1828	1	1	0	0.163815	0.000945272	0.05	LOGLOG	0.000475573	0.00462021	2			1.21561		Sema 2.4 mg	1
0	SEMA 2.4 MG	1.24846	1827	1	1	0	0.21846	0.00109141	0.05	LOGLOG	0.000755528	0.00539983	2			1.24846		Sema 2.4 mg	1
0	SEMA 2.4 MG	1.64271	1826	1	1	0	0.273105	0.00122003	0.05	LOGLOG	0.00106274	0.00616207	2			1.64271		Sema 2.4 mg	1
0	SEMA 2.4 MG	1.74127	1825	0	0	1	0.273105	0.00122003	0.05	LOGLOG	0.00106274	0.00616207	2			1.74127		Sema 2.4 mg	1
0	SEMA 2.4 MG	1.87269	1824	0	0	1	0.273105	0.00122003	0.05	LOGLOG	0.00106274	0.00616207	2			1.87269		Sema 2.4 mg	1
0	SEMA 2.4 MG	2.49692	1823	1	1	0	0.32781	0.00133645	0.05	LOGLOG	0.00139056	0.00691038	2			2.49692		Sema 2.4 mg	1
0	SEMA 2.4 MG	2.89117	1822	1	1	0	0.382515	0.0014434	0.05	LOGLOG	0.00173434	0.00764575	2			2.89117		Sema 2.4 mg	1
0	SEMA 2.4 MG	3.05544	1821	1	1	0	0.437219	0.00154285	0.05	LOGLOG	0.00209109	0.00837018	2			3.05544		Sema 2.4 mg	1
0	SEMA 2.4 MG	3.81109	1820	0	0	1	0.437219	0.00154285	0.05	LOGLOG	0.00209109	0.00837018	2			3.81109		Sema 2.4 mg	1
0	SEMA 2.4 MG	3.97536	1819	1	1	0	0.491954	0.00163626	0.05	LOGLOG	0.00245876	0.0090858	2			3.97536		Sema 2.4 mg	1
0	SEMA 2.4 MG	4.00821	1818	1	1	0	0.546689	0.00172453	0.05	LOGLOG	0.0028356	0.00979329	2			4.00821		Sema 2.4 mg	1
0	SEMA 2.4 MG	4.27105	1817	0	1	0	0.546689	0.00172453	0.05	LOGLOG	0.0028356	0.00979329	2			4.27105		Sema 2.4 mg	1
0	SEMA 2.4 MG	4.40246	1816	0	1	0	0.546689	0.00172453	0.05	LOGLOG	0.0028356	0.00979329	2			4.40246		Sema 2.4 mg	1
0	SEMA 2.4 MG	4.59959	1815	1	1	0	0.601424	0.0018084	0.05	LOGLOG	0.00322036	0.0104937	2			4.59959		Sema 2.4 mg	1
0	SEMA 2.4 MG	4.63244	1814	0	0	2	0.601424	0.0018084	0.05	LOGLOG	0.00322036	0.0104937	2			4.63244		Sema 2.4 mg	1
0	SEMA 2.4 MG	4.73101	1812	1	1	0	0.656219	0.00188864	0.05	LOGLOG	0.00361237	0.0111888	2			4.73101		Sema 2.4 mg	1
0	SEMA 2.4 MG	4.92813	1811	0	0	1	0.656219	0.00188864	0.05	LOGLOG	0.00361237	0.0111888	2			4.92813		Sema 2.4 mg	1
0	SEMA 2.4 MG	5.28953	1810	1	1	0	0.711045	0.00196561	0.05	LOGLOG	0.0040107	0.0118788	2			5.28953		Sema 2.4 mg	1
0	SEMA 2.4 MG	5.51951	1809	1	1	0	0.765871	0.00203959	0.05	LOGLOG	0.00441452	0.0125637	2			5.51951		Sema 2.4 mg	1
0	SEMA 2.4 MG	5.78234	1808	0	0	1	0.765871	0.00203959	0.05	LOGLOG	0.00441452	0.0125637	2			5.78234		Sema 2.4 mg	1
0	SEMA 2.4 MG	5.8152	1807	0	1	0	0.765871	0.00203959	0.05	LOGLOG	0.00441452	0.0125637	2			5.8152		Sema 2.4 mg	1
0	SEMA 2.4 MG	6.01232	1806	0	0	1	0.765871	0.00203959	0.05	LOGLOG	0.00441452	0.0125637	2			6.01232		Sema 2.4 mg	1
0	SEMA 2.4 MG	6.2423	1805	1	1	0	0.820757	0.00211106	0.05	LOGLOG	0.00482364	0.013245	2			6.2423		Sema 2.4 mg	1
0	SEMA 2.4 MG	6.27515	1804	1	1	0	0.875643	0.00218011	0.05	LOGLOG	0.00523725	0.0139221	2			6.27515		Sema 2.4 mg	1
0	SEMA 2.4 MG	6.43943	1803	1	1	0	0.93053	0.00224697	0.05	LOGLOG	0.00565496	0.0145954	2			6.43943		Sema 2.4 mg	1
0	SEMA 2.4 MG	6.47228	1802	1	1	0	0.985416	0.00231183	0.05	LOGLOG	0.00607642	0.0152651	2			6.47228		Sema 2.4 mg	1
0	SEMA 2.4 MG	6.70226	1801	1	1	1	1.0403	0.00237484	0.05	LOGLOG	0.00650135	0.0159315	2			6.70226		Sema 2.4 mg	1
0	SEMA 2.4 MG	7.06366	1799	1	1	0	1.09522	0.00243623	0.05	LOGLOG	0.00692968	0.0165954	2			7.06366		Sema 2.4 mg	1
0	SEMA 2.4 MG	7.12936	1798	1	1	0	1.15014	0.00249604	0.05	LOGLOG	0.00736099	0.0172565	2			7.12936		Sema 2.4 mg	1
0	SEMA 2.4 MG	7.26078	1797	1	1	0	1.20505	0.00255438	0.05	LOGLOG	0.00779507	0.0179149	2			7.26078		Sema 2.4 mg	1
0	SEMA 2.4 MG	7.45791	1796	0	1	0	1.20505	0.00255438	0.05	LOGLOG	0.00779507	0.0179149	2			7.45791		Sema 2.4 mg	1
0	SEMA 2.4 MG	7.75359	1795	1	1	0	1.25997	0.00261136	0.05	LOGLOG	0.00823175	0.0185709	2			7.75359		Sema 2.4 mg	1
0	SEMA 2.4 MG	8.01643	1794	1	1	0	1.31489	0.00266706	0.05	LOGLOG	0.00867087	0.0192245	2			8.01643		Sema 2.4 mg	1
0	SEMA 2.4 MG	8.34497	1793	1	1	0	1.3698	0.00272156	0.05	LOGLOG	0.00911228	0.019876	2			8.34497		Sema 2.4 mg	1
0	SEMA 2.4 MG	8.37782	1792	1	1	1	1.42472	0.00277493	0.05	LOGLOG	0.00955586	0.0205254	2			8.37782		Sema 2.4 mg	1
0	SEMA 2.4 MG	8.77207	1790	0	0	1	1.42472	0.00277493	0.05	LOGLOG	0.00955586	0.0205254	2			8.77207		Sema 2.4 mg	1
0	SEMA 2.4 MG	8.93634	1789	1	1	0	1.4797	0.00282735	0.05	LOGLOG	0.0100019	0.0211738	2			8.93634		Sema 2.4 mg	1
0	SEMA 2.4 MG	9.03491	1788	0	0	1	1.4797	0.00282735	0.05	LOGLOG	0.0100019	0.0211738	2			9.03491		Sema 2.4 mg	1
0	SEMA 2.4 MG	9.10062	1787	1	1	0	1.53471	0.00287881	0.05	LOGLOG	0.0104501	0.0218207	2			9.10062		Sema 2.4 mg	1
0	SEMA 2.4 MG	9.13347	1786	1	1	0	1.58972	0.00292932	0.05	LOGLOG	0.0109001	0.0224659	2			9.13347		Sema 2.4 mg	1
0	SEMA 2.4 MG	9.16632	1785	1	1	0	1.64473	0.00297891	0.05	LOGLOG	0.0113518	0.0231094	2			9.16632		Sema 2.4 mg	1
0	SEMA 2.4 MG	9.82341	1784	1	1	0	1.69973	0.00302764	0.05	LOGLOG	0.0118053	0.0237513	2			9.82341		Sema 2.4 mg	1
0	SEMA 2.4 MG	9.95483	1783	1	1	0	1.75474	0.00307554	0.05	LOGLOG	0.0122603	0.0243916	2			9.95483		Sema 2.4 mg	1
0	SEMA 2.4 MG	10.0205	1782	1	1	0	1.80975	0.00312265	0.05	LOGLOG	0.0127169	0.0250306	2			10.0205		Sema 2.4 mg	1
0	SEMA 2.4 MG	10.0862	1781	0	1	0	1.80975	0.00312265	0.05	LOGLOG	0.0127169	0.0250306	2			10.0862		Sema 2.4 mg	1
0	SEMA 2.4 MG	10.1191	1780	0	0	1	1.80975	0.00312265	0.05	LOGLOG	0.0127169	0.0250306	2			10.1191		Sema 2.4 mg	1
0	SEMA 2.4 MG	10.3162	1779	0	1	0	1.80975	0.00312265	0.05	LOGLOG	0.0127169	0.0250306	2			10.3162		Sema 2.4 mg	1
0	SEMA 2.4 MG	10.4476	1778	1	1	0	1.86479	0.00316906	0.05	LOGLOG	0.0131751	0.0256685	2			10.4476		Sema 2.4 mg	1
0	SEMA 2.4 MG	10.6776	1777	0	1	0	1.86479	0.00316906	0.05	LOGLOG	0.0131751	0.0256685	2			10.6776		Sema 2.4 mg	1
0	SEMA 2.4 MG	11.4004	1776	1	1	0	1.91983	0.00321475	0.05	LOGLOG	0.0136347	0.0263051	2			11.4004		Sema 2.4 mg	1
0	SEMA 2.4 MG	11.8275	1775	0	1	0	1.91983	0.00321475	0.05	LOGLOG	0.0136347	0.0263051	2			11.8275		Sema 2.4 mg	1
0	SEMA 2.4 MG	11.9918	1774	0	0	1	1.91983	0.00321475	0.05	LOGLOG	0.0136347	0.0263051	2			11.9918		Sema 2.4 mg	1
0	SEMA 2.4 MG	12.1889	1773	0	0	1	1.91983	0.00321475	0.05	LOGLOG	0.0136347	0.0263051	2			12.1889		Sema 2.4 mg	1
0	SEMA 2.4 MG	12.3203	1772	0	1	0	1.91983	0.00321475	0.05	LOGLOG	0.0136347	0.0263051	2			12.3203		Sema 2.4 mg	1
0	SEMA 2.4 MG	12.5832	1771	1	1	0	1.97493	0.00325985	0.05	LOGLOG	0.0140961	0.0269413	2			12.5832		Sema 2.4 mg	1
0	SEMA 2.4 MG	12.9117	1770	0	1	0	1.97493	0.00325985	0.05	LOGLOG	0.0140961	0.0269413	2			12.9117		Sema 2.4 mg	1
0	SEMA 2.4 MG	12.9774	1769	1	1	0	2.03004	0.00330429	0.05	LOGLOG	0.0145588	0.0275762	2			12.9774		Sema 2.4 mg	1
0	SEMA 2.4 MG	13.0103	1768	0	1	0	2.03004	0.00330429	0.05	LOGLOG	0.0145588	0.0275762	2			13.0103		Sema 2.4 mg	1
0	SEMA 2.4 MG	13.1088	1767	1	1	0	2.08514	0.00334808	0.05	LOGLOG	0.0150227	0.0282099	2			13.1088		Sema 2.4 mg	1
0	SEMA 2.4 MG	13.1745	1766	0	1	0	2.08514	0.00334808	0.05	LOGLOG	0.0150227	0.0282099	2			13.1745		Sema 2.4 mg	1
0	SEMA 2.4 MG	13.306	1765	0	1	0	2.08514	0.00334808	0.05	LOGLOG	0.0150227	0.0282099	2			13.306		Sema 2.4 mg	1
0	SEMA 2.4 MG	13.3717	1764	1	1	0	2.14024	0.00339127	0.05	LOGLOG	0.0154878	0.0288425	2			13.3717		Sema 2.4 mg	1
0	SEMA 2.4 MG	13.4045	1763	1	2	0	2.19534	0.00343386	0.05	LOGLOG	0.0159541	0.029474	2			13.4045		Sema 2.4 mg	1
0	SEMA 2.4 MG	13.7002	1761	1	1	1	2.25044	0.00347587	0.05	LOGLOG	0.0164214	0.0301044	2			13.7002		Sema 2.4 mg	1
0	SEMA 2.4 MG	13.8973	1759	1	1	0	2.30558	0.00351739	0.05	LOGLOG	0.0168901	0.0307343	2			13.8973		Sema 2.4 mg	1
0	SEMA 2.4 MG	14.2587	1758	1	1	0	2.36071	0.00355838	0.05	LOGLOG	0.0173598	0.0313631	2			14.2587		Sema 2.4 mg	1
0	SEMA 2.4 MG	14.2916	1757	1	1	0	2.41584	0.00359885	0.05	LOGLOG	0.0178304	0.0319909	2			14.2916		Sema 2.4 mg	1
0	SEMA 2.4 MG	14.3901	1756	1	1	0	2.47098	0.00363883	0.05	LOGLOG	0.0183021	0.0326178	2			14.3901		Sema 2.4 mg	1
0	SEMA 2.4 MG	14.423	1755	1	1	0	2.52611	0.00367832	0.05	LOGLOG	0.0187747	0.0332439	2			14.423		Sema 2.4 mg	1
0	SEMA 2.4 MG	14.7515	1754	0	0	1	2.52611	0.00367832	0.05	LOGLOG	0.0187747	0.0332439	2			14.7515		Sema 2.4 mg	1
0	SEMA 2.4 MG	14.9487	1753	0	0	1	2.52611	0.00367832	0.05	LOGLOG	0.0187747	0.0332439	2			14.9487		Sema 2.4 mg	1
0	SEMA 2.4 MG	15.1129	1752	1	1	0	2.58131	0.00371745	0.05	LOGLOG	0.0192486	0.0338698	2			15.1129		Sema 2.4 mg	1
0	SEMA 2.4 MG	15.2115	1751	0	0	1	2.58131	0.00371745	0.05	LOGLOG	0.0192486	0.0338698	2			15.2115		Sema 2.4 mg	1
0	SEMA 2.4 MG	15.5729	1750	1	1	0	2.63654	0.00375616	0.05	LOGLOG	0.0197237	0.0344954	2			15.5729		Sema 2.4 mg	1
0	SEMA 2.4 MG	16.4271	1749	1	1	0	2.69176	0.00379444	0.05	LOGLOG	0.0201996	0.0351201	2			16.4271		Sema 2.4 mg	1
0	SEMA 2.4 MG	16.5914	1748	1	1	0	2.74699	0.00383229	0.05	LOGLOG	0.0206764	0.035744	2			16.5914		Sema 2.4 mg	1
0	SEMA 2.4 MG	16.6899	1747	0	1	0	2.74699	0.00383229	0.05	LOGLOG	0.0206764	0.035744	2			16.6899		Sema 2.4 mg	1
0	SEMA 2.4 MG	16.7556	1746	1	1	0	2.80222	0.00386973	0.05	LOGLOG	0.0211539	0.0363671	2			16.7556		Sema 2.4 mg	1
0	SEMA 2.4 MG	16.9856	1745	0	1	0	2.80222	0.00386973	0.05	LOGLOG	0.0211539	0.0363671	2			16.9856		Sema 2.4 mg	1
0	SEMA 2.4 MG	17.117	1744	1	1	0	2.85745	0.00390676	0.05	LOGLOG	0.0216323	0.0369895	2			17.117		Sema 2.4 mg	1
0	SEMA 2.4 MG	17.7741	1743	1	1	0	2.91267	0.00394341	0.05	LOGLOG	0.0221114	0.0376111	2			17.7741		Sema 2.4 mg	1
0	SEMA 2.4 MG	17.8398	1742	1	1	1	2.9679	0.00397967	0.05	LOGLOG	0.0225912	0.038232	2			17.8398		Sema 2.4 mg	1
0	SEMA 2.4 MG	17.9713	1740	0	0	2	2.9679	0.00397967	0.05	LOGLOG	0.0225912	0.038232	2			17.9713		Sema 2.4 mg	1
0	SEMA 2.4 MG	18.1355	1738	0	0	1	2.9679	0.00397967	0.05	LOGLOG	0.0225912	0.038232	2			18.1355		Sema 2.4 mg	1
0	SEMA 2.4 MG	18.1684	1737	0	0	1	2.9679	0.00397967	0.05	LOGLOG	0.0225912	0.038232	2			18.1684		Sema 2.4 mg	1
0	SEMA 2.4 MG	18.2012	1736	1	1	0	3.02329	0.00401578	0.05	LOGLOG	0.023073	0.0388543	2			18.2012		Sema 2.4 mg	1
0	SEMA 2.4 MG	18.2669	1735	0	1	0	3.02329	0.00401578	0.05	LOGLOG	0.023073	0.0388543	2			18.2669		Sema 2.4 mg	1
0	SEMA 2.4 MG	18.3326	1734	1	1	0	3.07868	0.00405152	0.05	LOGLOG	0.0235554	0.0394759	2			18.3326		Sema 2.4 mg	1
0	SEMA 2.4 MG	18.7926	1733	0	0	1	3.07868	0.00405152	0.05	LOGLOG	0.0235554	0.0394759	2			18.7926		Sema 2.4 mg	1
0	SEMA 2.4 MG	18.9897	1732	0	1	0	3.07868	0.00405152	0.05	LOGLOG	0.0235554	0.0394759	2			18.9897		Sema 2.4 mg	1
0	SEMA 2.4 MG	19.0883	1731	0	0	1	3.07868	0.00405152	0.05	LOGLOG	0.0235554	0.0394759	2			19.0883		Sema 2.4 mg	1
0	SEMA 2.4 MG	19.2197	1730	1	1	0	3.13413	0.004087	0.05	LOGLOG	0.0240391	0.0400976	2			19.2197		Sema 2.4 mg	1
0	SEMA 2.4 MG	19.3511	1729	1	1	0	3.18958	0.00412212	0.05	LOGLOG	0.0245234	0.0407187	2			19.3511		Sema 2.4 mg	1
0	SEMA 2.4 MG	19.4168	1728	0	1	0	3.18958	0.00412212	0.05	LOGLOG	0.0245234	0.0407187	2			19.4168		Sema 2.4 mg	1
0	SEMA 2.4 MG	19.5154	1727	2	2	0	3.30048	0.00419137	0.05	LOGLOG	0.0254941	0.0419589	2			19.5154		Sema 2.4 mg	1
0	SEMA 2.4 MG	19.614	1725	1	1	0	3.35593	0.00422551	0.05	LOGLOG	0.0259803	0.0425781	2			19.614		Sema 2.4 mg	1
0	SEMA 2.4 MG	19.7782	1724	1	1	0	3.41138	0.00425934	0.05	LOGLOG	0.0264672	0.0431967	2			19.7782		Sema 2.4 mg	1
0	SEMA 2.4 MG	19.9754	1723	0	1	0	3.41138	0.00425934	0.05	LOGLOG	0.0264672	0.0431967	2			19.9754		Sema 2.4 mg	1
0	SEMA 2.4 MG	20.0739	1722	1	1	0	3.46683	0.00429285	0.05	LOGLOG	0.0269547	0.0438147	2			20.0739		Sema 2.4 mg	1
0	SEMA 2.4 MG	20.1725	1721	1	1	0	3.52228	0.00432607	0.05	LOGLOG	0.0274427	0.0444321	2			20.1725		Sema 2.4 mg	1
0	SEMA 2.4 MG	20.4353	1720	2	2	0	3.63318	0.00439164	0.05	LOGLOG	0.0284205	0.0456653	2			20.4353		Sema 2.4 mg	1
0	SEMA 2.4 MG	20.501	1718	1	1	0	3.68864	0.004424	0.05	LOGLOG	0.0289103	0.0462812	2			20.501		Sema 2.4 mg	1
0	SEMA 2.4 MG	20.5996	1717	1	1	0	3.74409	0.00445609	0.05	LOGLOG	0.0294005	0.0468964	2			20.5996		Sema 2.4 mg	1
0	SEMA 2.4 MG	20.6982	1716	0	1	0	3.74409	0.00445609	0.05	LOGLOG	0.0294005	0.0468964	2			20.6982		Sema 2.4 mg	1
0	SEMA 2.4 MG	20.7639	1715	0	0	1	3.74409	0.00445609	0.05	LOGLOG	0.0294005	0.0468964	2			20.7639		Sema 2.4 mg	1
0	SEMA 2.4 MG	20.7967	1714	0	1	0	3.74409	0.00445609	0.05	LOGLOG	0.0294005	0.0468964	2			20.7967		Sema 2.4 mg	1
0	SEMA 2.4 MG	20.8953	1713	0	0	1	3.74409	0.00445609	0.05	LOGLOG	0.0294005	0.0468964	2			20.8953		Sema 2.4 mg	1
0	SEMA 2.4 MG	21.191	1712	1	1	0	3.7996	0.00448799	0.05	LOGLOG	0.0298918	0.047512	2			21.191		Sema 2.4 mg	1
0	SEMA 2.4 MG	21.6838	1711	1	1	0	3.85512	0.00451963	0.05	LOGLOG	0.0303836	0.0481271	2			21.6838		Sema 2.4 mg	1
0	SEMA 2.4 MG	21.9466	1710	1	1	0	3.91063	0.004551	0.05	LOGLOG	0.0308759	0.0487417	2			21.9466		Sema 2.4 mg	1
0	SEMA 2.4 MG	22.1766	1709	1	1	0	3.96615	0.00458213	0.05	LOGLOG	0.0313687	0.0493559	2			22.1766		Sema 2.4 mg	1
0	SEMA 2.4 MG	22.2094	1708	2	2	0	4.07718	0.00464365	0.05	LOGLOG	0.0323558	0.0505827	2			22.2094		Sema 2.4 mg	1
0	SEMA 2.4 MG	22.538	1706	1	2	0	4.1327	0.00467404	0.05	LOGLOG	0.03285	0.0511954	2			22.538		Sema 2.4 mg	1
0	SEMA 2.4 MG	22.8337	1704	1	1	0	4.18821	0.00470421	0.05	LOGLOG	0.0333447	0.0518077	2			22.8337		Sema 2.4 mg	1
0	SEMA 2.4 MG	23.1951	1703	0	1	0	4.18821	0.00470421	0.05	LOGLOG	0.0333447	0.0518077	2			23.1951		Sema 2.4 mg	1
0	SEMA 2.4 MG	23.2936	1702	0	1	0	4.18821	0.00470421	0.05	LOGLOG	0.0333447	0.0518077	2			23.2936		Sema 2.4 mg	1
0	SEMA 2.4 MG	23.3922	1701	1	1	0	4.24373	0.00473415	0.05	LOGLOG	0.0338398	0.0524196	2			23.3922		Sema 2.4 mg	1
0	SEMA 2.4 MG	23.4908	1700	1	1	0	4.29924	0.00476386	0.05	LOGLOG	0.0343354	0.053031	2			23.4908		Sema 2.4 mg	1
0	SEMA 2.4 MG	23.655	1699	0	1	0	4.29924	0.00476386	0.05	LOGLOG	0.0343354	0.053031	2			23.655		Sema 2.4 mg	1
0	SEMA 2.4 MG	23.8193	1698	0	1	0	4.29924	0.00476386	0.05	LOGLOG	0.0343354	0.053031	2			23.8193		Sema 2.4 mg	1
0	SEMA 2.4 MG	24.2136	1697	1	1	0	4.35476	0.00479336	0.05	LOGLOG	0.0348314	0.053642	2			24.2136		Sema 2.4 mg	1
0	SEMA 2.4 MG	24.3121	1696	1	1	0	4.41027	0.00482263	0.05	LOGLOG	0.0353278	0.0542526	2			24.3121		Sema 2.4 mg	1
0	SEMA 2.4 MG	24.5749	1695	0	0	1	4.41027	0.00482263	0.05	LOGLOG	0.0353278	0.0542526	2			24.5749		Sema 2.4 mg	1
0	SEMA 2.4 MG	24.6078	1694	0	1	0	4.41027	0.00482263	0.05	LOGLOG	0.0353278	0.0542526	2			24.6078		Sema 2.4 mg	1
0	SEMA 2.4 MG	24.6735	1693	1	1	0	4.46582	0.00485174	0.05	LOGLOG	0.0358249	0.0548632	2			24.6735		Sema 2.4 mg	1
0	SEMA 2.4 MG	24.9035	1692	2	2	0	4.57692	0.00490932	0.05	LOGLOG	0.0368203	0.0560832	2			24.9035		Sema 2.4 mg	1
0	SEMA 2.4 MG	25.1663	1690	1	1	0	4.63247	0.0049378	0.05	LOGLOG	0.0373186	0.0566927	2			25.1663		Sema 2.4 mg	1
0	SEMA 2.4 MG	25.2977	1689	0	0	1	4.63247	0.0049378	0.05	LOGLOG	0.0373186	0.0566927	2			25.2977		Sema 2.4 mg	1
0	SEMA 2.4 MG	25.3634	1688	0	0	1	4.63247	0.0049378	0.05	LOGLOG	0.0373186	0.0566927	2			25.3634		Sema 2.4 mg	1
0	SEMA 2.4 MG	25.5934	1687	0	0	1	4.63247	0.0049378	0.05	LOGLOG	0.0373186	0.0566927	2			25.5934		Sema 2.4 mg	1
0	SEMA 2.4 MG	25.6263	1686	0	0	1	4.63247	0.0049378	0.05	LOGLOG	0.0373186	0.0566927	2			25.6263		Sema 2.4 mg	1
0	SEMA 2.4 MG	25.7906	1685	0	1	1	4.63247	0.0049378	0.05	LOGLOG	0.0373186	0.0566927	2			25.7906		Sema 2.4 mg	1
0	SEMA 2.4 MG	25.8234	1683	0	0	2	4.63247	0.0049378	0.05	LOGLOG	0.0373186	0.0566927	2			25.8234		Sema 2.4 mg	1
0	SEMA 2.4 MG	25.8563	1681	0	0	3	4.63247	0.0049378	0.05	LOGLOG	0.0373186	0.0566927	2			25.8563		Sema 2.4 mg	1
0	SEMA 2.4 MG	25.922	1678	0	0	1	4.63247	0.0049378	0.05	LOGLOG	0.0373186	0.0566927	2			25.922		Sema 2.4 mg	1
0	SEMA 2.4 MG	25.9548	1677	1	1	1	4.68838	0.00496648	0.05	LOGLOG	0.0378203	0.0573062	2			25.9548		Sema 2.4 mg	1
0	SEMA 2.4 MG	26.0205	1675	1	1	4	4.74433	0.004995	0.05	LOGLOG	0.0383225	0.0579197	2			26.0205		Sema 2.4 mg	1
0	SEMA 2.4 MG	26.0534	1670	0	0	1	4.74433	0.004995	0.05	LOGLOG	0.0383225	0.0579197	2			26.0534		Sema 2.4 mg	1
0	SEMA 2.4 MG	26.1848	1669	1	1	1	4.80044	0.00502349	0.05	LOGLOG	0.0388265	0.0585349	2			26.1848		Sema 2.4 mg	1
0	SEMA 2.4 MG	26.2177	1667	0	0	1	4.80044	0.00502349	0.05	LOGLOG	0.0388265	0.0585349	2			26.2177		Sema 2.4 mg	1
0	SEMA 2.4 MG	26.2505	1666	0	0	1	4.80044	0.00502349	0.05	LOGLOG	0.0388265	0.0585349	2			26.2505		Sema 2.4 mg	1
0	SEMA 2.4 MG	26.3162	1665	0	0	1	4.80044	0.00502349	0.05	LOGLOG	0.0388265	0.0585349	2			26.3162		Sema 2.4 mg	1
0	SEMA 2.4 MG	26.3491	1664	0	0	1	4.80044	0.00502349	0.05	LOGLOG	0.0388265	0.0585349	2			26.3491		Sema 2.4 mg	1
0	SEMA 2.4 MG	26.3819	1663	0	0	1	4.80044	0.00502349	0.05	LOGLOG	0.0388265	0.0585349	2			26.3819		Sema 2.4 mg	1
0	SEMA 2.4 MG	26.4148	1662	0	0	1	4.80044	0.00502349	0.05	LOGLOG	0.0388265	0.0585349	2			26.4148		Sema 2.4 mg	1
0	SEMA 2.4 MG	26.4476	1661	0	0	1	4.80044	0.00502349	0.05	LOGLOG	0.0388265	0.0585349	2			26.4476		Sema 2.4 mg	1
0	SEMA 2.4 MG	26.4805	1660	0	0	3	4.80044	0.00502349	0.05	LOGLOG	0.0388265	0.0585349	2			26.4805		Sema 2.4 mg	1
0	SEMA 2.4 MG	26.5133	1657	1	1	1	4.85693	0.00505219	0.05	LOGLOG	0.0393339	0.0591542	2			26.5133		Sema 2.4 mg	1
0	SEMA 2.4 MG	26.5462	1655	0	0	2	4.85693	0.00505219	0.05	LOGLOG	0.0393339	0.0591542	2			26.5462		Sema 2.4 mg	1
0	SEMA 2.4 MG	26.5791	1653	0	0	1	4.85693	0.00505219	0.05	LOGLOG	0.0393339	0.0591542	2			26.5791		Sema 2.4 mg	1
0	SEMA 2.4 MG	26.6119	1652	0	0	1	4.85693	0.00505219	0.05	LOGLOG	0.0393339	0.0591542	2			26.6119		Sema 2.4 mg	1
0	SEMA 2.4 MG	26.6448	1651	0	0	2	4.85693	0.00505219	0.05	LOGLOG	0.0393339	0.0591542	2			26.6448		Sema 2.4 mg	1
0	SEMA 2.4 MG	26.6776	1649	0	0	3	4.85693	0.00505219	0.05	LOGLOG	0.0393339	0.0591542	2			26.6776		Sema 2.4 mg	1
0	SEMA 2.4 MG	26.7105	1646	0	0	3	4.85693	0.00505219	0.05	LOGLOG	0.0393339	0.0591542	2			26.7105		Sema 2.4 mg	1
0	SEMA 2.4 MG	26.7433	1643	0	0	2	4.85693	0.00505219	0.05	LOGLOG	0.0393339	0.0591542	2			26.7433		Sema 2.4 mg	1
0	SEMA 2.4 MG	26.809	1641	0	0	2	4.85693	0.00505219	0.05	LOGLOG	0.0393339	0.0591542	2			26.809		Sema 2.4 mg	1
0	SEMA 2.4 MG	26.8419	1639	1	1	0	4.914	0.00508131	0.05	LOGLOG	0.0398464	0.0597804	2			26.8419		Sema 2.4 mg	1
0	SEMA 2.4 MG	26.8747	1638	1	1	2	4.97107	0.00511023	0.05	LOGLOG	0.0403593	0.0604061	2			26.8747		Sema 2.4 mg	1
0	SEMA 2.4 MG	26.9076	1635	0	0	3	4.97107	0.00511023	0.05	LOGLOG	0.0403593	0.0604061	2			26.9076		Sema 2.4 mg	1
0	SEMA 2.4 MG	26.9405	1632	0	0	2	4.97107	0.00511023	0.05	LOGLOG	0.0403593	0.0604061	2			26.9405		Sema 2.4 mg	1
0	SEMA 2.4 MG	26.9733	1630	0	0	2	4.97107	0.00511023	0.05	LOGLOG	0.0403593	0.0604061	2			26.9733		Sema 2.4 mg	1
0	SEMA 2.4 MG	27.0062	1628	0	0	1	4.97107	0.00511023	0.05	LOGLOG	0.0403593	0.0604061	2			27.0062		Sema 2.4 mg	1
0	SEMA 2.4 MG	27.039	1627	0	0	1	4.97107	0.00511023	0.05	LOGLOG	0.0403593	0.0604061	2			27.039		Sema 2.4 mg	1
0	SEMA 2.4 MG	27.0719	1626	0	0	1	4.97107	0.00511023	0.05	LOGLOG	0.0403593	0.0604061	2			27.0719		Sema 2.4 mg	1
0	SEMA 2.4 MG	27.1047	1625	0	0	1	4.97107	0.00511023	0.05	LOGLOG	0.0403593	0.0604061	2			27.1047		Sema 2.4 mg	1
0	SEMA 2.4 MG	27.1704	1624	0	0	8	4.97107	0.00511023	0.05	LOGLOG	0.0403593	0.0604061	2			27.1704		Sema 2.4 mg	1
0	SEMA 2.4 MG	27.2033	1616	0	0	1	4.97107	0.00511023	0.05	LOGLOG	0.0403593	0.0604061	2			27.2033		Sema 2.4 mg	1
0	SEMA 2.4 MG	27.269	1615	1	1	0	5.02892	0.00513978	0.05	LOGLOG	0.0408788	0.0610409	2			27.269		Sema 2.4 mg	1
0	SEMA 2.4 MG	27.3018	1614	0	0	2	5.02892	0.00513978	0.05	LOGLOG	0.0408788	0.0610409	2			27.3018		Sema 2.4 mg	1
0	SEMA 2.4 MG	27.3676	1612	0	0	1	5.02892	0.00513978	0.05	LOGLOG	0.0408788	0.0610409	2			27.3676		Sema 2.4 mg	1
0	SEMA 2.4 MG	27.4004	1611	0	0	3	5.02892	0.00513978	0.05	LOGLOG	0.0408788	0.0610409	2			27.4004		Sema 2.4 mg	1
0	SEMA 2.4 MG	27.4333	1608	0	0	1	5.02892	0.00513978	0.05	LOGLOG	0.0408788	0.0610409	2			27.4333		Sema 2.4 mg	1
0	SEMA 2.4 MG	27.4661	1607	0	0	1	5.02892	0.00513978	0.05	LOGLOG	0.0408788	0.0610409	2			27.4661		Sema 2.4 mg	1
0	SEMA 2.4 MG	27.5318	1606	0	0	1	5.02892	0.00513978	0.05	LOGLOG	0.0408788	0.0610409	2			27.5318		Sema 2.4 mg	1
0	SEMA 2.4 MG	27.5975	1605	1	2	3	5.0871	0.00516947	0.05	LOGLOG	0.0414013	0.0616793	2			27.5975		Sema 2.4 mg	1
0	SEMA 2.4 MG	27.6632	1600	0	0	1	5.0871	0.00516947	0.05	LOGLOG	0.0414013	0.0616793	2			27.6632		Sema 2.4 mg	1
0	SEMA 2.4 MG	27.6961	1599	0	0	1	5.0871	0.00516947	0.05	LOGLOG	0.0414013	0.0616793	2			27.6961		Sema 2.4 mg	1
0	SEMA 2.4 MG	27.729	1598	0	0	1	5.0871	0.00516947	0.05	LOGLOG	0.0414013	0.0616793	2			27.729		Sema 2.4 mg	1
0	SEMA 2.4 MG	27.7618	1597	0	0	1	5.0871	0.00516947	0.05	LOGLOG	0.0414013	0.0616793	2			27.7618		Sema 2.4 mg	1
0	SEMA 2.4 MG	27.8275	1596	0	0	1	5.0871	0.00516947	0.05	LOGLOG	0.0414013	0.0616793	2			27.8275		Sema 2.4 mg	1
0	SEMA 2.4 MG	27.8604	1595	0	0	1	5.0871	0.00516947	0.05	LOGLOG	0.0414013	0.0616793	2			27.8604		Sema 2.4 mg	1
0	SEMA 2.4 MG	27.9589	1594	0	0	1	5.0871	0.00516947	0.05	LOGLOG	0.0414013	0.0616793	2			27.9589		Sema 2.4 mg	1
0	SEMA 2.4 MG	27.9918	1593	1	1	1	5.14563	0.00519934	0.05	LOGLOG	0.0419271	0.0623218	2			27.9918		Sema 2.4 mg	1
0	SEMA 2.4 MG	28.0246	1591	0	1	1	5.14563	0.00519934	0.05	LOGLOG	0.0419271	0.0623218	2			28.0246		Sema 2.4 mg	1
0	SEMA 2.4 MG	28.0575	1589	0	0	1	5.14563	0.00519934	0.05	LOGLOG	0.0419271	0.0623218	2			28.0575		Sema 2.4 mg	1
0	SEMA 2.4 MG	28.0903	1588	0	0	1	5.14563	0.00519934	0.05	LOGLOG	0.0419271	0.0623218	2			28.0903		Sema 2.4 mg	1
0	SEMA 2.4 MG	28.1232	1587	0	0	1	5.14563	0.00519934	0.05	LOGLOG	0.0419271	0.0623218	2			28.1232		Sema 2.4 mg	1
0	SEMA 2.4 MG	28.1561	1586	0	0	1	5.14563	0.00519934	0.05	LOGLOG	0.0419271	0.0623218	2			28.1561		Sema 2.4 mg	1
0	SEMA 2.4 MG	28.1889	1585	0	0	1	5.14563	0.00519934	0.05	LOGLOG	0.0419271	0.0623218	2			28.1889		Sema 2.4 mg	1
0	SEMA 2.4 MG	28.3203	1584	0	1	2	5.14563	0.00519934	0.05	LOGLOG	0.0419271	0.0623218	2			28.3203		Sema 2.4 mg	1
0	SEMA 2.4 MG	28.3532	1581	0	0	1	5.14563	0.00519934	0.05	LOGLOG	0.0419271	0.0623218	2			28.3532		Sema 2.4 mg	1
0	SEMA 2.4 MG	28.4189	1580	0	1	0	5.14563	0.00519934	0.05	LOGLOG	0.0419271	0.0623218	2			28.4189		Sema 2.4 mg	1
0	SEMA 2.4 MG	28.5175	1579	1	1	1	5.20454	0.0052294	0.05	LOGLOG	0.0424563	0.0629683	2			28.5175		Sema 2.4 mg	1
0	SEMA 2.4 MG	28.5832	1577	0	0	1	5.20454	0.0052294	0.05	LOGLOG	0.0424563	0.0629683	2			28.5832		Sema 2.4 mg	1
0	SEMA 2.4 MG	28.6489	1576	1	1	0	5.26353	0.00525932	0.05	LOGLOG	0.0429865	0.0636154	2			28.6489		Sema 2.4 mg	1
0	SEMA 2.4 MG	28.6817	1575	0	0	2	5.26353	0.00525932	0.05	LOGLOG	0.0429865	0.0636154	2			28.6817		Sema 2.4 mg	1
0	SEMA 2.4 MG	28.7146	1573	0	0	1	5.26353	0.00525932	0.05	LOGLOG	0.0429865	0.0636154	2			28.7146		Sema 2.4 mg	1
0	SEMA 2.4 MG	28.7803	1572	1	1	3	5.32262	0.00528916	0.05	LOGLOG	0.043518	0.0642634	2			28.7803		Sema 2.4 mg	1
0	SEMA 2.4 MG	28.8131	1568	0	0	1	5.32262	0.00528916	0.05	LOGLOG	0.043518	0.0642634	2			28.8131		Sema 2.4 mg	1
0	SEMA 2.4 MG	28.846	1567	0	0	2	5.32262	0.00528916	0.05	LOGLOG	0.043518	0.0642634	2			28.846		Sema 2.4 mg	1
0	SEMA 2.4 MG	28.8789	1565	0	0	3	5.32262	0.00528916	0.05	LOGLOG	0.043518	0.0642634	2			28.8789		Sema 2.4 mg	1
0	SEMA 2.4 MG	28.9117	1562	0	0	1	5.32262	0.00528916	0.05	LOGLOG	0.043518	0.0642634	2			28.9117		Sema 2.4 mg	1
0	SEMA 2.4 MG	28.9446	1561	0	0	1	5.32262	0.00528916	0.05	LOGLOG	0.043518	0.0642634	2			28.9446		Sema 2.4 mg	1
0	SEMA 2.4 MG	28.9774	1560	0	0	1	5.32262	0.00528916	0.05	LOGLOG	0.043518	0.0642634	2			28.9774		Sema 2.4 mg	1
0	SEMA 2.4 MG	29.0103	1559	1	1	2	5.38218	0.00531928	0.05	LOGLOG	0.0440536	0.0649166	2			29.0103		Sema 2.4 mg	1
0	SEMA 2.4 MG	29.0431	1556	0	0	3	5.38218	0.00531928	0.05	LOGLOG	0.0440536	0.0649166	2			29.0431		Sema 2.4 mg	1
0	SEMA 2.4 MG	29.076	1553	0	0	2	5.38218	0.00531928	0.05	LOGLOG	0.0440536	0.0649166	2			29.076		Sema 2.4 mg	1
0	SEMA 2.4 MG	29.1417	1551	0	0	1	5.38218	0.00531928	0.05	LOGLOG	0.0440536	0.0649166	2			29.1417		Sema 2.4 mg	1
0	SEMA 2.4 MG	29.1745	1550	0	0	2	5.38218	0.00531928	0.05	LOGLOG	0.0440536	0.0649166	2			29.1745		Sema 2.4 mg	1
0	SEMA 2.4 MG	29.2074	1548	0	0	3	5.38218	0.00531928	0.05	LOGLOG	0.0440536	0.0649166	2			29.2074		Sema 2.4 mg	1
0	SEMA 2.4 MG	29.2402	1545	0	0	4	5.38218	0.00531928	0.05	LOGLOG	0.0440536	0.0649166	2			29.2402		Sema 2.4 mg	1
0	SEMA 2.4 MG	29.2731	1541	0	0	3	5.38218	0.00531928	0.05	LOGLOG	0.0440536	0.0649166	2			29.2731		Sema 2.4 mg	1
0	SEMA 2.4 MG	29.3388	1538	0	0	3	5.38218	0.00531928	0.05	LOGLOG	0.0440536	0.0649166	2			29.3388		Sema 2.4 mg	1
0	SEMA 2.4 MG	29.3717	1535	0	0	1	5.38218	0.00531928	0.05	LOGLOG	0.0440536	0.0649166	2			29.3717		Sema 2.4 mg	1
0	SEMA 2.4 MG	29.4374	1534	1	1	0	5.44266	0.00535017	0.05	LOGLOG	0.0445971	0.0655807	2			29.4374		Sema 2.4 mg	1
0	SEMA 2.4 MG	29.4702	1533	0	0	1	5.44266	0.00535017	0.05	LOGLOG	0.0445971	0.0655807	2			29.4702		Sema 2.4 mg	1
0	SEMA 2.4 MG	29.5359	1532	1	1	2	5.50318	0.00538089	0.05	LOGLOG	0.0451412	0.0662448	2			29.5359		Sema 2.4 mg	1
0	SEMA 2.4 MG	29.5688	1529	0	0	1	5.50318	0.00538089	0.05	LOGLOG	0.0451412	0.0662448	2			29.5688		Sema 2.4 mg	1
0	SEMA 2.4 MG	29.6016	1528	0	0	1	5.50318	0.00538089	0.05	LOGLOG	0.0451412	0.0662448	2			29.6016		Sema 2.4 mg	1
0	SEMA 2.4 MG	29.6345	1527	0	0	1	5.50318	0.00538089	0.05	LOGLOG	0.0451412	0.0662448	2			29.6345		Sema 2.4 mg	1
0	SEMA 2.4 MG	29.6674	1526	0	0	2	5.50318	0.00538089	0.05	LOGLOG	0.0451412	0.0662448	2			29.6674		Sema 2.4 mg	1
0	SEMA 2.4 MG	29.7002	1524	0	0	7	5.50318	0.00538089	0.05	LOGLOG	0.0451412	0.0662448	2			29.7002		Sema 2.4 mg	1
0	SEMA 2.4 MG	29.7331	1517	0	0	1	5.50318	0.00538089	0.05	LOGLOG	0.0451412	0.0662448	2			29.7331		Sema 2.4 mg	1
0	SEMA 2.4 MG	29.7659	1516	0	0	1	5.50318	0.00538089	0.05	LOGLOG	0.0451412	0.0662448	2			29.7659		Sema 2.4 mg	1
0	SEMA 2.4 MG	29.7988	1515	0	0	3	5.50318	0.00538089	0.05	LOGLOG	0.0451412	0.0662448	2			29.7988		Sema 2.4 mg	1
0	SEMA 2.4 MG	29.8645	1512	0	0	3	5.50318	0.00538089	0.05	LOGLOG	0.0451412	0.0662448	2			29.8645		Sema 2.4 mg	1
0	SEMA 2.4 MG	29.8973	1509	0	0	1	5.50318	0.00538089	0.05	LOGLOG	0.0451412	0.0662448	2			29.8973		Sema 2.4 mg	1
0	SEMA 2.4 MG	29.9302	1508	0	0	4	5.50318	0.00538089	0.05	LOGLOG	0.0451412	0.0662448	2			29.9302		Sema 2.4 mg	1
0	SEMA 2.4 MG	29.963	1504	0	0	1	5.50318	0.00538089	0.05	LOGLOG	0.0451412	0.0662448	2			29.963		Sema 2.4 mg	1
0	SEMA 2.4 MG	30.0287	1503	0	0	1	5.50318	0.00538089	0.05	LOGLOG	0.0451412	0.0662448	2			30.0287		Sema 2.4 mg	1
0	SEMA 2.4 MG	30.0616	1502	0	0	1	5.50318	0.00538089	0.05	LOGLOG	0.0451412	0.0662448	2			30.0616		Sema 2.4 mg	1
0	SEMA 2.4 MG	30.1273	1501	0	0	1	5.50318	0.00538089	0.05	LOGLOG	0.0451412	0.0662448	2			30.1273		Sema 2.4 mg	1
0	SEMA 2.4 MG	30.1602	1500	0	0	3	5.50318	0.00538089	0.05	LOGLOG	0.0451412	0.0662448	2			30.1602		Sema 2.4 mg	1
0	SEMA 2.4 MG	30.193	1497	0	0	2	5.50318	0.00538089	0.05	LOGLOG	0.0451412	0.0662448	2			30.193		Sema 2.4 mg	1
0	SEMA 2.4 MG	30.2259	1495	0	0	2	5.50318	0.00538089	0.05	LOGLOG	0.0451412	0.0662448	2			30.2259		Sema 2.4 mg	1
0	SEMA 2.4 MG	30.2587	1493	0	0	2	5.50318	0.00538089	0.05	LOGLOG	0.0451412	0.0662448	2			30.2587		Sema 2.4 mg	1
0	SEMA 2.4 MG	30.3244	1491	1	1	1	5.56533	0.00541315	0.05	LOGLOG	0.0456988	0.0669284	2			30.3244		Sema 2.4 mg	1
0	SEMA 2.4 MG	30.3573	1489	0	1	0	5.56533	0.00541315	0.05	LOGLOG	0.0456988	0.0669284	2			30.3573		Sema 2.4 mg	1
0	SEMA 2.4 MG	30.423	1488	0	0	2	5.56533	0.00541315	0.05	LOGLOG	0.0456988	0.0669284	2			30.423		Sema 2.4 mg	1
0	SEMA 2.4 MG	30.4559	1486	0	0	1	5.56533	0.00541315	0.05	LOGLOG	0.0456988	0.0669284	2			30.4559		Sema 2.4 mg	1
0	SEMA 2.4 MG	30.4887	1485	1	1	0	5.62764	0.00544535	0.05	LOGLOG	0.0462582	0.0676136	2			30.4887		Sema 2.4 mg	1
0	SEMA 2.4 MG	30.5216	1484	0	0	1	5.62764	0.00544535	0.05	LOGLOG	0.0462582	0.0676136	2			30.5216		Sema 2.4 mg	1
0	SEMA 2.4 MG	30.5873	1483	0	0	1	5.62764	0.00544535	0.05	LOGLOG	0.0462582	0.0676136	2			30.5873		Sema 2.4 mg	1
0	SEMA 2.4 MG	30.653	1482	0	0	2	5.62764	0.00544535	0.05	LOGLOG	0.0462582	0.0676136	2			30.653		Sema 2.4 mg	1
0	SEMA 2.4 MG	30.7187	1480	0	0	2	5.62764	0.00544535	0.05	LOGLOG	0.0462582	0.0676136	2			30.7187		Sema 2.4 mg	1
0	SEMA 2.4 MG	30.7515	1478	0	0	2	5.62764	0.00544535	0.05	LOGLOG	0.0462582	0.0676136	2			30.7515		Sema 2.4 mg	1
0	SEMA 2.4 MG	30.7844	1476	0	0	1	5.62764	0.00544535	0.05	LOGLOG	0.0462582	0.0676136	2			30.7844		Sema 2.4 mg	1
0	SEMA 2.4 MG	30.8172	1475	0	0	1	5.62764	0.00544535	0.05	LOGLOG	0.0462582	0.0676136	2			30.8172		Sema 2.4 mg	1
0	SEMA 2.4 MG	30.8501	1474	0	0	2	5.62764	0.00544535	0.05	LOGLOG	0.0462582	0.0676136	2			30.8501		Sema 2.4 mg	1
0	SEMA 2.4 MG	30.883	1472	0	0	2	5.62764	0.00544535	0.05	LOGLOG	0.0462582	0.0676136	2			30.883		Sema 2.4 mg	1
0	SEMA 2.4 MG	30.9158	1470	0	0	2	5.62764	0.00544535	0.05	LOGLOG	0.0462582	0.0676136	2			30.9158		Sema 2.4 mg	1
0	SEMA 2.4 MG	31.0144	1468	1	1	1	5.69064	0.00547805	0.05	LOGLOG	0.0468235	0.0683066	2			31.0144		Sema 2.4 mg	1
0	SEMA 2.4 MG	31.0472	1466	0	0	1	5.69064	0.00547805	0.05	LOGLOG	0.0468235	0.0683066	2			31.0472		Sema 2.4 mg	1
0	SEMA 2.4 MG	31.0801	1465	0	0	5	5.69064	0.00547805	0.05	LOGLOG	0.0468235	0.0683066	2			31.0801		Sema 2.4 mg	1
0	SEMA 2.4 MG	31.1129	1460	0	0	5	5.69064	0.00547805	0.05	LOGLOG	0.0468235	0.0683066	2			31.1129		Sema 2.4 mg	1
0	SEMA 2.4 MG	31.1458	1455	0	0	5	5.69064	0.00547805	0.05	LOGLOG	0.0468235	0.0683066	2			31.1458		Sema 2.4 mg	1
0	SEMA 2.4 MG	31.1786	1450	0	0	4	5.69064	0.00547805	0.05	LOGLOG	0.0468235	0.0683066	2			31.1786		Sema 2.4 mg	1
0	SEMA 2.4 MG	31.2115	1446	0	0	1	5.69064	0.00547805	0.05	LOGLOG	0.0468235	0.0683066	2			31.2115		Sema 2.4 mg	1
0	SEMA 2.4 MG	31.2444	1445	1	1	1	5.75459	0.00551156	0.05	LOGLOG	0.0473968	0.0690109	2			31.2444		Sema 2.4 mg	1
0	SEMA 2.4 MG	31.2772	1443	0	0	2	5.75459	0.00551156	0.05	LOGLOG	0.0473968	0.0690109	2			31.2772		Sema 2.4 mg	1
0	SEMA 2.4 MG	31.3101	1441	0	0	6	5.75459	0.00551156	0.05	LOGLOG	0.0473968	0.0690109	2			31.3101		Sema 2.4 mg	1
0	SEMA 2.4 MG	31.3429	1435	0	0	1	5.75459	0.00551156	0.05	LOGLOG	0.0473968	0.0690109	2			31.3429		Sema 2.4 mg	1
0	SEMA 2.4 MG	31.4086	1434	0	0	1	5.75459	0.00551156	0.05	LOGLOG	0.0473968	0.0690109	2			31.4086		Sema 2.4 mg	1
0	SEMA 2.4 MG	31.5072	1433	0	0	1	5.75459	0.00551156	0.05	LOGLOG	0.0473968	0.0690109	2			31.5072		Sema 2.4 mg	1
0	SEMA 2.4 MG	31.54	1432	0	0	1	5.75459	0.00551156	0.05	LOGLOG	0.0473968	0.0690109	2			31.54		Sema 2.4 mg	1
0	SEMA 2.4 MG	31.5729	1431	0	0	3	5.75459	0.00551156	0.05	LOGLOG	0.0473968	0.0690109	2			31.5729		Sema 2.4 mg	1
0	SEMA 2.4 MG	31.7043	1428	0	0	2	5.75459	0.00551156	0.05	LOGLOG	0.0473968	0.0690109	2			31.7043		Sema 2.4 mg	1
0	SEMA 2.4 MG	31.7372	1426	0	0	1	5.75459	0.00551156	0.05	LOGLOG	0.0473968	0.0690109	2			31.7372		Sema 2.4 mg	1
0	SEMA 2.4 MG	31.77	1425	1	1	2	5.81939	0.00554577	0.05	LOGLOG	0.0479774	0.0697251	2			31.77		Sema 2.4 mg	1
0	SEMA 2.4 MG	31.8029	1422	0	0	3	5.81939	0.00554577	0.05	LOGLOG	0.0479774	0.0697251	2			31.8029		Sema 2.4 mg	1
0	SEMA 2.4 MG	31.8357	1419	0	0	1	5.81939	0.00554577	0.05	LOGLOG	0.0479774	0.0697251	2			31.8357		Sema 2.4 mg	1
0	SEMA 2.4 MG	31.8686	1418	0	0	1	5.81939	0.00554577	0.05	LOGLOG	0.0479774	0.0697251	2			31.8686		Sema 2.4 mg	1
0	SEMA 2.4 MG	31.9014	1417	0	0	2	5.81939	0.00554577	0.05	LOGLOG	0.0479774	0.0697251	2			31.9014		Sema 2.4 mg	1
0	SEMA 2.4 MG	31.9343	1415	0	0	1	5.81939	0.00554577	0.05	LOGLOG	0.0479774	0.0697251	2			31.9343		Sema 2.4 mg	1
0	SEMA 2.4 MG	31.9671	1414	0	0	3	5.81939	0.00554577	0.05	LOGLOG	0.0479774	0.0697251	2			31.9671		Sema 2.4 mg	1
0	SEMA 2.4 MG	32	1411	0	0	4	5.81939	0.00554577	0.05	LOGLOG	0.0479774	0.0697251	2			32		Sema 2.4 mg	1
0	SEMA 2.4 MG	32.0329	1407	0	0	3	5.81939	0.00554577	0.05	LOGLOG	0.0479774	0.0697251	2			32.0329		Sema 2.4 mg	1
0	SEMA 2.4 MG	32.0657	1404	0	1	1	5.81939	0.00554577	0.05	LOGLOG	0.0479774	0.0697251	2			32.0657		Sema 2.4 mg	1
0	SEMA 2.4 MG	32.0986	1402	0	0	1	5.81939	0.00554577	0.05	LOGLOG	0.0479774	0.0697251	2			32.0986		Sema 2.4 mg	1
0	SEMA 2.4 MG	32.1314	1401	0	0	1	5.81939	0.00554577	0.05	LOGLOG	0.0479774	0.0697251	2			32.1314		Sema 2.4 mg	1
0	SEMA 2.4 MG	32.1643	1400	0	0	1	5.81939	0.00554577	0.05	LOGLOG	0.0479774	0.0697251	2			32.1643		Sema 2.4 mg	1
0	SEMA 2.4 MG	32.1971	1399	0	0	1	5.81939	0.00554577	0.05	LOGLOG	0.0479774	0.0697251	2			32.1971		Sema 2.4 mg	1
0	SEMA 2.4 MG	32.23	1398	0	0	2	5.81939	0.00554577	0.05	LOGLOG	0.0479774	0.0697251	2			32.23		Sema 2.4 mg	1
0	SEMA 2.4 MG	32.2628	1396	0	0	3	5.81939	0.00554577	0.05	LOGLOG	0.0479774	0.0697251	2			32.2628		Sema 2.4 mg	1
0	SEMA 2.4 MG	32.2957	1393	0	1	0	5.81939	0.00554577	0.05	LOGLOG	0.0479774	0.0697251	2			32.2957		Sema 2.4 mg	1
0	SEMA 2.4 MG	32.3285	1392	0	0	1	5.81939	0.00554577	0.05	LOGLOG	0.0479774	0.0697251	2			32.3285		Sema 2.4 mg	1
0	SEMA 2.4 MG	32.3614	1391	0	0	1	5.81939	0.00554577	0.05	LOGLOG	0.0479774	0.0697251	2			32.3614		Sema 2.4 mg	1
0	SEMA 2.4 MG	32.3943	1390	0	0	1	5.81939	0.00554577	0.05	LOGLOG	0.0479774	0.0697251	2			32.3943		Sema 2.4 mg	1
0	SEMA 2.4 MG	32.4271	1389	0	0	2	5.81939	0.00554577	0.05	LOGLOG	0.0479774	0.0697251	2			32.4271		Sema 2.4 mg	1
0	SEMA 2.4 MG	32.46	1387	0	0	1	5.81939	0.00554577	0.05	LOGLOG	0.0479774	0.0697251	2			32.46		Sema 2.4 mg	1
0	SEMA 2.4 MG	32.4928	1386	0	0	2	5.81939	0.00554577	0.05	LOGLOG	0.0479774	0.0697251	2			32.4928		Sema 2.4 mg	1
0	SEMA 2.4 MG	32.5914	1384	0	0	2	5.81939	0.00554577	0.05	LOGLOG	0.0479774	0.0697251	2			32.5914		Sema 2.4 mg	1
0	SEMA 2.4 MG	32.6242	1382	0	0	3	5.81939	0.00554577	0.05	LOGLOG	0.0479774	0.0697251	2			32.6242		Sema 2.4 mg	1
0	SEMA 2.4 MG	32.6571	1379	0	0	4	5.81939	0.00554577	0.05	LOGLOG	0.0479774	0.0697251	2			32.6571		Sema 2.4 mg	1
0	SEMA 2.4 MG	32.6899	1375	0	0	3	5.81939	0.00554577	0.05	LOGLOG	0.0479774	0.0697251	2			32.6899		Sema 2.4 mg	1
0	SEMA 2.4 MG	32.7228	1372	0	0	3	5.81939	0.00554577	0.05	LOGLOG	0.0479774	0.0697251	2			32.7228		Sema 2.4 mg	1
0	SEMA 2.4 MG	32.7556	1369	0	0	1	5.81939	0.00554577	0.05	LOGLOG	0.0479774	0.0697251	2			32.7556		Sema 2.4 mg	1
0	SEMA 2.4 MG	32.7885	1368	0	0	1	5.81939	0.00554577	0.05	LOGLOG	0.0479774	0.0697251	2			32.7885		Sema 2.4 mg	1
0	SEMA 2.4 MG	32.9199	1367	0	0	5	5.81939	0.00554577	0.05	LOGLOG	0.0479774	0.0697251	2			32.9199		Sema 2.4 mg	1
0	SEMA 2.4 MG	32.9528	1362	0	0	2	5.81939	0.00554577	0.05	LOGLOG	0.0479774	0.0697251	2			32.9528		Sema 2.4 mg	1
0	SEMA 2.4 MG	32.9856	1360	0	0	1	5.81939	0.00554577	0.05	LOGLOG	0.0479774	0.0697251	2			32.9856		Sema 2.4 mg	1
0	SEMA 2.4 MG	33.0185	1359	0	1	0	5.81939	0.00554577	0.05	LOGLOG	0.0479774	0.0697251	2			33.0185		Sema 2.4 mg	1
0	SEMA 2.4 MG	33.0842	1358	0	0	1	5.81939	0.00554577	0.05	LOGLOG	0.0479774	0.0697251	2			33.0842		Sema 2.4 mg	1
0	SEMA 2.4 MG	33.117	1357	0	1	4	5.81939	0.00554577	0.05	LOGLOG	0.0479774	0.0697251	2			33.117		Sema 2.4 mg	1
0	SEMA 2.4 MG	33.1828	1352	0	0	1	5.81939	0.00554577	0.05	LOGLOG	0.0479774	0.0697251	2			33.1828		Sema 2.4 mg	1
0	SEMA 2.4 MG	33.2156	1351	0	0	1	5.81939	0.00554577	0.05	LOGLOG	0.0479774	0.0697251	2			33.2156		Sema 2.4 mg	1
0	SEMA 2.4 MG	33.2485	1350	0	0	1	5.81939	0.00554577	0.05	LOGLOG	0.0479774	0.0697251	2			33.2485		Sema 2.4 mg	1
0	SEMA 2.4 MG	33.3142	1349	0	0	1	5.81939	0.00554577	0.05	LOGLOG	0.0479774	0.0697251	2			33.3142		Sema 2.4 mg	1
0	SEMA 2.4 MG	33.347	1348	0	0	1	5.81939	0.00554577	0.05	LOGLOG	0.0479774	0.0697251	2			33.347		Sema 2.4 mg	1
0	SEMA 2.4 MG	33.3799	1347	1	1	3	5.8877	0.00558369	0.05	LOGLOG	0.0485862	0.0704821	2			33.3799		Sema 2.4 mg	1
0	SEMA 2.4 MG	33.4127	1343	0	0	1	5.8877	0.00558369	0.05	LOGLOG	0.0485862	0.0704821	2			33.4127		Sema 2.4 mg	1
0	SEMA 2.4 MG	33.5113	1342	0	0	2	5.8877	0.00558369	0.05	LOGLOG	0.0485862	0.0704821	2			33.5113		Sema 2.4 mg	1
0	SEMA 2.4 MG	33.5441	1340	0	0	2	5.8877	0.00558369	0.05	LOGLOG	0.0485862	0.0704821	2			33.5441		Sema 2.4 mg	1
0	SEMA 2.4 MG	33.6099	1338	0	0	4	5.8877	0.00558369	0.05	LOGLOG	0.0485862	0.0704821	2			33.6099		Sema 2.4 mg	1
0	SEMA 2.4 MG	33.6427	1334	1	1	2	5.95663	0.00562201	0.05	LOGLOG	0.0492005	0.0712461	2			33.6427		Sema 2.4 mg	1
0	SEMA 2.4 MG	33.6756	1331	0	0	3	5.95663	0.00562201	0.05	LOGLOG	0.0492005	0.0712461	2			33.6756		Sema 2.4 mg	1
0	SEMA 2.4 MG	33.7084	1328	0	0	2	5.95663	0.00562201	0.05	LOGLOG	0.0492005	0.0712461	2			33.7084		Sema 2.4 mg	1
0	SEMA 2.4 MG	33.807	1326	0	0	2	5.95663	0.00562201	0.05	LOGLOG	0.0492005	0.0712461	2			33.807		Sema 2.4 mg	1
0	SEMA 2.4 MG	33.8398	1324	0	0	1	5.95663	0.00562201	0.05	LOGLOG	0.0492005	0.0712461	2			33.8398		Sema 2.4 mg	1
0	SEMA 2.4 MG	33.8727	1323	1	1	2	6.02608	0.00566062	0.05	LOGLOG	0.0498194	0.0720159	2			33.8727		Sema 2.4 mg	1
0	SEMA 2.4 MG	33.9055	1320	0	0	1	6.02608	0.00566062	0.05	LOGLOG	0.0498194	0.0720159	2			33.9055		Sema 2.4 mg	1
0	SEMA 2.4 MG	33.9384	1319	0	0	2	6.02608	0.00566062	0.05	LOGLOG	0.0498194	0.0720159	2			33.9384		Sema 2.4 mg	1
0	SEMA 2.4 MG	34.0041	1317	0	0	2	6.02608	0.00566062	0.05	LOGLOG	0.0498194	0.0720159	2			34.0041		Sema 2.4 mg	1
0	SEMA 2.4 MG	34.037	1315	1	1	0	6.09589	0.00569933	0.05	LOGLOG	0.0504417	0.0727896	2			34.037		Sema 2.4 mg	1
0	SEMA 2.4 MG	34.0698	1314	0	0	4	6.09589	0.00569933	0.05	LOGLOG	0.0504417	0.0727896	2			34.0698		Sema 2.4 mg	1
0	SEMA 2.4 MG	34.1027	1310	0	0	4	6.09589	0.00569933	0.05	LOGLOG	0.0504417	0.0727896	2			34.1027		Sema 2.4 mg	1
0	SEMA 2.4 MG	34.1355	1306	0	0	2	6.09589	0.00569933	0.05	LOGLOG	0.0504417	0.0727896	2			34.1355		Sema 2.4 mg	1
0	SEMA 2.4 MG	34.1684	1304	0	0	1	6.09589	0.00569933	0.05	LOGLOG	0.0504417	0.0727896	2			34.1684		Sema 2.4 mg	1
0	SEMA 2.4 MG	34.2012	1303	1	1	3	6.1663	0.00573841	0.05	LOGLOG	0.0510693	0.07357	2			34.2012		Sema 2.4 mg	1
0	SEMA 2.4 MG	34.2341	1299	0	0	1	6.1663	0.00573841	0.05	LOGLOG	0.0510693	0.07357	2			34.2341		Sema 2.4 mg	1
0	SEMA 2.4 MG	34.2669	1298	0	0	3	6.1663	0.00573841	0.05	LOGLOG	0.0510693	0.07357	2			34.2669		Sema 2.4 mg	1
0	SEMA 2.4 MG	34.2998	1295	0	0	4	6.1663	0.00573841	0.05	LOGLOG	0.0510693	0.07357	2			34.2998		Sema 2.4 mg	1
0	SEMA 2.4 MG	34.3326	1291	0	0	2	6.1663	0.00573841	0.05	LOGLOG	0.0510693	0.07357	2			34.3326		Sema 2.4 mg	1
0	SEMA 2.4 MG	34.4312	1289	0	0	1	6.1663	0.00573841	0.05	LOGLOG	0.0510693	0.07357	2			34.4312		Sema 2.4 mg	1
0	SEMA 2.4 MG	34.4969	1288	0	0	1	6.1663	0.00573841	0.05	LOGLOG	0.0510693	0.07357	2			34.4969		Sema 2.4 mg	1
0	SEMA 2.4 MG	34.5298	1287	0	0	2	6.1663	0.00573841	0.05	LOGLOG	0.0510693	0.07357	2			34.5298		Sema 2.4 mg	1
0	SEMA 2.4 MG	34.5626	1285	0	0	1	6.1663	0.00573841	0.05	LOGLOG	0.0510693	0.07357	2			34.5626		Sema 2.4 mg	1
0	SEMA 2.4 MG	34.5955	1284	0	0	1	6.1663	0.00573841	0.05	LOGLOG	0.0510693	0.07357	2			34.5955		Sema 2.4 mg	1
0	SEMA 2.4 MG	34.6612	1283	0	0	2	6.1663	0.00573841	0.05	LOGLOG	0.0510693	0.07357	2			34.6612		Sema 2.4 mg	1
0	SEMA 2.4 MG	34.694	1281	0	1	0	6.1663	0.00573841	0.05	LOGLOG	0.0510693	0.07357	2			34.694		Sema 2.4 mg	1
0	SEMA 2.4 MG	34.7598	1280	0	0	3	6.1663	0.00573841	0.05	LOGLOG	0.0510693	0.07357	2			34.7598		Sema 2.4 mg	1
0	SEMA 2.4 MG	34.7926	1277	0	0	1	6.1663	0.00573841	0.05	LOGLOG	0.0510693	0.07357	2			34.7926		Sema 2.4 mg	1
0	SEMA 2.4 MG	34.8255	1276	0	0	1	6.1663	0.00573841	0.05	LOGLOG	0.0510693	0.07357	2			34.8255		Sema 2.4 mg	1
0	SEMA 2.4 MG	34.8912	1275	0	0	2	6.1663	0.00573841	0.05	LOGLOG	0.0510693	0.07357	2			34.8912		Sema 2.4 mg	1
0	SEMA 2.4 MG	35.0226	1273	0	0	1	6.1663	0.00573841	0.05	LOGLOG	0.0510693	0.07357	2			35.0226		Sema 2.4 mg	1
0	SEMA 2.4 MG	35.0554	1272	0	0	1	6.1663	0.00573841	0.05	LOGLOG	0.0510693	0.07357	2			35.0554		Sema 2.4 mg	1
0	SEMA 2.4 MG	35.1211	1271	0	0	1	6.1663	0.00573841	0.05	LOGLOG	0.0510693	0.07357	2			35.1211		Sema 2.4 mg	1
0	SEMA 2.4 MG	35.154	1270	0	0	1	6.1663	0.00573841	0.05	LOGLOG	0.0510693	0.07357	2			35.154		Sema 2.4 mg	1
0	SEMA 2.4 MG	35.1869	1269	0	0	2	6.1663	0.00573841	0.05	LOGLOG	0.0510693	0.07357	2			35.1869		Sema 2.4 mg	1
0	SEMA 2.4 MG	35.2197	1267	0	0	2	6.1663	0.00573841	0.05	LOGLOG	0.0510693	0.07357	2			35.2197		Sema 2.4 mg	1
0	SEMA 2.4 MG	35.3511	1265	0	0	2	6.1663	0.00573841	0.05	LOGLOG	0.0510693	0.07357	2			35.3511		Sema 2.4 mg	1
0	SEMA 2.4 MG	35.384	1263	1	1	0	6.23882	0.00577966	0.05	LOGLOG	0.0517141	0.074376	2			35.384		Sema 2.4 mg	1
0	SEMA 2.4 MG	35.4497	1262	1	1	2	6.31134	0.00582054	0.05	LOGLOG	0.0523596	0.0751813	2			35.4497		Sema 2.4 mg	1
0	SEMA 2.4 MG	35.4825	1259	1	1	0	6.38398	0.00586121	0.05	LOGLOG	0.0530065	0.0759872	2			35.4825		Sema 2.4 mg	1
0	SEMA 2.4 MG	35.5154	1258	0	0	1	6.38398	0.00586121	0.05	LOGLOG	0.0530065	0.0759872	2			35.5154		Sema 2.4 mg	1
0	SEMA 2.4 MG	35.5483	1257	0	0	1	6.38398	0.00586121	0.05	LOGLOG	0.0530065	0.0759872	2			35.5483		Sema 2.4 mg	1
0	SEMA 2.4 MG	35.5811	1256	0	0	1	6.38398	0.00586121	0.05	LOGLOG	0.0530065	0.0759872	2			35.5811		Sema 2.4 mg	1
0	SEMA 2.4 MG	35.614	1255	1	1	0	6.45679	0.00590173	0.05	LOGLOG	0.0536555	0.0767946	2			35.614		Sema 2.4 mg	1
0	SEMA 2.4 MG	35.6468	1254	0	0	1	6.45679	0.00590173	0.05	LOGLOG	0.0536555	0.0767946	2			35.6468		Sema 2.4 mg	1
0	SEMA 2.4 MG	35.6797	1253	0	0	2	6.45679	0.00590173	0.05	LOGLOG	0.0536555	0.0767946	2			35.6797		Sema 2.4 mg	1
0	SEMA 2.4 MG	35.7125	1251	0	1	1	6.45679	0.00590173	0.05	LOGLOG	0.0536555	0.0767946	2			35.7125		Sema 2.4 mg	1
0	SEMA 2.4 MG	35.7454	1249	0	0	1	6.45679	0.00590173	0.05	LOGLOG	0.0536555	0.0767946	2			35.7454		Sema 2.4 mg	1
0	SEMA 2.4 MG	35.8111	1248	1	1	1	6.52989	0.00594226	0.05	LOGLOG	0.0543073	0.0776049	2			35.8111		Sema 2.4 mg	1
0	SEMA 2.4 MG	35.8768	1246	0	0	1	6.52989	0.00594226	0.05	LOGLOG	0.0543073	0.0776049	2			35.8768		Sema 2.4 mg	1
0	SEMA 2.4 MG	35.9097	1245	0	0	2	6.52989	0.00594226	0.05	LOGLOG	0.0543073	0.0776049	2			35.9097		Sema 2.4 mg	1
0	SEMA 2.4 MG	35.9425	1243	0	0	2	6.52989	0.00594226	0.05	LOGLOG	0.0543073	0.0776049	2			35.9425		Sema 2.4 mg	1
0	SEMA 2.4 MG	35.9754	1241	0	0	1	6.52989	0.00594226	0.05	LOGLOG	0.0543073	0.0776049	2			35.9754		Sema 2.4 mg	1
0	SEMA 2.4 MG	36.0082	1240	0	0	2	6.52989	0.00594226	0.05	LOGLOG	0.0543073	0.0776049	2			36.0082		Sema 2.4 mg	1
0	SEMA 2.4 MG	36.0739	1238	1	1	1	6.60353	0.00598306	0.05	LOGLOG	0.054964	0.078421	2			36.0739		Sema 2.4 mg	1
0	SEMA 2.4 MG	36.1068	1236	0	0	1	6.60353	0.00598306	0.05	LOGLOG	0.054964	0.078421	2			36.1068		Sema 2.4 mg	1
0	SEMA 2.4 MG	36.1396	1235	0	1	1	6.60353	0.00598306	0.05	LOGLOG	0.054964	0.078421	2			36.1396		Sema 2.4 mg	1
0	SEMA 2.4 MG	36.1725	1233	0	0	2	6.60353	0.00598306	0.05	LOGLOG	0.054964	0.078421	2			36.1725		Sema 2.4 mg	1
0	SEMA 2.4 MG	36.3039	1231	0	0	1	6.60353	0.00598306	0.05	LOGLOG	0.054964	0.078421	2			36.3039		Sema 2.4 mg	1
0	SEMA 2.4 MG	36.3696	1230	1	1	2	6.67752	0.00602393	0.05	LOGLOG	0.0556241	0.0792409	2			36.3696		Sema 2.4 mg	1
0	SEMA 2.4 MG	36.4025	1227	1	1	2	6.75164	0.0060646	0.05	LOGLOG	0.0562857	0.0800615	2			36.4025		Sema 2.4 mg	1
0	SEMA 2.4 MG	36.5667	1224	0	0	1	6.75164	0.0060646	0.05	LOGLOG	0.0562857	0.0800615	2			36.5667		Sema 2.4 mg	1
0	SEMA 2.4 MG	36.6653	1223	1	1	0	6.82593	0.00610514	0.05	LOGLOG	0.0569494	0.0808837	2			36.6653		Sema 2.4 mg	1
0	SEMA 2.4 MG	36.8296	1222	0	0	3	6.82593	0.00610514	0.05	LOGLOG	0.0569494	0.0808837	2			36.8296		Sema 2.4 mg	1
0	SEMA 2.4 MG	36.8953	1219	0	0	1	6.82593	0.00610514	0.05	LOGLOG	0.0569494	0.0808837	2			36.8953		Sema 2.4 mg	1
0	SEMA 2.4 MG	36.9281	1218	0	0	1	6.82593	0.00610514	0.05	LOGLOG	0.0569494	0.0808837	2			36.9281		Sema 2.4 mg	1
0	SEMA 2.4 MG	36.961	1217	0	0	1	6.82593	0.00610514	0.05	LOGLOG	0.0569494	0.0808837	2			36.961		Sema 2.4 mg	1
0	SEMA 2.4 MG	36.9938	1216	0	1	1	6.82593	0.00610514	0.05	LOGLOG	0.0569494	0.0808837	2			36.9938		Sema 2.4 mg	1
0	SEMA 2.4 MG	37.0267	1214	0	0	1	6.82593	0.00610514	0.05	LOGLOG	0.0569494	0.0808837	2			37.0267		Sema 2.4 mg	1
0	SEMA 2.4 MG	37.1253	1213	0	0	1	6.82593	0.00610514	0.05	LOGLOG	0.0569494	0.0808837	2			37.1253		Sema 2.4 mg	1
0	SEMA 2.4 MG	37.2895	1212	0	0	1	6.82593	0.00610514	0.05	LOGLOG	0.0569494	0.0808837	2			37.2895		Sema 2.4 mg	1
0	SEMA 2.4 MG	37.3224	1211	0	0	1	6.82593	0.00610514	0.05	LOGLOG	0.0569494	0.0808837	2			37.3224		Sema 2.4 mg	1
0	SEMA 2.4 MG	37.3552	1210	0	0	1	6.82593	0.00610514	0.05	LOGLOG	0.0569494	0.0808837	2			37.3552		Sema 2.4 mg	1
0	SEMA 2.4 MG	37.4209	1209	1	1	1	6.90096	0.00614619	0.05	LOGLOG	0.0576195	0.0817143	2			37.4209		Sema 2.4 mg	1
0	SEMA 2.4 MG	37.5195	1207	0	0	1	6.90096	0.00614619	0.05	LOGLOG	0.0576195	0.0817143	2			37.5195		Sema 2.4 mg	1
0	SEMA 2.4 MG	37.6181	1206	0	0	1	6.90096	0.00614619	0.05	LOGLOG	0.0576195	0.0817143	2			37.6181		Sema 2.4 mg	1
0	SEMA 2.4 MG	37.6838	1205	1	1	1	6.97618	0.00618711	0.05	LOGLOG	0.0582917	0.0825465	2			37.6838		Sema 2.4 mg	1
0	SEMA 2.4 MG	37.7166	1203	0	0	2	6.97618	0.00618711	0.05	LOGLOG	0.0582917	0.0825465	2			37.7166		Sema 2.4 mg	1
0	SEMA 2.4 MG	37.7495	1201	0	0	1	6.97618	0.00618711	0.05	LOGLOG	0.0582917	0.0825465	2			37.7495		Sema 2.4 mg	1
0	SEMA 2.4 MG	37.8152	1200	0	0	2	6.97618	0.00618711	0.05	LOGLOG	0.0582917	0.0825465	2			37.8152		Sema 2.4 mg	1
0	SEMA 2.4 MG	37.848	1198	0	0	1	6.97618	0.00618711	0.05	LOGLOG	0.0582917	0.0825465	2			37.848		Sema 2.4 mg	1
0	SEMA 2.4 MG	37.8809	1197	0	0	1	6.97618	0.00618711	0.05	LOGLOG	0.0582917	0.0825465	2			37.8809		Sema 2.4 mg	1
0	SEMA 2.4 MG	37.9795	1196	0	0	1	6.97618	0.00618711	0.05	LOGLOG	0.0582917	0.0825465	2			37.9795		Sema 2.4 mg	1
0	SEMA 2.4 MG	38.0123	1195	0	0	1	6.97618	0.00618711	0.05	LOGLOG	0.0582917	0.0825465	2			38.0123		Sema 2.4 mg	1
0	SEMA 2.4 MG	38.1437	1194	0	0	1	6.97618	0.00618711	0.05	LOGLOG	0.0582917	0.0825465	2			38.1437		Sema 2.4 mg	1
0	SEMA 2.4 MG	38.1766	1193	0	0	3	6.97618	0.00618711	0.05	LOGLOG	0.0582917	0.0825465	2			38.1766		Sema 2.4 mg	1
0	SEMA 2.4 MG	38.2094	1190	0	0	1	6.97618	0.00618711	0.05	LOGLOG	0.0582917	0.0825465	2			38.2094		Sema 2.4 mg	1
0	SEMA 2.4 MG	38.2423	1189	0	0	2	6.97618	0.00618711	0.05	LOGLOG	0.0582917	0.0825465	2			38.2423		Sema 2.4 mg	1
0	SEMA 2.4 MG	38.308	1187	0	0	2	6.97618	0.00618711	0.05	LOGLOG	0.0582917	0.0825465	2			38.308		Sema 2.4 mg	1
0	SEMA 2.4 MG	38.3409	1185	0	0	2	6.97618	0.00618711	0.05	LOGLOG	0.0582917	0.0825465	2			38.3409		Sema 2.4 mg	1
0	SEMA 2.4 MG	38.3737	1183	0	0	1	6.97618	0.00618711	0.05	LOGLOG	0.0582917	0.0825465	2			38.3737		Sema 2.4 mg	1
0	SEMA 2.4 MG	38.4066	1182	0	0	2	6.97618	0.00618711	0.05	LOGLOG	0.0582917	0.0825465	2			38.4066		Sema 2.4 mg	1
0	SEMA 2.4 MG	38.4394	1180	0	0	4	6.97618	0.00618711	0.05	LOGLOG	0.0582917	0.0825465	2			38.4394		Sema 2.4 mg	1
0	SEMA 2.4 MG	38.4723	1176	0	0	4	6.97618	0.00618711	0.05	LOGLOG	0.0582917	0.0825465	2			38.4723		Sema 2.4 mg	1
0	SEMA 2.4 MG	38.5051	1172	1	1	2	7.05346	0.00623007	0.05	LOGLOG	0.0589807	0.0834035	2			38.5051		Sema 2.4 mg	1
0	SEMA 2.4 MG	38.5708	1169	0	0	1	7.05346	0.00623007	0.05	LOGLOG	0.0589807	0.0834035	2			38.5708		Sema 2.4 mg	1
0	SEMA 2.4 MG	38.6037	1168	0	0	1	7.05346	0.00623007	0.05	LOGLOG	0.0589807	0.0834035	2			38.6037		Sema 2.4 mg	1
0	SEMA 2.4 MG	38.6694	1167	1	1	4	7.131	0.00627297	0.05	LOGLOG	0.0596724	0.0842629	2			38.6694		Sema 2.4 mg	1
0	SEMA 2.4 MG	38.7023	1162	0	0	3	7.131	0.00627297	0.05	LOGLOG	0.0596724	0.0842629	2			38.7023		Sema 2.4 mg	1
0	SEMA 2.4 MG	38.768	1159	0	0	2	7.131	0.00627297	0.05	LOGLOG	0.0596724	0.0842629	2			38.768		Sema 2.4 mg	1
0	SEMA 2.4 MG	38.8337	1157	0	0	3	7.131	0.00627297	0.05	LOGLOG	0.0596724	0.0842629	2			38.8337		Sema 2.4 mg	1
0	SEMA 2.4 MG	38.8665	1154	1	1	4	7.20934	0.00631645	0.05	LOGLOG	0.0603711	0.0851316	2			38.8665		Sema 2.4 mg	1
0	SEMA 2.4 MG	38.8994	1149	0	0	8	7.20934	0.00631645	0.05	LOGLOG	0.0603711	0.0851316	2			38.8994		Sema 2.4 mg	1
0	SEMA 2.4 MG	38.9322	1141	0	0	2	7.20934	0.00631645	0.05	LOGLOG	0.0603711	0.0851316	2			38.9322		Sema 2.4 mg	1
0	SEMA 2.4 MG	38.9651	1139	0	0	3	7.20934	0.00631645	0.05	LOGLOG	0.0603711	0.0851316	2			38.9651		Sema 2.4 mg	1
0	SEMA 2.4 MG	39.0308	1136	0	0	2	7.20934	0.00631645	0.05	LOGLOG	0.0603711	0.0851316	2			39.0308		Sema 2.4 mg	1
0	SEMA 2.4 MG	39.0637	1134	0	0	1	7.20934	0.00631645	0.05	LOGLOG	0.0603711	0.0851316	2			39.0637		Sema 2.4 mg	1
0	SEMA 2.4 MG	39.0965	1133	0	0	1	7.20934	0.00631645	0.05	LOGLOG	0.0603711	0.0851316	2			39.0965		Sema 2.4 mg	1
0	SEMA 2.4 MG	39.1294	1132	0	0	10	7.20934	0.00631645	0.05	LOGLOG	0.0603711	0.0851316	2			39.1294		Sema 2.4 mg	1
0	SEMA 2.4 MG	39.1951	1122	0	0	5	7.20934	0.00631645	0.05	LOGLOG	0.0603711	0.0851316	2			39.1951		Sema 2.4 mg	1
0	SEMA 2.4 MG	39.2279	1117	1	1	4	7.29021	0.00636254	0.05	LOGLOG	0.0610902	0.0860309	2			39.2279		Sema 2.4 mg	1
0	SEMA 2.4 MG	39.2608	1112	0	0	1	7.29021	0.00636254	0.05	LOGLOG	0.0610902	0.0860309	2			39.2608		Sema 2.4 mg	1
0	SEMA 2.4 MG	39.2936	1111	0	0	2	7.29021	0.00636254	0.05	LOGLOG	0.0610902	0.0860309	2			39.2936		Sema 2.4 mg	1
0	SEMA 2.4 MG	39.3593	1109	0	1	4	7.29021	0.00636254	0.05	LOGLOG	0.0610902	0.0860309	2			39.3593		Sema 2.4 mg	1
0	SEMA 2.4 MG	39.4251	1104	0	0	3	7.29021	0.00636254	0.05	LOGLOG	0.0610902	0.0860309	2			39.4251		Sema 2.4 mg	1
0	SEMA 2.4 MG	39.4579	1101	0	0	1	7.29021	0.00636254	0.05	LOGLOG	0.0610902	0.0860309	2			39.4579		Sema 2.4 mg	1
0	SEMA 2.4 MG	39.4908	1100	0	0	1	7.29021	0.00636254	0.05	LOGLOG	0.0610902	0.0860309	2			39.4908		Sema 2.4 mg	1
0	SEMA 2.4 MG	39.5236	1099	0	0	2	7.29021	0.00636254	0.05	LOGLOG	0.0610902	0.0860309	2			39.5236		Sema 2.4 mg	1
0	SEMA 2.4 MG	39.5565	1097	0	0	1	7.29021	0.00636254	0.05	LOGLOG	0.0610902	0.0860309	2			39.5565		Sema 2.4 mg	1
0	SEMA 2.4 MG	39.5893	1096	0	0	1	7.29021	0.00636254	0.05	LOGLOG	0.0610902	0.0860309	2			39.5893		Sema 2.4 mg	1
0	SEMA 2.4 MG	39.6222	1095	0	0	1	7.29021	0.00636254	0.05	LOGLOG	0.0610902	0.0860309	2			39.6222		Sema 2.4 mg	1
0	SEMA 2.4 MG	39.655	1094	0	0	3	7.29021	0.00636254	0.05	LOGLOG	0.0610902	0.0860309	2			39.655		Sema 2.4 mg	1
0	SEMA 2.4 MG	39.7207	1091	0	0	2	7.29021	0.00636254	0.05	LOGLOG	0.0610902	0.0860309	2			39.7207		Sema 2.4 mg	1
0	SEMA 2.4 MG	39.7864	1089	0	0	2	7.29021	0.00636254	0.05	LOGLOG	0.0610902	0.0860309	2			39.7864		Sema 2.4 mg	1
0	SEMA 2.4 MG	39.8193	1087	0	0	4	7.29021	0.00636254	0.05	LOGLOG	0.0610902	0.0860309	2			39.8193		Sema 2.4 mg	1
0	SEMA 2.4 MG	39.8522	1083	0	0	6	7.29021	0.00636254	0.05	LOGLOG	0.0610902	0.0860309	2			39.8522		Sema 2.4 mg	1
0	SEMA 2.4 MG	39.885	1077	0	0	2	7.29021	0.00636254	0.05	LOGLOG	0.0610902	0.0860309	2			39.885		Sema 2.4 mg	1
0	SEMA 2.4 MG	39.9179	1075	0	0	4	7.29021	0.00636254	0.05	LOGLOG	0.0610902	0.0860309	2			39.9179		Sema 2.4 mg	1
0	SEMA 2.4 MG	39.9507	1071	0	0	1	7.29021	0.00636254	0.05	LOGLOG	0.0610902	0.0860309	2			39.9507		Sema 2.4 mg	1
0	SEMA 2.4 MG	39.9836	1070	0	0	2	7.29021	0.00636254	0.05	LOGLOG	0.0610902	0.0860309	2			39.9836		Sema 2.4 mg	1
0	SEMA 2.4 MG	40.0164	1068	0	0	2	7.29021	0.00636254	0.05	LOGLOG	0.0610902	0.0860309	2			40.0164		Sema 2.4 mg	1
0	SEMA 2.4 MG	40.0493	1066	0	0	8	7.29021	0.00636254	0.05	LOGLOG	0.0610902	0.0860309	2			40.0493		Sema 2.4 mg	1
0	SEMA 2.4 MG	40.0821	1058	0	0	1	7.29021	0.00636254	0.05	LOGLOG	0.0610902	0.0860309	2			40.0821		Sema 2.4 mg	1
0	SEMA 2.4 MG	40.115	1057	0	0	2	7.29021	0.00636254	0.05	LOGLOG	0.0610902	0.0860309	2			40.115		Sema 2.4 mg	1
0	SEMA 2.4 MG	40.1478	1055	0	0	1	7.29021	0.00636254	0.05	LOGLOG	0.0610902	0.0860309	2			40.1478		Sema 2.4 mg	1
0	SEMA 2.4 MG	40.1807	1054	0	0	1	7.29021	0.00636254	0.05	LOGLOG	0.0610902	0.0860309	2			40.1807		Sema 2.4 mg	1
0	SEMA 2.4 MG	40.2136	1053	0	0	2	7.29021	0.00636254	0.05	LOGLOG	0.0610902	0.0860309	2			40.2136		Sema 2.4 mg	1
0	SEMA 2.4 MG	40.2464	1051	0	0	2	7.29021	0.00636254	0.05	LOGLOG	0.0610902	0.0860309	2			40.2464		Sema 2.4 mg	1
0	SEMA 2.4 MG	40.2793	1049	0	0	2	7.29021	0.00636254	0.05	LOGLOG	0.0610902	0.0860309	2			40.2793		Sema 2.4 mg	1
0	SEMA 2.4 MG	40.345	1047	0	0	3	7.29021	0.00636254	0.05	LOGLOG	0.0610902	0.0860309	2			40.345		Sema 2.4 mg	1
0	SEMA 2.4 MG	40.4107	1044	1	1	0	7.37658	0.00641501	0.05	LOGLOG	0.0618525	0.0869984	2			40.4107		Sema 2.4 mg	1
0	SEMA 2.4 MG	40.4764	1043	0	0	1	7.37658	0.00641501	0.05	LOGLOG	0.0618525	0.0869984	2			40.4764		Sema 2.4 mg	1
0	SEMA 2.4 MG	40.5092	1042	0	0	3	7.37658	0.00641501	0.05	LOGLOG	0.0618525	0.0869984	2			40.5092		Sema 2.4 mg	1
0	SEMA 2.4 MG	40.5421	1039	0	0	4	7.37658	0.00641501	0.05	LOGLOG	0.0618525	0.0869984	2			40.5421		Sema 2.4 mg	1
0	SEMA 2.4 MG	40.5749	1035	0	0	2	7.37658	0.00641501	0.05	LOGLOG	0.0618525	0.0869984	2			40.5749		Sema 2.4 mg	1
0	SEMA 2.4 MG	40.6078	1033	0	0	1	7.37658	0.00641501	0.05	LOGLOG	0.0618525	0.0869984	2			40.6078		Sema 2.4 mg	1
0	SEMA 2.4 MG	40.6407	1032	0	0	1	7.37658	0.00641501	0.05	LOGLOG	0.0618525	0.0869984	2			40.6407		Sema 2.4 mg	1
0	SEMA 2.4 MG	40.6735	1031	0	0	2	7.37658	0.00641501	0.05	LOGLOG	0.0618525	0.0869984	2			40.6735		Sema 2.4 mg	1
0	SEMA 2.4 MG	40.7064	1029	0	0	3	7.37658	0.00641501	0.05	LOGLOG	0.0618525	0.0869984	2			40.7064		Sema 2.4 mg	1
0	SEMA 2.4 MG	40.7392	1026	0	0	2	7.37658	0.00641501	0.05	LOGLOG	0.0618525	0.0869984	2			40.7392		Sema 2.4 mg	1
0	SEMA 2.4 MG	40.7721	1024	0	0	3	7.37658	0.00641501	0.05	LOGLOG	0.0618525	0.0869984	2			40.7721		Sema 2.4 mg	1
0	SEMA 2.4 MG	40.8049	1021	0	0	1	7.37658	0.00641501	0.05	LOGLOG	0.0618525	0.0869984	2			40.8049		Sema 2.4 mg	1
0	SEMA 2.4 MG	40.8378	1020	0	0	1	7.37658	0.00641501	0.05	LOGLOG	0.0618525	0.0869984	2			40.8378		Sema 2.4 mg	1
0	SEMA 2.4 MG	40.8706	1019	1	1	3	7.46498	0.00646956	0.05	LOGLOG	0.0626313	0.0879906	2			40.8706		Sema 2.4 mg	1
0	SEMA 2.4 MG	40.9035	1015	0	1	1	7.46498	0.00646956	0.05	LOGLOG	0.0626313	0.0879906	2			40.9035		Sema 2.4 mg	1
0	SEMA 2.4 MG	40.9692	1013	0	0	4	7.46498	0.00646956	0.05	LOGLOG	0.0626313	0.0879906	2			40.9692		Sema 2.4 mg	1
0	SEMA 2.4 MG	41.0021	1009	0	0	5	7.46498	0.00646956	0.05	LOGLOG	0.0626313	0.0879906	2			41.0021		Sema 2.4 mg	1
0	SEMA 2.4 MG	41.0678	1004	0	0	2	7.46498	0.00646956	0.05	LOGLOG	0.0626313	0.0879906	2			41.0678		Sema 2.4 mg	1
0	SEMA 2.4 MG	41.1006	1002	0	0	2	7.46498	0.00646956	0.05	LOGLOG	0.0626313	0.0879906	2			41.1006		Sema 2.4 mg	1
0	SEMA 2.4 MG	41.1335	1000	0	0	1	7.46498	0.00646956	0.05	LOGLOG	0.0626313	0.0879906	2			41.1335		Sema 2.4 mg	1
0	SEMA 2.4 MG	41.1663	999	0	0	1	7.46498	0.00646956	0.05	LOGLOG	0.0626313	0.0879906	2			41.1663		Sema 2.4 mg	1
0	SEMA 2.4 MG	41.1992	998	1	1	1	7.55507	0.00652573	0.05	LOGLOG	0.0634238	0.0890028	2			41.1992		Sema 2.4 mg	1
0	SEMA 2.4 MG	41.232	996	0	0	2	7.55507	0.00652573	0.05	LOGLOG	0.0634238	0.0890028	2			41.232		Sema 2.4 mg	1
0	SEMA 2.4 MG	41.2649	994	0	0	1	7.55507	0.00652573	0.05	LOGLOG	0.0634238	0.0890028	2			41.2649		Sema 2.4 mg	1
0	SEMA 2.4 MG	41.2977	993	0	0	1	7.55507	0.00652573	0.05	LOGLOG	0.0634238	0.0890028	2			41.2977		Sema 2.4 mg	1
0	SEMA 2.4 MG	41.3306	992	0	0	3	7.55507	0.00652573	0.05	LOGLOG	0.0634238	0.0890028	2			41.3306		Sema 2.4 mg	1
0	SEMA 2.4 MG	41.3634	989	0	0	2	7.55507	0.00652573	0.05	LOGLOG	0.0634238	0.0890028	2			41.3634		Sema 2.4 mg	1
0	SEMA 2.4 MG	41.3963	987	0	0	2	7.55507	0.00652573	0.05	LOGLOG	0.0634238	0.0890028	2			41.3963		Sema 2.4 mg	1
0	SEMA 2.4 MG	41.4292	985	0	0	7	7.55507	0.00652573	0.05	LOGLOG	0.0634238	0.0890028	2			41.4292		Sema 2.4 mg	1
0	SEMA 2.4 MG	41.462	978	0	0	3	7.55507	0.00652573	0.05	LOGLOG	0.0634238	0.0890028	2			41.462		Sema 2.4 mg	1
0	SEMA 2.4 MG	41.4949	975	0	0	3	7.55507	0.00652573	0.05	LOGLOG	0.0634238	0.0890028	2			41.4949		Sema 2.4 mg	1
0	SEMA 2.4 MG	41.5277	972	0	0	2	7.55507	0.00652573	0.05	LOGLOG	0.0634238	0.0890028	2			41.5277		Sema 2.4 mg	1
0	SEMA 2.4 MG	41.5606	970	0	0	2	7.55507	0.00652573	0.05	LOGLOG	0.0634238	0.0890028	2			41.5606		Sema 2.4 mg	1
0	SEMA 2.4 MG	41.5934	968	0	0	2	7.55507	0.00652573	0.05	LOGLOG	0.0634238	0.0890028	2			41.5934		Sema 2.4 mg	1
0	SEMA 2.4 MG	41.6263	966	0	0	2	7.55507	0.00652573	0.05	LOGLOG	0.0634238	0.0890028	2			41.6263		Sema 2.4 mg	1
0	SEMA 2.4 MG	41.6591	964	0	0	2	7.55507	0.00652573	0.05	LOGLOG	0.0634238	0.0890028	2			41.6591		Sema 2.4 mg	1
0	SEMA 2.4 MG	41.692	962	0	0	6	7.55507	0.00652573	0.05	LOGLOG	0.0634238	0.0890028	2			41.692		Sema 2.4 mg	1
0	SEMA 2.4 MG	41.7248	956	0	0	4	7.55507	0.00652573	0.05	LOGLOG	0.0634238	0.0890028	2			41.7248		Sema 2.4 mg	1
0	SEMA 2.4 MG	41.7906	952	0	0	2	7.55507	0.00652573	0.05	LOGLOG	0.0634238	0.0890028	2			41.7906		Sema 2.4 mg	1
0	SEMA 2.4 MG	41.8234	950	0	0	1	7.55507	0.00652573	0.05	LOGLOG	0.0634238	0.0890028	2			41.8234		Sema 2.4 mg	1
0	SEMA 2.4 MG	41.8563	949	0	0	2	7.55507	0.00652573	0.05	LOGLOG	0.0634238	0.0890028	2			41.8563		Sema 2.4 mg	1
0	SEMA 2.4 MG	41.8891	947	0	0	7	7.55507	0.00652573	0.05	LOGLOG	0.0634238	0.0890028	2			41.8891		Sema 2.4 mg	1
0	SEMA 2.4 MG	41.922	940	0	0	3	7.55507	0.00652573	0.05	LOGLOG	0.0634238	0.0890028	2			41.922		Sema 2.4 mg	1
0	SEMA 2.4 MG	41.9877	937	0	0	2	7.55507	0.00652573	0.05	LOGLOG	0.0634238	0.0890028	2			41.9877		Sema 2.4 mg	1
0	SEMA 2.4 MG	42.0205	935	0	0	1	7.55507	0.00652573	0.05	LOGLOG	0.0634238	0.0890028	2			42.0205		Sema 2.4 mg	1
0	SEMA 2.4 MG	42.0534	934	0	0	5	7.55507	0.00652573	0.05	LOGLOG	0.0634238	0.0890028	2			42.0534		Sema 2.4 mg	1
0	SEMA 2.4 MG	42.0862	929	0	0	4	7.55507	0.00652573	0.05	LOGLOG	0.0634238	0.0890028	2			42.0862		Sema 2.4 mg	1
0	SEMA 2.4 MG	42.1191	925	0	0	7	7.55507	0.00652573	0.05	LOGLOG	0.0634238	0.0890028	2			42.1191		Sema 2.4 mg	1
0	SEMA 2.4 MG	42.152	918	0	0	2	7.55507	0.00652573	0.05	LOGLOG	0.0634238	0.0890028	2			42.152		Sema 2.4 mg	1
0	SEMA 2.4 MG	42.1848	916	0	0	3	7.55507	0.00652573	0.05	LOGLOG	0.0634238	0.0890028	2			42.1848		Sema 2.4 mg	1
0	SEMA 2.4 MG	42.2177	913	0	0	1	7.55507	0.00652573	0.05	LOGLOG	0.0634238	0.0890028	2			42.2177		Sema 2.4 mg	1
0	SEMA 2.4 MG	42.2505	912	0	0	1	7.55507	0.00652573	0.05	LOGLOG	0.0634238	0.0890028	2			42.2505		Sema 2.4 mg	1
0	SEMA 2.4 MG	42.2834	911	0	0	2	7.55507	0.00652573	0.05	LOGLOG	0.0634238	0.0890028	2			42.2834		Sema 2.4 mg	1
0	SEMA 2.4 MG	42.3162	909	0	1	5	7.55507	0.00652573	0.05	LOGLOG	0.0634238	0.0890028	2			42.3162		Sema 2.4 mg	1
0	SEMA 2.4 MG	42.3491	903	0	0	5	7.55507	0.00652573	0.05	LOGLOG	0.0634238	0.0890028	2			42.3491		Sema 2.4 mg	1
0	SEMA 2.4 MG	42.3819	898	0	0	2	7.55507	0.00652573	0.05	LOGLOG	0.0634238	0.0890028	2			42.3819		Sema 2.4 mg	1
0	SEMA 2.4 MG	42.4148	896	0	0	3	7.55507	0.00652573	0.05	LOGLOG	0.0634238	0.0890028	2			42.4148		Sema 2.4 mg	1
0	SEMA 2.4 MG	42.4476	893	0	0	2	7.55507	0.00652573	0.05	LOGLOG	0.0634238	0.0890028	2			42.4476		Sema 2.4 mg	1
0	SEMA 2.4 MG	42.4805	891	0	0	3	7.55507	0.00652573	0.05	LOGLOG	0.0634238	0.0890028	2			42.4805		Sema 2.4 mg	1
0	SEMA 2.4 MG	42.5133	888	0	0	1	7.55507	0.00652573	0.05	LOGLOG	0.0634238	0.0890028	2			42.5133		Sema 2.4 mg	1
0	SEMA 2.4 MG	42.5462	887	0	0	1	7.55507	0.00652573	0.05	LOGLOG	0.0634238	0.0890028	2			42.5462		Sema 2.4 mg	1
0	SEMA 2.4 MG	42.5791	886	0	0	2	7.55507	0.00652573	0.05	LOGLOG	0.0634238	0.0890028	2			42.5791		Sema 2.4 mg	1
0	SEMA 2.4 MG	42.6119	884	0	0	1	7.55507	0.00652573	0.05	LOGLOG	0.0634238	0.0890028	2			42.6119		Sema 2.4 mg	1
0	SEMA 2.4 MG	42.6448	883	0	1	1	7.55507	0.00652573	0.05	LOGLOG	0.0634238	0.0890028	2			42.6448		Sema 2.4 mg	1
0	SEMA 2.4 MG	42.6776	881	0	0	1	7.55507	0.00652573	0.05	LOGLOG	0.0634238	0.0890028	2			42.6776		Sema 2.4 mg	1
0	SEMA 2.4 MG	42.7105	880	0	0	2	7.55507	0.00652573	0.05	LOGLOG	0.0634238	0.0890028	2			42.7105		Sema 2.4 mg	1
0	SEMA 2.4 MG	42.7433	878	0	0	3	7.55507	0.00652573	0.05	LOGLOG	0.0634238	0.0890028	2			42.7433		Sema 2.4 mg	1
0	SEMA 2.4 MG	42.7762	875	0	0	2	7.55507	0.00652573	0.05	LOGLOG	0.0634238	0.0890028	2			42.7762		Sema 2.4 mg	1
0	SEMA 2.4 MG	42.809	873	0	0	9	7.55507	0.00652573	0.05	LOGLOG	0.0634238	0.0890028	2			42.809		Sema 2.4 mg	1
0	SEMA 2.4 MG	42.8419	864	0	0	2	7.55507	0.00652573	0.05	LOGLOG	0.0634238	0.0890028	2			42.8419		Sema 2.4 mg	1
0	SEMA 2.4 MG	42.8747	862	0	0	2	7.55507	0.00652573	0.05	LOGLOG	0.0634238	0.0890028	2			42.8747		Sema 2.4 mg	1
0	SEMA 2.4 MG	42.9076	860	0	0	5	7.55507	0.00652573	0.05	LOGLOG	0.0634238	0.0890028	2			42.9076		Sema 2.4 mg	1
0	SEMA 2.4 MG	42.9405	855	0	0	3	7.55507	0.00652573	0.05	LOGLOG	0.0634238	0.0890028	2			42.9405		Sema 2.4 mg	1
0	SEMA 2.4 MG	42.9733	852	0	0	3	7.55507	0.00652573	0.05	LOGLOG	0.0634238	0.0890028	2			42.9733		Sema 2.4 mg	1
0	SEMA 2.4 MG	43.0062	849	0	0	5	7.55507	0.00652573	0.05	LOGLOG	0.0634238	0.0890028	2			43.0062		Sema 2.4 mg	1
0	SEMA 2.4 MG	43.039	844	0	0	6	7.55507	0.00652573	0.05	LOGLOG	0.0634238	0.0890028	2			43.039		Sema 2.4 mg	1
0	SEMA 2.4 MG	43.0719	838	0	0	8	7.55507	0.00652573	0.05	LOGLOG	0.0634238	0.0890028	2			43.0719		Sema 2.4 mg	1
0	SEMA 2.4 MG	43.1047	830	0	0	6	7.55507	0.00652573	0.05	LOGLOG	0.0634238	0.0890028	2			43.1047		Sema 2.4 mg	1
0	SEMA 2.4 MG	43.1376	824	0	0	3	7.55507	0.00652573	0.05	LOGLOG	0.0634238	0.0890028	2			43.1376		Sema 2.4 mg	1
0	SEMA 2.4 MG	43.1704	821	1	1	2	7.66422	0.00660878	0.05	LOGLOG	0.0643578	0.0902618	2			43.1704		Sema 2.4 mg	1
0	SEMA 2.4 MG	43.2033	818	0	0	6	7.66422	0.00660878	0.05	LOGLOG	0.0643578	0.0902618	2			43.2033		Sema 2.4 mg	1
0	SEMA 2.4 MG	43.2361	812	0	0	3	7.66422	0.00660878	0.05	LOGLOG	0.0643578	0.0902618	2			43.2361		Sema 2.4 mg	1
0	SEMA 2.4 MG	43.269	809	1	1	2	7.77486	0.00669292	0.05	LOGLOG	0.0653046	0.0915377	2			43.269		Sema 2.4 mg	1
0	SEMA 2.4 MG	43.3018	806	0	0	8	7.77486	0.00669292	0.05	LOGLOG	0.0653046	0.0915377	2			43.3018		Sema 2.4 mg	1
0	SEMA 2.4 MG	43.3347	798	1	1	2	7.88689	0.00677799	0.05	LOGLOG	0.0662633	0.0928293	2			43.3347		Sema 2.4 mg	1
0	SEMA 2.4 MG	43.3676	795	1	1	2	7.99919	0.00686223	0.05	LOGLOG	0.0672263	0.0941218	2			43.3676		Sema 2.4 mg	1
0	SEMA 2.4 MG	43.4004	792	0	0	2	7.99919	0.00686223	0.05	LOGLOG	0.0672263	0.0941218	2			43.4004		Sema 2.4 mg	1
0	SEMA 2.4 MG	43.4333	790	0	0	1	7.99919	0.00686223	0.05	LOGLOG	0.0672263	0.0941218	2			43.4333		Sema 2.4 mg	1
0	SEMA 2.4 MG	43.4661	789	0	0	2	7.99919	0.00686223	0.05	LOGLOG	0.0672263	0.0941218	2			43.4661		Sema 2.4 mg	1
0	SEMA 2.4 MG	43.499	787	0	0	10	7.99919	0.00686223	0.05	LOGLOG	0.0672263	0.0941218	2			43.499		Sema 2.4 mg	1
0	SEMA 2.4 MG	43.5975	777	0	0	2	7.99919	0.00686223	0.05	LOGLOG	0.0672263	0.0941218	2			43.5975		Sema 2.4 mg	1
0	SEMA 2.4 MG	43.6304	775	0	0	1	7.99919	0.00686223	0.05	LOGLOG	0.0672263	0.0941218	2			43.6304		Sema 2.4 mg	1
0	SEMA 2.4 MG	43.6632	774	0	0	1	7.99919	0.00686223	0.05	LOGLOG	0.0672263	0.0941218	2			43.6632		Sema 2.4 mg	1
0	SEMA 2.4 MG	43.6961	773	0	0	3	7.99919	0.00686223	0.05	LOGLOG	0.0672263	0.0941218	2			43.6961		Sema 2.4 mg	1
0	SEMA 2.4 MG	43.729	770	0	0	2	7.99919	0.00686223	0.05	LOGLOG	0.0672263	0.0941218	2			43.729		Sema 2.4 mg	1
0	SEMA 2.4 MG	43.7947	768	0	0	2	7.99919	0.00686223	0.05	LOGLOG	0.0672263	0.0941218	2			43.7947		Sema 2.4 mg	1
0	SEMA 2.4 MG	43.8275	766	0	0	1	7.99919	0.00686223	0.05	LOGLOG	0.0672263	0.0941218	2			43.8275		Sema 2.4 mg	1
0	SEMA 2.4 MG	43.8932	765	0	0	5	7.99919	0.00686223	0.05	LOGLOG	0.0672263	0.0941218	2			43.8932		Sema 2.4 mg	1
0	SEMA 2.4 MG	43.9261	760	0	0	5	7.99919	0.00686223	0.05	LOGLOG	0.0672263	0.0941218	2			43.9261		Sema 2.4 mg	1
0	SEMA 2.4 MG	43.9589	755	0	0	8	7.99919	0.00686223	0.05	LOGLOG	0.0672263	0.0941218	2			43.9589		Sema 2.4 mg	1
0	SEMA 2.4 MG	43.9918	747	0	0	5	7.99919	0.00686223	0.05	LOGLOG	0.0672263	0.0941218	2			43.9918		Sema 2.4 mg	1
0	SEMA 2.4 MG	44.0575	742	0	0	5	7.99919	0.00686223	0.05	LOGLOG	0.0672263	0.0941218	2			44.0575		Sema 2.4 mg	1
0	SEMA 2.4 MG	44.0903	737	0	0	1	7.99919	0.00686223	0.05	LOGLOG	0.0672263	0.0941218	2			44.0903		Sema 2.4 mg	1
0	SEMA 2.4 MG	44.1232	736	1	1	1	8.12035	0.00695943	0.05	LOGLOG	0.068254	0.0955298	2			44.1232		Sema 2.4 mg	1
0	SEMA 2.4 MG	44.1889	734	0	0	4	8.12035	0.00695943	0.05	LOGLOG	0.068254	0.0955298	2			44.1889		Sema 2.4 mg	1
0	SEMA 2.4 MG	44.2218	730	0	0	1	8.12035	0.00695943	0.05	LOGLOG	0.068254	0.0955298	2			44.2218		Sema 2.4 mg	1
0	SEMA 2.4 MG	44.2546	729	0	0	2	8.12035	0.00695943	0.05	LOGLOG	0.068254	0.0955298	2			44.2546		Sema 2.4 mg	1
0	SEMA 2.4 MG	44.3203	727	0	0	3	8.12035	0.00695943	0.05	LOGLOG	0.068254	0.0955298	2			44.3203		Sema 2.4 mg	1
0	SEMA 2.4 MG	44.3532	724	0	0	2	8.12035	0.00695943	0.05	LOGLOG	0.068254	0.0955298	2			44.3532		Sema 2.4 mg	1
0	SEMA 2.4 MG	44.386	722	0	0	2	8.12035	0.00695943	0.05	LOGLOG	0.068254	0.0955298	2			44.386		Sema 2.4 mg	1
0	SEMA 2.4 MG	44.4189	720	0	0	6	8.12035	0.00695943	0.05	LOGLOG	0.068254	0.0955298	2			44.4189		Sema 2.4 mg	1
0	SEMA 2.4 MG	44.4517	714	0	0	2	8.12035	0.00695943	0.05	LOGLOG	0.068254	0.0955298	2			44.4517		Sema 2.4 mg	1
0	SEMA 2.4 MG	44.4846	712	0	0	1	8.12035	0.00695943	0.05	LOGLOG	0.068254	0.0955298	2			44.4846		Sema 2.4 mg	1
0	SEMA 2.4 MG	44.5175	711	0	0	1	8.12035	0.00695943	0.05	LOGLOG	0.068254	0.0955298	2			44.5175		Sema 2.4 mg	1
0	SEMA 2.4 MG	44.5503	710	0	0	6	8.12035	0.00695943	0.05	LOGLOG	0.068254	0.0955298	2			44.5503		Sema 2.4 mg	1
0	SEMA 2.4 MG	44.5832	704	0	0	4	8.12035	0.00695943	0.05	LOGLOG	0.068254	0.0955298	2			44.5832		Sema 2.4 mg	1
0	SEMA 2.4 MG	44.616	700	0	0	3	8.12035	0.00695943	0.05	LOGLOG	0.068254	0.0955298	2			44.616		Sema 2.4 mg	1
0	SEMA 2.4 MG	44.6489	697	0	0	7	8.12035	0.00695943	0.05	LOGLOG	0.068254	0.0955298	2			44.6489		Sema 2.4 mg	1
0	SEMA 2.4 MG	44.6817	690	0	0	7	8.12035	0.00695943	0.05	LOGLOG	0.068254	0.0955298	2			44.6817		Sema 2.4 mg	1
0	SEMA 2.4 MG	44.7146	683	0	0	3	8.12035	0.00695943	0.05	LOGLOG	0.068254	0.0955298	2			44.7146		Sema 2.4 mg	1
0	SEMA 2.4 MG	44.7474	680	0	0	1	8.12035	0.00695943	0.05	LOGLOG	0.068254	0.0955298	2			44.7474		Sema 2.4 mg	1
0	SEMA 2.4 MG	44.7803	679	0	0	2	8.12035	0.00695943	0.05	LOGLOG	0.068254	0.0955298	2			44.7803		Sema 2.4 mg	1
0	SEMA 2.4 MG	44.8131	677	0	0	1	8.12035	0.00695943	0.05	LOGLOG	0.068254	0.0955298	2			44.8131		Sema 2.4 mg	1
0	SEMA 2.4 MG	44.846	676	0	0	4	8.12035	0.00695943	0.05	LOGLOG	0.068254	0.0955298	2			44.846		Sema 2.4 mg	1
0	SEMA 2.4 MG	44.8789	672	1	1	6	8.25286	0.00707458	0.05	LOGLOG	0.0693624	0.0970888	2			44.8789		Sema 2.4 mg	1
0	SEMA 2.4 MG	44.9117	665	0	0	3	8.25286	0.00707458	0.05	LOGLOG	0.0693624	0.0970888	2			44.9117		Sema 2.4 mg	1
0	SEMA 2.4 MG	44.9446	662	0	0	2	8.25286	0.00707458	0.05	LOGLOG	0.0693624	0.0970888	2			44.9446		Sema 2.4 mg	1
0	SEMA 2.4 MG	44.9774	660	0	0	3	8.25286	0.00707458	0.05	LOGLOG	0.0693624	0.0970888	2			44.9774		Sema 2.4 mg	1
0	SEMA 2.4 MG	45.0103	657	0	0	2	8.25286	0.00707458	0.05	LOGLOG	0.0693624	0.0970888	2			45.0103		Sema 2.4 mg	1
0	SEMA 2.4 MG	45.0431	655	0	0	2	8.25286	0.00707458	0.05	LOGLOG	0.0693624	0.0970888	2			45.0431		Sema 2.4 mg	1
0	SEMA 2.4 MG	45.076	653	0	0	2	8.25286	0.00707458	0.05	LOGLOG	0.0693624	0.0970888	2			45.076		Sema 2.4 mg	1
0	SEMA 2.4 MG	45.1088	651	0	0	4	8.25286	0.00707458	0.05	LOGLOG	0.0693624	0.0970888	2			45.1088		Sema 2.4 mg	1
0	SEMA 2.4 MG	45.1417	647	0	0	1	8.25286	0.00707458	0.05	LOGLOG	0.0693624	0.0970888	2			45.1417		Sema 2.4 mg	1
0	SEMA 2.4 MG	45.1745	646	1	1	3	8.39051	0.00719678	0.05	LOGLOG	0.070509	0.0987136	2			45.1745		Sema 2.4 mg	1
0	SEMA 2.4 MG	45.2074	642	0	0	4	8.39051	0.00719678	0.05	LOGLOG	0.070509	0.0987136	2			45.2074		Sema 2.4 mg	1
0	SEMA 2.4 MG	45.2402	638	0	0	3	8.39051	0.00719678	0.05	LOGLOG	0.070509	0.0987136	2			45.2402		Sema 2.4 mg	1
0	SEMA 2.4 MG	45.2731	635	0	0	2	8.39051	0.00719678	0.05	LOGLOG	0.070509	0.0987136	2			45.2731		Sema 2.4 mg	1
0	SEMA 2.4 MG	45.306	633	0	0	1	8.39051	0.00719678	0.05	LOGLOG	0.070509	0.0987136	2			45.306		Sema 2.4 mg	1
0	SEMA 2.4 MG	45.3388	632	0	1	8	8.39051	0.00719678	0.05	LOGLOG	0.070509	0.0987136	2			45.3388		Sema 2.4 mg	1
0	SEMA 2.4 MG	45.3717	623	0	0	3	8.39051	0.00719678	0.05	LOGLOG	0.070509	0.0987136	2			45.3717		Sema 2.4 mg	1
0	SEMA 2.4 MG	45.4045	620	0	0	4	8.39051	0.00719678	0.05	LOGLOG	0.070509	0.0987136	2			45.4045		Sema 2.4 mg	1
0	SEMA 2.4 MG	45.4374	616	0	0	3	8.39051	0.00719678	0.05	LOGLOG	0.070509	0.0987136	2			45.4374		Sema 2.4 mg	1
0	SEMA 2.4 MG	45.4702	613	0	0	1	8.39051	0.00719678	0.05	LOGLOG	0.070509	0.0987136	2			45.4702		Sema 2.4 mg	1
0	SEMA 2.4 MG	45.5031	612	0	0	2	8.39051	0.00719678	0.05	LOGLOG	0.070509	0.0987136	2			45.5031		Sema 2.4 mg	1
0	SEMA 2.4 MG	45.5359	610	0	1	0	8.39051	0.00719678	0.05	LOGLOG	0.070509	0.0987136	2			45.5359		Sema 2.4 mg	1
0	SEMA 2.4 MG	45.5688	609	0	0	5	8.39051	0.00719678	0.05	LOGLOG	0.070509	0.0987136	2			45.5688		Sema 2.4 mg	1
0	SEMA 2.4 MG	45.6016	604	0	0	5	8.39051	0.00719678	0.05	LOGLOG	0.070509	0.0987136	2			45.6016		Sema 2.4 mg	1
0	SEMA 2.4 MG	45.6345	599	0	0	1	8.39051	0.00719678	0.05	LOGLOG	0.070509	0.0987136	2			45.6345		Sema 2.4 mg	1
0	SEMA 2.4 MG	45.7002	598	0	0	2	8.39051	0.00719678	0.05	LOGLOG	0.070509	0.0987136	2			45.7002		Sema 2.4 mg	1
0	SEMA 2.4 MG	45.7331	596	0	0	2	8.39051	0.00719678	0.05	LOGLOG	0.070509	0.0987136	2			45.7331		Sema 2.4 mg	1
0	SEMA 2.4 MG	45.7659	594	0	0	2	8.39051	0.00719678	0.05	LOGLOG	0.070509	0.0987136	2			45.7659		Sema 2.4 mg	1
0	SEMA 2.4 MG	45.7988	592	0	0	3	8.39051	0.00719678	0.05	LOGLOG	0.070509	0.0987136	2			45.7988		Sema 2.4 mg	1
0	SEMA 2.4 MG	45.8316	589	0	0	4	8.39051	0.00719678	0.05	LOGLOG	0.070509	0.0987136	2			45.8316		Sema 2.4 mg	1
0	SEMA 2.4 MG	45.8645	585	0	0	2	8.39051	0.00719678	0.05	LOGLOG	0.070509	0.0987136	2			45.8645		Sema 2.4 mg	1
0	SEMA 2.4 MG	45.8973	583	0	0	3	8.39051	0.00719678	0.05	LOGLOG	0.070509	0.0987136	2			45.8973		Sema 2.4 mg	1
0	SEMA 2.4 MG	45.9302	580	1	1	2	8.54308	0.00734496	0.05	LOGLOG	0.0717575	0.100542	2			45.9302		Sema 2.4 mg	1
0	SEMA 2.4 MG	45.963	577	0	0	5	8.54308	0.00734496	0.05	LOGLOG	0.0717575	0.100542	2			45.963		Sema 2.4 mg	1
0	SEMA 2.4 MG	45.9959	572	0	0	8	8.54308	0.00734496	0.05	LOGLOG	0.0717575	0.100542	2			45.9959		Sema 2.4 mg	1
0	SEMA 2.4 MG	46.0287	564	0	0	9	8.54308	0.00734496	0.05	LOGLOG	0.0717575	0.100542	2			46.0287		Sema 2.4 mg	1
0	SEMA 2.4 MG	46.0616	555	0	0	3	8.54308	0.00734496	0.05	LOGLOG	0.0717575	0.100542	2			46.0616		Sema 2.4 mg	1
0	SEMA 2.4 MG	46.0945	552	0	0	3	8.54308	0.00734496	0.05	LOGLOG	0.0717575	0.100542	2			46.0945		Sema 2.4 mg	1
0	SEMA 2.4 MG	46.1273	549	0	0	2	8.54308	0.00734496	0.05	LOGLOG	0.0717575	0.100542	2			46.1273		Sema 2.4 mg	1
0	SEMA 2.4 MG	46.1602	547	0	0	1	8.54308	0.00734496	0.05	LOGLOG	0.0717575	0.100542	2			46.1602		Sema 2.4 mg	1
0	SEMA 2.4 MG	46.193	546	0	0	3	8.54308	0.00734496	0.05	LOGLOG	0.0717575	0.100542	2			46.193		Sema 2.4 mg	1
0	SEMA 2.4 MG	46.2259	543	0	0	4	8.54308	0.00734496	0.05	LOGLOG	0.0717575	0.100542	2			46.2259		Sema 2.4 mg	1
0	SEMA 2.4 MG	46.2587	539	0	0	14	8.54308	0.00734496	0.05	LOGLOG	0.0717575	0.100542	2			46.2587		Sema 2.4 mg	1
0	SEMA 2.4 MG	46.2916	525	0	0	5	8.54308	0.00734496	0.05	LOGLOG	0.0717575	0.100542	2			46.2916		Sema 2.4 mg	1
0	SEMA 2.4 MG	46.3244	520	0	0	3	8.54308	0.00734496	0.05	LOGLOG	0.0717575	0.100542	2			46.3244		Sema 2.4 mg	1
0	SEMA 2.4 MG	46.3573	517	0	0	2	8.54308	0.00734496	0.05	LOGLOG	0.0717575	0.100542	2			46.3573		Sema 2.4 mg	1
0	SEMA 2.4 MG	46.3901	515	0	0	1	8.54308	0.00734496	0.05	LOGLOG	0.0717575	0.100542	2			46.3901		Sema 2.4 mg	1
0	SEMA 2.4 MG	46.423	514	0	0	2	8.54308	0.00734496	0.05	LOGLOG	0.0717575	0.100542	2			46.423		Sema 2.4 mg	1
0	SEMA 2.4 MG	46.4559	512	0	0	2	8.54308	0.00734496	0.05	LOGLOG	0.0717575	0.100542	2			46.4559		Sema 2.4 mg	1
0	SEMA 2.4 MG	46.4887	510	0	0	6	8.54308	0.00734496	0.05	LOGLOG	0.0717575	0.100542	2			46.4887		Sema 2.4 mg	1
0	SEMA 2.4 MG	46.5216	504	0	0	1	8.54308	0.00734496	0.05	LOGLOG	0.0717575	0.100542	2			46.5216		Sema 2.4 mg	1
0	SEMA 2.4 MG	46.5544	503	0	0	3	8.54308	0.00734496	0.05	LOGLOG	0.0717575	0.100542	2			46.5544		Sema 2.4 mg	1
0	SEMA 2.4 MG	46.6201	500	1	1	0	8.71977	0.00754062	0.05	LOGLOG	0.0731607	0.102711	2			46.6201		Sema 2.4 mg	1
0	SEMA 2.4 MG	46.6858	499	0	0	2	8.71977	0.00754062	0.05	LOGLOG	0.0731607	0.102711	2			46.6858		Sema 2.4 mg	1
0	SEMA 2.4 MG	46.7187	497	1	1	6	8.89716	0.00773212	0.05	LOGLOG	0.0745781	0.104877	2			46.7187		Sema 2.4 mg	1
0	SEMA 2.4 MG	46.7515	490	0	0	4	8.89716	0.00773212	0.05	LOGLOG	0.0745781	0.104877	2			46.7515		Sema 2.4 mg	1
0	SEMA 2.4 MG	46.7844	486	0	0	5	8.89716	0.00773212	0.05	LOGLOG	0.0745781	0.104877	2			46.7844		Sema 2.4 mg	1
0	SEMA 2.4 MG	46.8172	481	0	0	2	8.89716	0.00773212	0.05	LOGLOG	0.0745781	0.104877	2			46.8172		Sema 2.4 mg	1
0	SEMA 2.4 MG	46.8501	479	1	1	2	9.08085	0.00793206	0.05	LOGLOG	0.0760427	0.107124	2			46.8501		Sema 2.4 mg	1
0	SEMA 2.4 MG	46.9158	476	0	0	2	9.08085	0.00793206	0.05	LOGLOG	0.0760427	0.107124	2			46.9158		Sema 2.4 mg	1
0	SEMA 2.4 MG	46.9487	474	0	0	7	9.08085	0.00793206	0.05	LOGLOG	0.0760427	0.107124	2			46.9487		Sema 2.4 mg	1
0	SEMA 2.4 MG	46.9815	467	0	0	2	9.08085	0.00793206	0.05	LOGLOG	0.0760427	0.107124	2			46.9815		Sema 2.4 mg	1
0	SEMA 2.4 MG	47.0144	465	0	0	4	9.08085	0.00793206	0.05	LOGLOG	0.0760427	0.107124	2			47.0144		Sema 2.4 mg	1
0	SEMA 2.4 MG	47.0801	461	0	0	3	9.08085	0.00793206	0.05	LOGLOG	0.0760427	0.107124	2			47.0801		Sema 2.4 mg	1
0	SEMA 2.4 MG	47.1129	458	0	0	2	9.08085	0.00793206	0.05	LOGLOG	0.0760427	0.107124	2			47.1129		Sema 2.4 mg	1
0	SEMA 2.4 MG	47.1458	456	0	0	6	9.08085	0.00793206	0.05	LOGLOG	0.0760427	0.107124	2			47.1458		Sema 2.4 mg	1
0	SEMA 2.4 MG	47.1786	450	0	0	5	9.08085	0.00793206	0.05	LOGLOG	0.0760427	0.107124	2			47.1786		Sema 2.4 mg	1
0	SEMA 2.4 MG	47.2115	445	0	0	7	9.08085	0.00793206	0.05	LOGLOG	0.0760427	0.107124	2			47.2115		Sema 2.4 mg	1
0	SEMA 2.4 MG	47.2444	438	0	0	1	9.08085	0.00793206	0.05	LOGLOG	0.0760427	0.107124	2			47.2444		Sema 2.4 mg	1
0	SEMA 2.4 MG	47.2772	437	0	0	2	9.08085	0.00793206	0.05	LOGLOG	0.0760427	0.107124	2			47.2772		Sema 2.4 mg	1
0	SEMA 2.4 MG	47.3101	435	0	0	2	9.08085	0.00793206	0.05	LOGLOG	0.0760427	0.107124	2			47.3101		Sema 2.4 mg	1
0	SEMA 2.4 MG	47.3429	433	0	0	1	9.08085	0.00793206	0.05	LOGLOG	0.0760427	0.107124	2			47.3429		Sema 2.4 mg	1
0	SEMA 2.4 MG	47.3758	432	0	0	4	9.08085	0.00793206	0.05	LOGLOG	0.0760427	0.107124	2			47.3758		Sema 2.4 mg	1
0	SEMA 2.4 MG	47.4086	428	0	0	10	9.08085	0.00793206	0.05	LOGLOG	0.0760427	0.107124	2			47.4086		Sema 2.4 mg	1
0	SEMA 2.4 MG	47.4415	418	0	0	2	9.08085	0.00793206	0.05	LOGLOG	0.0760427	0.107124	2			47.4415		Sema 2.4 mg	1
0	SEMA 2.4 MG	47.4743	416	0	0	6	9.08085	0.00793206	0.05	LOGLOG	0.0760427	0.107124	2			47.4743		Sema 2.4 mg	1
0	SEMA 2.4 MG	47.54	410	0	0	5	9.08085	0.00793206	0.05	LOGLOG	0.0760427	0.107124	2			47.54		Sema 2.4 mg	1
0	SEMA 2.4 MG	47.5729	405	0	0	1	9.08085	0.00793206	0.05	LOGLOG	0.0760427	0.107124	2			47.5729		Sema 2.4 mg	1
0	SEMA 2.4 MG	47.6057	404	0	0	2	9.08085	0.00793206	0.05	LOGLOG	0.0760427	0.107124	2			47.6057		Sema 2.4 mg	1
0	SEMA 2.4 MG	47.6386	402	0	0	7	9.08085	0.00793206	0.05	LOGLOG	0.0760427	0.107124	2			47.6386		Sema 2.4 mg	1
0	SEMA 2.4 MG	47.6715	395	0	0	6	9.08085	0.00793206	0.05	LOGLOG	0.0760427	0.107124	2			47.6715		Sema 2.4 mg	1
0	SEMA 2.4 MG	47.7043	389	0	0	2	9.08085	0.00793206	0.05	LOGLOG	0.0760427	0.107124	2			47.7043		Sema 2.4 mg	1
0	SEMA 2.4 MG	47.7372	387	0	0	4	9.08085	0.00793206	0.05	LOGLOG	0.0760427	0.107124	2			47.7372		Sema 2.4 mg	1
0	SEMA 2.4 MG	47.77	383	0	0	2	9.08085	0.00793206	0.05	LOGLOG	0.0760427	0.107124	2			47.77		Sema 2.4 mg	1
0	SEMA 2.4 MG	47.8029	381	0	0	3	9.08085	0.00793206	0.05	LOGLOG	0.0760427	0.107124	2			47.8029		Sema 2.4 mg	1
0	SEMA 2.4 MG	47.8357	378	1	1	4	9.31314	0.00824559	0.05	LOGLOG	0.0777875	0.110096	2			47.8357		Sema 2.4 mg	1
0	SEMA 2.4 MG	47.8686	373	0	0	6	9.31314	0.00824559	0.05	LOGLOG	0.0777875	0.110096	2			47.8686		Sema 2.4 mg	1
0	SEMA 2.4 MG	47.9014	367	0	0	2	9.31314	0.00824559	0.05	LOGLOG	0.0777875	0.110096	2			47.9014		Sema 2.4 mg	1
0	SEMA 2.4 MG	47.9343	365	0	0	2	9.31314	0.00824559	0.05	LOGLOG	0.0777875	0.110096	2			47.9343		Sema 2.4 mg	1
0	SEMA 2.4 MG	47.9671	363	0	0	2	9.31314	0.00824559	0.05	LOGLOG	0.0777875	0.110096	2			47.9671		Sema 2.4 mg	1
0	SEMA 2.4 MG	48.0329	361	1	1	1	9.55572	0.00857367	0.05	LOGLOG	0.0796083	0.1132	2			48.0329		Sema 2.4 mg	1
0	SEMA 2.4 MG	48.0657	359	0	0	2	9.55572	0.00857367	0.05	LOGLOG	0.0796083	0.1132	2			48.0657		Sema 2.4 mg	1
0	SEMA 2.4 MG	48.0986	357	0	0	7	9.55572	0.00857367	0.05	LOGLOG	0.0796083	0.1132	2			48.0986		Sema 2.4 mg	1
0	SEMA 2.4 MG	48.1314	350	0	0	3	9.55572	0.00857367	0.05	LOGLOG	0.0796083	0.1132	2			48.1314		Sema 2.4 mg	1
0	SEMA 2.4 MG	48.1643	347	0	0	1	9.55572	0.00857367	0.05	LOGLOG	0.0796083	0.1132	2			48.1643		Sema 2.4 mg	1
0	SEMA 2.4 MG	48.1971	346	0	0	2	9.55572	0.00857367	0.05	LOGLOG	0.0796083	0.1132	2			48.1971		Sema 2.4 mg	1
0	SEMA 2.4 MG	48.23	344	0	0	3	9.55572	0.00857367	0.05	LOGLOG	0.0796083	0.1132	2			48.23		Sema 2.4 mg	1
0	SEMA 2.4 MG	48.2957	341	0	0	4	9.55572	0.00857367	0.05	LOGLOG	0.0796083	0.1132	2			48.2957		Sema 2.4 mg	1
0	SEMA 2.4 MG	48.3285	337	0	0	1	9.55572	0.00857367	0.05	LOGLOG	0.0796083	0.1132	2			48.3285		Sema 2.4 mg	1
0	SEMA 2.4 MG	48.3614	336	0	0	2	9.55572	0.00857367	0.05	LOGLOG	0.0796083	0.1132	2			48.3614		Sema 2.4 mg	1
0	SEMA 2.4 MG	48.3943	334	0	0	1	9.55572	0.00857367	0.05	LOGLOG	0.0796083	0.1132	2			48.3943		Sema 2.4 mg	1
0	SEMA 2.4 MG	48.4271	333	0	0	4	9.55572	0.00857367	0.05	LOGLOG	0.0796083	0.1132	2			48.4271		Sema 2.4 mg	1
0	SEMA 2.4 MG	48.5257	329	0	0	2	9.55572	0.00857367	0.05	LOGLOG	0.0796083	0.1132	2			48.5257		Sema 2.4 mg	1
0	SEMA 2.4 MG	48.5585	327	0	0	1	9.55572	0.00857367	0.05	LOGLOG	0.0796083	0.1132	2			48.5585		Sema 2.4 mg	1
0	SEMA 2.4 MG	48.5914	326	0	0	3	9.55572	0.00857367	0.05	LOGLOG	0.0796083	0.1132	2			48.5914		Sema 2.4 mg	1
0	SEMA 2.4 MG	48.6242	323	0	0	1	9.55572	0.00857367	0.05	LOGLOG	0.0796083	0.1132	2			48.6242		Sema 2.4 mg	1
0	SEMA 2.4 MG	48.7228	322	0	0	2	9.55572	0.00857367	0.05	LOGLOG	0.0796083	0.1132	2			48.7228		Sema 2.4 mg	1
0	SEMA 2.4 MG	48.7885	320	0	0	8	9.55572	0.00857367	0.05	LOGLOG	0.0796083	0.1132	2			48.7885		Sema 2.4 mg	1
0	SEMA 2.4 MG	48.8214	312	0	0	1	9.55572	0.00857367	0.05	LOGLOG	0.0796083	0.1132	2			48.8214		Sema 2.4 mg	1
0	SEMA 2.4 MG	48.8542	311	0	0	1	9.55572	0.00857367	0.05	LOGLOG	0.0796083	0.1132	2			48.8542		Sema 2.4 mg	1
0	SEMA 2.4 MG	48.8871	310	0	0	2	9.55572	0.00857367	0.05	LOGLOG	0.0796083	0.1132	2			48.8871		Sema 2.4 mg	1
0	SEMA 2.4 MG	48.9199	308	0	0	4	9.55572	0.00857367	0.05	LOGLOG	0.0796083	0.1132	2			48.9199		Sema 2.4 mg	1
0	SEMA 2.4 MG	48.9528	304	0	0	2	9.55572	0.00857367	0.05	LOGLOG	0.0796083	0.1132	2			48.9528		Sema 2.4 mg	1
0	SEMA 2.4 MG	48.9856	302	0	0	2	9.55572	0.00857367	0.05	LOGLOG	0.0796083	0.1132	2			48.9856		Sema 2.4 mg	1
0	SEMA 2.4 MG	49.0185	300	0	0	13	9.55572	0.00857367	0.05	LOGLOG	0.0796083	0.1132	2			49.0185		Sema 2.4 mg	1
0	SEMA 2.4 MG	49.0513	287	0	0	6	9.55572	0.00857367	0.05	LOGLOG	0.0796083	0.1132	2			49.0513		Sema 2.4 mg	1
0	SEMA 2.4 MG	49.0842	281	0	0	4	9.55572	0.00857367	0.05	LOGLOG	0.0796083	0.1132	2			49.0842		Sema 2.4 mg	1
0	SEMA 2.4 MG	49.117	277	0	0	1	9.55572	0.00857367	0.05	LOGLOG	0.0796083	0.1132	2			49.117		Sema 2.4 mg	1
0	SEMA 2.4 MG	49.1499	276	0	0	2	9.55572	0.00857367	0.05	LOGLOG	0.0796083	0.1132	2			49.1499		Sema 2.4 mg	1
0	SEMA 2.4 MG	49.1828	274	0	0	3	9.55572	0.00857367	0.05	LOGLOG	0.0796083	0.1132	2			49.1828		Sema 2.4 mg	1
0	SEMA 2.4 MG	49.2156	271	0	0	6	9.55572	0.00857367	0.05	LOGLOG	0.0796083	0.1132	2			49.2156		Sema 2.4 mg	1
0	SEMA 2.4 MG	49.2485	265	0	0	4	9.55572	0.00857367	0.05	LOGLOG	0.0796083	0.1132	2			49.2485		Sema 2.4 mg	1
0	SEMA 2.4 MG	49.2813	261	0	0	4	9.55572	0.00857367	0.05	LOGLOG	0.0796083	0.1132	2			49.2813		Sema 2.4 mg	1
0	SEMA 2.4 MG	49.3142	257	0	0	2	9.55572	0.00857367	0.05	LOGLOG	0.0796083	0.1132	2			49.3142		Sema 2.4 mg	1
0	SEMA 2.4 MG	49.347	255	0	0	2	9.55572	0.00857367	0.05	LOGLOG	0.0796083	0.1132	2			49.347		Sema 2.4 mg	1
0	SEMA 2.4 MG	49.3799	253	0	0	3	9.55572	0.00857367	0.05	LOGLOG	0.0796083	0.1132	2			49.3799		Sema 2.4 mg	1
0	SEMA 2.4 MG	49.4127	250	0	0	1	9.55572	0.00857367	0.05	LOGLOG	0.0796083	0.1132	2			49.4127		Sema 2.4 mg	1
0	SEMA 2.4 MG	49.4456	249	0	0	3	9.55572	0.00857367	0.05	LOGLOG	0.0796083	0.1132	2			49.4456		Sema 2.4 mg	1
0	SEMA 2.4 MG	49.4784	246	0	0	1	9.55572	0.00857367	0.05	LOGLOG	0.0796083	0.1132	2			49.4784		Sema 2.4 mg	1
0	SEMA 2.4 MG	49.5113	245	0	0	3	9.55572	0.00857367	0.05	LOGLOG	0.0796083	0.1132	2			49.5113		Sema 2.4 mg	1
0	SEMA 2.4 MG	49.5441	242	0	0	3	9.55572	0.00857367	0.05	LOGLOG	0.0796083	0.1132	2			49.5441		Sema 2.4 mg	1
0	SEMA 2.4 MG	49.577	239	0	0	2	9.55572	0.00857367	0.05	LOGLOG	0.0796083	0.1132	2			49.577		Sema 2.4 mg	1
0	SEMA 2.4 MG	49.6099	237	0	0	3	9.55572	0.00857367	0.05	LOGLOG	0.0796083	0.1132	2			49.6099		Sema 2.4 mg	1
0	SEMA 2.4 MG	49.6427	234	0	0	1	9.55572	0.00857367	0.05	LOGLOG	0.0796083	0.1132	2			49.6427		Sema 2.4 mg	1
0	SEMA 2.4 MG	49.6756	233	0	0	1	9.55572	0.00857367	0.05	LOGLOG	0.0796083	0.1132	2			49.6756		Sema 2.4 mg	1
0	SEMA 2.4 MG	49.7084	232	0	0	4	9.55572	0.00857367	0.05	LOGLOG	0.0796083	0.1132	2			49.7084		Sema 2.4 mg	1
0	SEMA 2.4 MG	49.7413	228	0	0	2	9.55572	0.00857367	0.05	LOGLOG	0.0796083	0.1132	2			49.7413		Sema 2.4 mg	1
0	SEMA 2.4 MG	49.7741	226	0	0	1	9.55572	0.00857367	0.05	LOGLOG	0.0796083	0.1132	2			49.7741		Sema 2.4 mg	1
0	SEMA 2.4 MG	49.8398	225	0	0	3	9.55572	0.00857367	0.05	LOGLOG	0.0796083	0.1132	2			49.8398		Sema 2.4 mg	1
0	SEMA 2.4 MG	49.8727	222	0	0	1	9.55572	0.00857367	0.05	LOGLOG	0.0796083	0.1132	2			49.8727		Sema 2.4 mg	1
0	SEMA 2.4 MG	49.9384	221	0	0	4	9.55572	0.00857367	0.05	LOGLOG	0.0796083	0.1132	2			49.9384		Sema 2.4 mg	1
0	SEMA 2.4 MG	49.9713	217	0	0	9	9.55572	0.00857367	0.05	LOGLOG	0.0796083	0.1132	2			49.9713		Sema 2.4 mg	1
0	SEMA 2.4 MG	50.0041	208	0	0	2	9.55572	0.00857367	0.05	LOGLOG	0.0796083	0.1132	2			50.0041		Sema 2.4 mg	1
0	SEMA 2.4 MG	50.037	206	0	0	3	9.55572	0.00857367	0.05	LOGLOG	0.0796083	0.1132	2			50.037		Sema 2.4 mg	1
0	SEMA 2.4 MG	50.0698	203	0	0	1	9.55572	0.00857367	0.05	LOGLOG	0.0796083	0.1132	2			50.0698		Sema 2.4 mg	1
0	SEMA 2.4 MG	50.1027	202	0	0	2	9.55572	0.00857367	0.05	LOGLOG	0.0796083	0.1132	2			50.1027		Sema 2.4 mg	1
0	SEMA 2.4 MG	50.1355	200	0	0	2	9.55572	0.00857367	0.05	LOGLOG	0.0796083	0.1132	2			50.1355		Sema 2.4 mg	1
0	SEMA 2.4 MG	50.1684	198	0	0	5	9.55572	0.00857367	0.05	LOGLOG	0.0796083	0.1132	2			50.1684		Sema 2.4 mg	1
0	SEMA 2.4 MG	50.2012	193	0	0	2	9.55572	0.00857367	0.05	LOGLOG	0.0796083	0.1132	2			50.2012		Sema 2.4 mg	1
0	SEMA 2.4 MG	50.2341	191	0	0	7	9.55572	0.00857367	0.05	LOGLOG	0.0796083	0.1132	2			50.2341		Sema 2.4 mg	1
0	SEMA 2.4 MG	50.2669	184	0	0	4	9.55572	0.00857367	0.05	LOGLOG	0.0796083	0.1132	2			50.2669		Sema 2.4 mg	1
0	SEMA 2.4 MG	50.2998	180	0	0	2	9.55572	0.00857367	0.05	LOGLOG	0.0796083	0.1132	2			50.2998		Sema 2.4 mg	1
0	SEMA 2.4 MG	50.3326	178	0	0	3	9.55572	0.00857367	0.05	LOGLOG	0.0796083	0.1132	2			50.3326		Sema 2.4 mg	1
0	SEMA 2.4 MG	50.3655	175	0	0	4	9.55572	0.00857367	0.05	LOGLOG	0.0796083	0.1132	2			50.3655		Sema 2.4 mg	1
0	SEMA 2.4 MG	50.3984	171	0	0	7	9.55572	0.00857367	0.05	LOGLOG	0.0796083	0.1132	2			50.3984		Sema 2.4 mg	1
0	SEMA 2.4 MG	50.4312	164	0	0	1	9.55572	0.00857367	0.05	LOGLOG	0.0796083	0.1132	2			50.4312		Sema 2.4 mg	1
0	SEMA 2.4 MG	50.4641	163	0	0	3	9.55572	0.00857367	0.05	LOGLOG	0.0796083	0.1132	2			50.4641		Sema 2.4 mg	1
0	SEMA 2.4 MG	50.4969	160	0	0	5	9.55572	0.00857367	0.05	LOGLOG	0.0796083	0.1132	2			50.4969		Sema 2.4 mg	1
0	SEMA 2.4 MG	50.5955	155	0	0	5	9.55572	0.00857367	0.05	LOGLOG	0.0796083	0.1132	2			50.5955		Sema 2.4 mg	1
0	SEMA 2.4 MG	50.6283	150	0	0	4	9.55572	0.00857367	0.05	LOGLOG	0.0796083	0.1132	2			50.6283		Sema 2.4 mg	1
0	SEMA 2.4 MG	50.7598	146	0	0	4	9.55572	0.00857367	0.05	LOGLOG	0.0796083	0.1132	2			50.7598		Sema 2.4 mg	1
0	SEMA 2.4 MG	50.7926	142	0	0	1	9.55572	0.00857367	0.05	LOGLOG	0.0796083	0.1132	2			50.7926		Sema 2.4 mg	1
0	SEMA 2.4 MG	50.8255	141	0	0	4	9.55572	0.00857367	0.05	LOGLOG	0.0796083	0.1132	2			50.8255		Sema 2.4 mg	1
0	SEMA 2.4 MG	50.8583	137	0	0	2	9.55572	0.00857367	0.05	LOGLOG	0.0796083	0.1132	2			50.8583		Sema 2.4 mg	1
0	SEMA 2.4 MG	50.8912	135	0	0	4	9.55572	0.00857367	0.05	LOGLOG	0.0796083	0.1132	2			50.8912		Sema 2.4 mg	1
0	SEMA 2.4 MG	50.924	131	0	0	5	9.55572	0.00857367	0.05	LOGLOG	0.0796083	0.1132	2			50.924		Sema 2.4 mg	1
0	SEMA 2.4 MG	50.9569	126	0	0	2	9.55572	0.00857367	0.05	LOGLOG	0.0796083	0.1132	2			50.9569		Sema 2.4 mg	1
0	SEMA 2.4 MG	50.9897	124	0	0	1	9.55572	0.00857367	0.05	LOGLOG	0.0796083	0.1132	2			50.9897		Sema 2.4 mg	1
0	SEMA 2.4 MG	51.0226	123	0	0	4	9.55572	0.00857367	0.05	LOGLOG	0.0796083	0.1132	2			51.0226		Sema 2.4 mg	1
0	SEMA 2.4 MG	51.0883	119	0	0	6	9.55572	0.00857367	0.05	LOGLOG	0.0796083	0.1132	2			51.0883		Sema 2.4 mg	1
0	SEMA 2.4 MG	51.1211	113	0	0	5	9.55572	0.00857367	0.05	LOGLOG	0.0796083	0.1132	2			51.1211		Sema 2.4 mg	1
0	SEMA 2.4 MG	51.154	108	0	0	1	9.55572	0.00857367	0.05	LOGLOG	0.0796083	0.1132	2			51.154		Sema 2.4 mg	1
0	SEMA 2.4 MG	51.2854	107	0	0	2	9.55572	0.00857367	0.05	LOGLOG	0.0796083	0.1132	2			51.2854		Sema 2.4 mg	1
0	SEMA 2.4 MG	51.3183	105	0	0	1	9.55572	0.00857367	0.05	LOGLOG	0.0796083	0.1132	2			51.3183		Sema 2.4 mg	1
0	SEMA 2.4 MG	51.3511	104	0	0	2	9.55572	0.00857367	0.05	LOGLOG	0.0796083	0.1132	2			51.3511		Sema 2.4 mg	1
0	SEMA 2.4 MG	51.384	102	0	0	1	9.55572	0.00857367	0.05	LOGLOG	0.0796083	0.1132	2			51.384		Sema 2.4 mg	1
0	SEMA 2.4 MG	51.4497	101	0	0	1	9.55572	0.00857367	0.05	LOGLOG	0.0796083	0.1132	2			51.4497		Sema 2.4 mg	1
0	SEMA 2.4 MG	51.5154	100	0	0	1	9.55572	0.00857367	0.05	LOGLOG	0.0796083	0.1132	2			51.5154		Sema 2.4 mg	1
0	SEMA 2.4 MG	51.5483	99	0	0	4	9.55572	0.00857367	0.05	LOGLOG	0.0796083	0.1132	2			51.5483		Sema 2.4 mg	1
0	SEMA 2.4 MG	51.5811	95	0	0	1	9.55572	0.00857367	0.05	LOGLOG	0.0796083	0.1132	2			51.5811		Sema 2.4 mg	1
0	SEMA 2.4 MG	51.6797	94	0	0	1	9.55572	0.00857367	0.05	LOGLOG	0.0796083	0.1132	2			51.6797		Sema 2.4 mg	1
0	SEMA 2.4 MG	51.7125	93	0	0	1	9.55572	0.00857367	0.05	LOGLOG	0.0796083	0.1132	2			51.7125		Sema 2.4 mg	1
0	SEMA 2.4 MG	51.7454	92	0	0	1	9.55572	0.00857367	0.05	LOGLOG	0.0796083	0.1132	2			51.7454		Sema 2.4 mg	1
0	SEMA 2.4 MG	51.7782	91	0	0	6	9.55572	0.00857367	0.05	LOGLOG	0.0796083	0.1132	2			51.7782		Sema 2.4 mg	1
0	SEMA 2.4 MG	51.8111	85	0	0	1	9.55572	0.00857367	0.05	LOGLOG	0.0796083	0.1132	2			51.8111		Sema 2.4 mg	1
0	SEMA 2.4 MG	51.9097	84	0	0	1	9.55572	0.00857367	0.05	LOGLOG	0.0796083	0.1132	2			51.9097		Sema 2.4 mg	1
0	SEMA 2.4 MG	51.9425	83	0	0	3	9.55572	0.00857367	0.05	LOGLOG	0.0796083	0.1132	2			51.9425		Sema 2.4 mg	1
0	SEMA 2.4 MG	51.9754	80	0	0	3	9.55572	0.00857367	0.05	LOGLOG	0.0796083	0.1132	2			51.9754		Sema 2.4 mg	1
0	SEMA 2.4 MG	52.0082	77	0	0	3	9.55572	0.00857367	0.05	LOGLOG	0.0796083	0.1132	2			52.0082		Sema 2.4 mg	1
0	SEMA 2.4 MG	52.0411	74	0	0	4	9.55572	0.00857367	0.05	LOGLOG	0.0796083	0.1132	2			52.0411		Sema 2.4 mg	1
0	SEMA 2.4 MG	52.0739	70	0	0	2	9.55572	0.00857367	0.05	LOGLOG	0.0796083	0.1132	2			52.0739		Sema 2.4 mg	1
0	SEMA 2.4 MG	52.1068	68	0	0	1	9.55572	0.00857367	0.05	LOGLOG	0.0796083	0.1132	2			52.1068		Sema 2.4 mg	1
0	SEMA 2.4 MG	52.1396	67	0	0	1	9.55572	0.00857367	0.05	LOGLOG	0.0796083	0.1132	2			52.1396		Sema 2.4 mg	1
0	SEMA 2.4 MG	52.2053	66	0	0	2	9.55572	0.00857367	0.05	LOGLOG	0.0796083	0.1132	2			52.2053		Sema 2.4 mg	1
0	SEMA 2.4 MG	52.2382	64	0	0	2	9.55572	0.00857367	0.05	LOGLOG	0.0796083	0.1132	2			52.2382		Sema 2.4 mg	1
0	SEMA 2.4 MG	52.271	62	0	0	1	9.55572	0.00857367	0.05	LOGLOG	0.0796083	0.1132	2			52.271		Sema 2.4 mg	1
0	SEMA 2.4 MG	52.3039	61	0	0	1	9.55572	0.00857367	0.05	LOGLOG	0.0796083	0.1132	2			52.3039		Sema 2.4 mg	1
0	SEMA 2.4 MG	52.3696	60	0	0	1	9.55572	0.00857367	0.05	LOGLOG	0.0796083	0.1132	2			52.3696		Sema 2.4 mg	1
0	SEMA 2.4 MG	52.4025	59	0	0	1	9.55572	0.00857367	0.05	LOGLOG	0.0796083	0.1132	2			52.4025		Sema 2.4 mg	1
0	SEMA 2.4 MG	52.4353	58	0	0	1	9.55572	0.00857367	0.05	LOGLOG	0.0796083	0.1132	2			52.4353		Sema 2.4 mg	1
0	SEMA 2.4 MG	52.4682	57	0	0	1	9.55572	0.00857367	0.05	LOGLOG	0.0796083	0.1132	2			52.4682		Sema 2.4 mg	1
0	SEMA 2.4 MG	52.501	56	0	0	1	9.55572	0.00857367	0.05	LOGLOG	0.0796083	0.1132	2			52.501		Sema 2.4 mg	1
0	SEMA 2.4 MG	52.5339	55	0	0	1	9.55572	0.00857367	0.05	LOGLOG	0.0796083	0.1132	2			52.5339		Sema 2.4 mg	1
0	SEMA 2.4 MG	52.5667	54	0	0	2	9.55572	0.00857367	0.05	LOGLOG	0.0796083	0.1132	2			52.5667		Sema 2.4 mg	1
0	SEMA 2.4 MG	52.5996	52	0	0	1	9.55572	0.00857367	0.05	LOGLOG	0.0796083	0.1132	2			52.5996		Sema 2.4 mg	1
0	SEMA 2.4 MG	52.6653	51	0	0	1	9.55572	0.00857367	0.05	LOGLOG	0.0796083	0.1132	2			52.6653		Sema 2.4 mg	1
0	SEMA 2.4 MG	52.7639	50	0	0	2	9.55572	0.00857367	0.05	LOGLOG	0.0796083	0.1132	2			52.7639		Sema 2.4 mg	1
0	SEMA 2.4 MG	52.7967	48	0	0	1	9.55572	0.00857367	0.05	LOGLOG	0.0796083	0.1132	2			52.7967		Sema 2.4 mg	1
0	SEMA 2.4 MG	52.8953	47	0	0	3	9.55572	0.00857367	0.05	LOGLOG	0.0796083	0.1132	2			52.8953		Sema 2.4 mg	1
0	SEMA 2.4 MG	52.9281	44	0	0	1	9.55572	0.00857367	0.05	LOGLOG	0.0796083	0.1132	2			52.9281		Sema 2.4 mg	1
0	SEMA 2.4 MG	52.961	43	0	0	1	9.55572	0.00857367	0.05	LOGLOG	0.0796083	0.1132	2			52.961		Sema 2.4 mg	1
0	SEMA 2.4 MG	52.9938	42	0	0	1	9.55572	0.00857367	0.05	LOGLOG	0.0796083	0.1132	2			52.9938		Sema 2.4 mg	1
0	SEMA 2.4 MG	53.0595	41	0	0	1	9.55572	0.00857367	0.05	LOGLOG	0.0796083	0.1132	2			53.0595		Sema 2.4 mg	1
0	SEMA 2.4 MG	53.0924	40	0	0	2	9.55572	0.00857367	0.05	LOGLOG	0.0796083	0.1132	2			53.0924		Sema 2.4 mg	1
0	SEMA 2.4 MG	53.1581	38	0	0	3	9.55572	0.00857367	0.05	LOGLOG	0.0796083	0.1132	2			53.1581		Sema 2.4 mg	1
0	SEMA 2.4 MG	53.2567	35	0	0	1	9.55572	0.00857367	0.05	LOGLOG	0.0796083	0.1132	2			53.2567		Sema 2.4 mg	1
0	SEMA 2.4 MG	53.3224	34	0	0	2	9.55572	0.00857367	0.05	LOGLOG	0.0796083	0.1132	2			53.3224		Sema 2.4 mg	1
0	SEMA 2.4 MG	53.3552	32	0	0	4	9.55572	0.00857367	0.05	LOGLOG	0.0796083	0.1132	2			53.3552		Sema 2.4 mg	1
0	SEMA 2.4 MG	53.3881	28	0	0	5	9.55572	0.00857367	0.05	LOGLOG	0.0796083	0.1132	2			53.3881		Sema 2.4 mg	1
0	SEMA 2.4 MG	53.4538	23	0	0	1	9.55572	0.00857367	0.05	LOGLOG	0.0796083	0.1132	2			53.4538		Sema 2.4 mg	1
0	SEMA 2.4 MG	53.5195	22	0	0	1	9.55572	0.00857367	0.05	LOGLOG	0.0796083	0.1132	2			53.5195		Sema 2.4 mg	1
0	SEMA 2.4 MG	53.5524	21	0	0	1	9.55572	0.00857367	0.05	LOGLOG	0.0796083	0.1132	2			53.5524		Sema 2.4 mg	1
0	SEMA 2.4 MG	53.5852	20	0	0	1	9.55572	0.00857367	0.05	LOGLOG	0.0796083	0.1132	2			53.5852		Sema 2.4 mg	1
0	SEMA 2.4 MG	53.6509	19	0	0	3	9.55572	0.00857367	0.05	LOGLOG	0.0796083	0.1132	2			53.6509		Sema 2.4 mg	1
0	SEMA 2.4 MG	53.6838	16	0	0	1	9.55572	0.00857367	0.05	LOGLOG	0.0796083	0.1132	2			53.6838		Sema 2.4 mg	1
0	SEMA 2.4 MG	53.7166	15	0	0	1	9.55572	0.00857367	0.05	LOGLOG	0.0796083	0.1132	2			53.7166		Sema 2.4 mg	1
0	SEMA 2.4 MG	53.848	14	0	0	1	9.55572	0.00857367	0.05	LOGLOG	0.0796083	0.1132	2			53.848		Sema 2.4 mg	1
0	SEMA 2.4 MG	53.9795	13	0	0	1	9.55572	0.00857367	0.05	LOGLOG	0.0796083	0.1132	2			53.9795		Sema 2.4 mg	1
0	SEMA 2.4 MG	54.0452	12	0	0	1	9.55572	0.00857367	0.05	LOGLOG	0.0796083	0.1132	2			54.0452		Sema 2.4 mg	1
0	SEMA 2.4 MG	54.1437	11	0	0	1	9.55572	0.00857367	0.05	LOGLOG	0.0796083	0.1132	2			54.1437		Sema 2.4 mg	1
0	SEMA 2.4 MG	54.2094	10	0	0	3	9.55572	0.00857367	0.05	LOGLOG	0.0796083	0.1132	2			54.2094		Sema 2.4 mg	1
0	SEMA 2.4 MG	54.3409	7	0	0	1	9.55572	0.00857367	0.05	LOGLOG	0.0796083	0.1132	2			54.3409		Sema 2.4 mg	1
0	SEMA 2.4 MG	54.4394	6	0	0	1	9.55572	0.00857367	0.05	LOGLOG	0.0796083	0.1132	2			54.4394		Sema 2.4 mg	1
0	SEMA 2.4 MG	54.538	5	0	0	2	9.55572	0.00857367	0.05	LOGLOG	0.0796083	0.1132	2			54.538		Sema 2.4 mg	1
0	SEMA 2.4 MG	54.6366	3	0	0	1	9.55572	0.00857367	0.05	LOGLOG	0.0796083	0.1132	2			54.6366		Sema 2.4 mg	1
0	SEMA 2.4 MG	54.7351	2	0	0	1	9.55572	0.00857367	0.05	LOGLOG	0.0796083	0.1132	2			54.7351		Sema 2.4 mg	1
0	SEMA 2.4 MG	54.768	1	0	0	1	9.55572	0.00857367	0.05	LOGLOG	0.0796083	0.1132	2			54.768		Sema 2.4 mg	1
	SEMA 2.4 MG		1833											atRisk1	1833		0	Sema 2.4 mg	1
	SEMA 2.4 MG		12											atRisk10	12		54	Sema 2.4 mg	1
	SEMA 2.4 MG		1806											atRisk2	1806		6	Sema 2.4 mg	1
	SEMA 2.4 MG		1773											atRisk3	1773		12	Sema 2.4 mg	1
	SEMA 2.4 MG		1738											atRisk4	1738		18	Sema 2.4 mg	1
	SEMA 2.4 MG		1697											atRisk5	1697		24	Sema 2.4 mg	1
	SEMA 2.4 MG		1503											atRisk6	1503		30	Sema 2.4 mg	1
	SEMA 2.4 MG		1240											atRisk7	1240		36	Sema 2.4 mg	1
	SEMA 2.4 MG		935											atRisk8	935		42	Sema 2.4 mg	1
	SEMA 2.4 MG		361											atRisk9	361		48	Sema 2.4 mg	1
0	PLACEBO	0	1831	0	0	0	0	0	0.05				1			0		Placebo	2
0	PLACEBO	0.0328542	1831	1	1	1	0.054615	0.00054615	0.05	LOGLOG	5.81775e-05	0.00306574	1			0.0328542		Placebo	2
0	PLACEBO	0.525667	1829	0	0	1	0.054615	0.00054615	0.05	LOGLOG	5.81775e-05	0.00306574	1			0.525667		Placebo	2
0	PLACEBO	0.657084	1828	1	1	0	0.10929	0.000772584	0.05	LOGLOG	0.000235159	0.00382923	1			0.657084		Placebo	2
0	PLACEBO	0.755647	1827	0	0	1	0.10929	0.000772584	0.05	LOGLOG	0.000235159	0.00382923	1			0.755647		Placebo	2
0	PLACEBO	0.854209	1826	1	1	0	0.163994	0.000946304	0.05	LOGLOG	0.000476084	0.00462519	1			0.854209		Placebo	2
0	PLACEBO	0.919918	1825	1	1	0	0.218699	0.0010926	0.05	LOGLOG	0.000756343	0.00540567	1			0.919918		Placebo	2
0	PLACEBO	0.985626	1824	1	1	0	0.273404	0.00122136	0.05	LOGLOG	0.00106389	0.00616873	1			0.985626		Placebo	2
0	PLACEBO	1.11704	1823	1	1	0	0.328108	0.00133766	0.05	LOGLOG	0.00139181	0.00691661	1			1.11704		Placebo	2
0	PLACEBO	1.21561	1822	1	1	0	0.382813	0.00144452	0.05	LOGLOG	0.00173569	0.00765166	1			1.21561		Placebo	2
0	PLACEBO	1.51129	1821	1	1	0	0.437518	0.00154389	0.05	LOGLOG	0.0020925	0.00837583	1			1.51129		Placebo	2
0	PLACEBO	1.54415	1820	1	1	0	0.492222	0.00163715	0.05	LOGLOG	0.00246009	0.0090907	1			1.54415		Placebo	2
0	PLACEBO	1.70842	1819	1	1	0	0.546927	0.00172527	0.05	LOGLOG	0.00283683	0.00979751	1			1.70842		Placebo	2
0	PLACEBO	1.83984	1818	1	1	0	0.601632	0.00180902	0.05	LOGLOG	0.00322147	0.0104973	1			1.83984		Placebo	2
0	PLACEBO	1.87269	1817	1	1	0	0.656336	0.00188897	0.05	LOGLOG	0.00361302	0.0111908	1			1.87269		Placebo	2
0	PLACEBO	2.03696	1816	1	1	0	0.711041	0.00196559	0.05	LOGLOG	0.00401068	0.0118787	1			2.03696		Placebo	2
0	PLACEBO	2.33265	1815	1	1	0	0.765746	0.00203925	0.05	LOGLOG	0.00441381	0.0125617	1			2.33265		Placebo	2
0	PLACEBO	2.82546	1814	1	1	0	0.82045	0.00211027	0.05	LOGLOG	0.00482185	0.0132401	1			2.82546		Placebo	2
0	PLACEBO	3.28542	1813	1	1	0	0.875155	0.00217889	0.05	LOGLOG	0.00523435	0.0139144	1			3.28542		Placebo	2
0	PLACEBO	3.58111	1812	1	1	0	0.92986	0.00224535	0.05	LOGLOG	0.00565092	0.0145849	1			3.58111		Placebo	2
0	PLACEBO	3.64682	1811	0	1	0	0.92986	0.00224535	0.05	LOGLOG	0.00565092	0.0145849	1			3.64682		Placebo	2
0	PLACEBO	3.81109	1810	1	1	0	0.984564	0.00230982	0.05	LOGLOG	0.00607121	0.0152519	1			3.81109		Placebo	2
0	PLACEBO	3.97536	1809	1	1	0	1.03927	0.00237248	0.05	LOGLOG	0.00649494	0.0159158	1			3.97536		Placebo	2
0	PLACEBO	4.00821	1808	1	1	0	1.09397	0.00243345	0.05	LOGLOG	0.00692184	0.0165766	1			4.00821		Placebo	2
0	PLACEBO	4.17248	1807	0	0	1	1.09397	0.00243345	0.05	LOGLOG	0.00692184	0.0165766	1			4.17248		Placebo	2
0	PLACEBO	4.43532	1806	1	1	0	1.14871	0.00249294	0.05	LOGLOG	0.0073519	0.0172351	1			4.43532		Placebo	2
0	PLACEBO	4.46817	1805	1	1	0	1.20344	0.00255097	0.05	LOGLOG	0.00778471	0.0178911	1			4.46817		Placebo	2
0	PLACEBO	4.73101	1804	1	1	0	1.25818	0.00260765	0.05	LOGLOG	0.0082201	0.0185446	1			4.73101		Placebo	2
0	PLACEBO	4.96099	1803	1	1	0	1.31291	0.00266306	0.05	LOGLOG	0.00865792	0.0191958	1			4.96099		Placebo	2
0	PLACEBO	5.42094	1802	1	1	0	1.36765	0.00271728	0.05	LOGLOG	0.00909801	0.0198449	1			5.42094		Placebo	2
0	PLACEBO	5.48665	1801	1	1	0	1.42238	0.00277038	0.05	LOGLOG	0.00954024	0.0204919	1			5.48665		Placebo	2
0	PLACEBO	5.68378	1800	1	1	0	1.47712	0.00282242	0.05	LOGLOG	0.00998451	0.021137	1			5.68378		Placebo	2
0	PLACEBO	5.78234	1799	2	2	0	1.58659	0.00292357	0.05	LOGLOG	0.0108787	0.0224219	1			5.78234		Placebo	2
0	PLACEBO	5.8809	1797	1	1	0	1.64132	0.00297276	0.05	LOGLOG	0.0113284	0.0230618	1			5.8809		Placebo	2
0	PLACEBO	5.91376	1796	1	1	0	1.69606	0.00302111	0.05	LOGLOG	0.0117798	0.0237001	1			5.91376		Placebo	2
0	PLACEBO	6.01232	1795	0	0	2	1.69606	0.00302111	0.05	LOGLOG	0.0117798	0.0237001	1			6.01232		Placebo	2
0	PLACEBO	6.17659	1793	1	1	0	1.75085	0.00306874	0.05	LOGLOG	0.0122332	0.0243378	1			6.17659		Placebo	2
0	PLACEBO	6.2423	1792	0	0	1	1.75085	0.00306874	0.05	LOGLOG	0.0122332	0.0243378	1			6.2423		Placebo	2
0	PLACEBO	6.30801	1791	0	1	0	1.75085	0.00306874	0.05	LOGLOG	0.0122332	0.0243378	1			6.30801		Placebo	2
0	PLACEBO	6.96509	1790	0	1	0	1.75085	0.00306874	0.05	LOGLOG	0.0122332	0.0243378	1			6.96509		Placebo	2
0	PLACEBO	7.16222	1789	1	1	0	1.80568	0.00311565	0.05	LOGLOG	0.0126883	0.0249745	1			7.16222		Placebo	2
0	PLACEBO	7.95072	1788	1	1	0	1.86051	0.00316181	0.05	LOGLOG	0.0131449	0.0256098	1			7.95072		Placebo	2
0	PLACEBO	7.98357	1787	1	1	0	1.91533	0.00320725	0.05	LOGLOG	0.0136028	0.0262437	1			7.98357		Placebo	2
0	PLACEBO	8.11499	1786	1	1	0	1.97016	0.00325201	0.05	LOGLOG	0.0140621	0.0268764	1			8.11499		Placebo	2
0	PLACEBO	8.14784	1785	1	1	0	2.02499	0.00329611	0.05	LOGLOG	0.0145226	0.0275079	1			8.14784		Placebo	2
0	PLACEBO	8.1807	1784	1	1	0	2.07981	0.00333957	0.05	LOGLOG	0.0149844	0.0281382	1			8.1807		Placebo	2
0	PLACEBO	8.47639	1783	1	1	0	2.13464	0.00338243	0.05	LOGLOG	0.0154473	0.0287674	1			8.47639		Placebo	2
0	PLACEBO	8.50924	1782	1	1	0	2.18947	0.00342471	0.05	LOGLOG	0.0159114	0.0293955	1			8.50924		Placebo	2
0	PLACEBO	8.80493	1781	0	0	1	2.18947	0.00342471	0.05	LOGLOG	0.0159114	0.0293955	1			8.80493		Placebo	2
0	PLACEBO	8.9692	1780	0	1	0	2.18947	0.00342471	0.05	LOGLOG	0.0159114	0.0293955	1			8.9692		Placebo	2
0	PLACEBO	9.10062	1779	1	1	0	2.24432	0.00346647	0.05	LOGLOG	0.0163768	0.0300229	1			9.10062		Placebo	2
0	PLACEBO	9.52772	1778	1	1	0	2.29918	0.00350769	0.05	LOGLOG	0.0168433	0.0306494	1			9.52772		Placebo	2
0	PLACEBO	9.7577	1777	0	1	0	2.29918	0.00350769	0.05	LOGLOG	0.0168433	0.0306494	1			9.7577		Placebo	2
0	PLACEBO	9.88912	1776	1	1	0	2.35404	0.00354838	0.05	LOGLOG	0.0173108	0.0312748	1			9.88912		Placebo	2
0	PLACEBO	10.0534	1775	0	1	0	2.35404	0.00354838	0.05	LOGLOG	0.0173108	0.0312748	1			10.0534		Placebo	2
0	PLACEBO	10.0862	1774	1	1	0	2.4089	0.00358856	0.05	LOGLOG	0.0177792	0.0318993	1			10.0862		Placebo	2
0	PLACEBO	10.152	1773	1	1	0	2.46375	0.00362826	0.05	LOGLOG	0.0182486	0.0325229	1			10.152		Placebo	2
0	PLACEBO	10.2505	1772	1	1	0	2.51861	0.00366748	0.05	LOGLOG	0.018719	0.0331456	1			10.2505		Placebo	2
0	PLACEBO	10.4476	1771	1	1	0	2.57347	0.00370624	0.05	LOGLOG	0.0191902	0.0337675	1			10.4476		Placebo	2
0	PLACEBO	10.5462	1770	1	1	0	2.62833	0.00374455	0.05	LOGLOG	0.0196623	0.0343885	1			10.5462		Placebo	2
0	PLACEBO	10.7105	1769	1	1	0	2.68318	0.00378243	0.05	LOGLOG	0.0201353	0.0350087	1			10.7105		Placebo	2
0	PLACEBO	10.8419	1768	1	1	0	2.73804	0.0038199	0.05	LOGLOG	0.0206091	0.0356281	1			10.8419		Placebo	2
0	PLACEBO	11.039	1767	1	1	0	2.7929	0.00385695	0.05	LOGLOG	0.0210836	0.0362467	1			11.039		Placebo	2
0	PLACEBO	11.0719	1766	0	0	1	2.7929	0.00385695	0.05	LOGLOG	0.0210836	0.0362467	1			11.0719		Placebo	2
0	PLACEBO	11.7618	1765	0	0	2	2.7929	0.00385695	0.05	LOGLOG	0.0210836	0.0362467	1			11.7618		Placebo	2
0	PLACEBO	12.2875	1763	0	0	1	2.7929	0.00385695	0.05	LOGLOG	0.0210836	0.0362467	1			12.2875		Placebo	2
0	PLACEBO	12.5175	1762	1	1	0	2.84788	0.00389378	0.05	LOGLOG	0.0215599	0.0368662	1			12.5175		Placebo	2
0	PLACEBO	12.6817	1761	0	0	1	2.84788	0.00389378	0.05	LOGLOG	0.0215599	0.0368662	1			12.6817		Placebo	2
0	PLACEBO	12.846	1760	0	1	0	2.84788	0.00389378	0.05	LOGLOG	0.0215599	0.0368662	1			12.846		Placebo	2
0	PLACEBO	13.1417	1759	1	1	0	2.90289	0.00393027	0.05	LOGLOG	0.0220372	0.0374854	1			13.1417		Placebo	2
0	PLACEBO	13.4374	1758	0	1	0	2.90289	0.00393027	0.05	LOGLOG	0.0220372	0.0374854	1			13.4374		Placebo	2
0	PLACEBO	13.7331	1757	0	0	1	2.90289	0.00393027	0.05	LOGLOG	0.0220372	0.0374854	1			13.7331		Placebo	2
0	PLACEBO	14.4887	1756	1	1	0	2.95794	0.00396642	0.05	LOGLOG	0.0225154	0.0381043	1			14.4887		Placebo	2
0	PLACEBO	14.6201	1755	1	1	0	3.01298	0.00400221	0.05	LOGLOG	0.0229943	0.0387225	1			14.6201		Placebo	2
0	PLACEBO	14.7515	1754	0	0	1	3.01298	0.00400221	0.05	LOGLOG	0.0229943	0.0387225	1			14.7515		Placebo	2
0	PLACEBO	14.7844	1753	1	1	0	3.06806	0.00403767	0.05	LOGLOG	0.0234742	0.0393404	1			14.7844		Placebo	2
0	PLACEBO	14.9815	1752	1	1	1	3.12313	0.00407279	0.05	LOGLOG	0.0239548	0.0399576	1			14.9815		Placebo	2
0	PLACEBO	15.1129	1750	1	1	0	3.17824	0.00410761	0.05	LOGLOG	0.0244363	0.0405746	1			15.1129		Placebo	2
0	PLACEBO	15.1458	1749	1	1	0	3.23335	0.00414209	0.05	LOGLOG	0.0249184	0.041191	1			15.1458		Placebo	2
0	PLACEBO	15.3429	1748	1	1	0	3.28846	0.00417625	0.05	LOGLOG	0.0254012	0.0418068	1			15.3429		Placebo	2
0	PLACEBO	15.4743	1747	0	0	1	3.28846	0.00417625	0.05	LOGLOG	0.0254012	0.0418068	1			15.4743		Placebo	2
0	PLACEBO	15.5729	1746	1	1	0	3.3436	0.00421013	0.05	LOGLOG	0.0258848	0.0424223	1			15.5729		Placebo	2
0	PLACEBO	15.6057	1745	1	1	0	3.39873	0.00424371	0.05	LOGLOG	0.0263691	0.0430373	1			15.6057		Placebo	2
0	PLACEBO	15.7043	1744	0	1	0	3.39873	0.00424371	0.05	LOGLOG	0.0263691	0.0430373	1			15.7043		Placebo	2
0	PLACEBO	16.0657	1743	1	1	0	3.45387	0.00427698	0.05	LOGLOG	0.0268539	0.0436517	1			16.0657		Placebo	2
0	PLACEBO	16.1314	1742	0	0	1	3.45387	0.00427698	0.05	LOGLOG	0.0268539	0.0436517	1			16.1314		Placebo	2
0	PLACEBO	16.23	1741	0	1	0	3.45387	0.00427698	0.05	LOGLOG	0.0268539	0.0436517	1			16.23		Placebo	2
0	PLACEBO	16.46	1740	1	2	0	3.50904	0.00430999	0.05	LOGLOG	0.0273396	0.0442659	1			16.46		Placebo	2
0	PLACEBO	16.8871	1738	1	1	0	3.56421	0.00434271	0.05	LOGLOG	0.0278258	0.0448796	1			16.8871		Placebo	2
0	PLACEBO	16.9199	1737	1	2	0	3.61938	0.00437515	0.05	LOGLOG	0.0283126	0.0454927	1			16.9199		Placebo	2
0	PLACEBO	17.0185	1735	0	1	0	3.61938	0.00437515	0.05	LOGLOG	0.0283126	0.0454927	1			17.0185		Placebo	2
0	PLACEBO	17.577	1734	1	3	0	3.67456	0.00440731	0.05	LOGLOG	0.0287999	0.0461054	1			17.577		Placebo	2
0	PLACEBO	17.6099	1731	1	1	0	3.72973	0.00443921	0.05	LOGLOG	0.0292877	0.0467175	1			17.6099		Placebo	2
0	PLACEBO	17.7413	1730	1	1	0	3.7849	0.00447083	0.05	LOGLOG	0.0297761	0.0473291	1			17.7413		Placebo	2
0	PLACEBO	17.8398	1729	1	1	0	3.84007	0.0045022	0.05	LOGLOG	0.0302649	0.0479402	1			17.8398		Placebo	2
0	PLACEBO	17.9055	1728	0	1	0	3.84007	0.0045022	0.05	LOGLOG	0.0302649	0.0479402	1			17.9055		Placebo	2
0	PLACEBO	18.0698	1727	1	1	0	3.89524	0.00453332	0.05	LOGLOG	0.0307543	0.0485508	1			18.0698		Placebo	2
0	PLACEBO	18.1027	1726	1	1	0	3.95041	0.00456418	0.05	LOGLOG	0.0312442	0.049161	1			18.1027		Placebo	2
0	PLACEBO	18.1684	1725	0	0	1	3.95041	0.00456418	0.05	LOGLOG	0.0312442	0.049161	1			18.1684		Placebo	2
0	PLACEBO	18.4641	1724	1	1	0	4.00561	0.00459484	0.05	LOGLOG	0.0317348	0.049771	1			18.4641		Placebo	2
0	PLACEBO	18.9897	1723	1	1	0	4.06081	0.00462526	0.05	LOGLOG	0.0322258	0.0503807	1			18.9897		Placebo	2
0	PLACEBO	19.0554	1722	1	1	0	4.11602	0.00465544	0.05	LOGLOG	0.0327173	0.0509899	1			19.0554		Placebo	2
0	PLACEBO	19.3183	1721	0	1	0	4.11602	0.00465544	0.05	LOGLOG	0.0327173	0.0509899	1			19.3183		Placebo	2
0	PLACEBO	19.7454	1720	2	2	0	4.22642	0.00471512	0.05	LOGLOG	0.0337017	0.0522069	1			19.7454		Placebo	2
0	PLACEBO	20.1068	1718	1	1	0	4.28162	0.00474462	0.05	LOGLOG	0.0341945	0.0528148	1			20.1068		Placebo	2
0	PLACEBO	20.2053	1717	0	0	1	4.28162	0.00474462	0.05	LOGLOG	0.0341945	0.0528148	1			20.2053		Placebo	2
0	PLACEBO	20.3368	1716	0	0	1	4.28162	0.00474462	0.05	LOGLOG	0.0341945	0.0528148	1			20.3368		Placebo	2
0	PLACEBO	20.4353	1715	1	1	0	4.33689	0.00477398	0.05	LOGLOG	0.0346883	0.0534231	1			20.4353		Placebo	2
0	PLACEBO	20.5667	1714	1	1	0	4.39216	0.00480313	0.05	LOGLOG	0.0351825	0.054031	1			20.5667		Placebo	2
0	PLACEBO	20.9938	1713	0	1	0	4.39216	0.00480313	0.05	LOGLOG	0.0351825	0.054031	1			20.9938		Placebo	2
0	PLACEBO	21.0267	1712	1	1	1	4.44743	0.00483206	0.05	LOGLOG	0.0356772	0.0546384	1			21.0267		Placebo	2
0	PLACEBO	21.1581	1710	1	1	0	4.50272	0.00486082	0.05	LOGLOG	0.0361724	0.0552459	1			21.1581		Placebo	2
0	PLACEBO	21.191	1709	1	1	0	4.55802	0.00488938	0.05	LOGLOG	0.0366681	0.0558529	1			21.191		Placebo	2
0	PLACEBO	21.3552	1708	1	1	0	4.61332	0.00491774	0.05	LOGLOG	0.0371642	0.0564596	1			21.3552		Placebo	2
0	PLACEBO	21.3881	1707	1	1	0	4.66862	0.0049459	0.05	LOGLOG	0.0376607	0.0570659	1			21.3881		Placebo	2
0	PLACEBO	21.5524	1706	0	0	1	4.66862	0.0049459	0.05	LOGLOG	0.0376607	0.0570659	1			21.5524		Placebo	2
0	PLACEBO	21.6181	1705	0	0	1	4.66862	0.0049459	0.05	LOGLOG	0.0376607	0.0570659	1			21.6181		Placebo	2
0	PLACEBO	21.7495	1704	1	1	0	4.72399	0.00497394	0.05	LOGLOG	0.038158	0.0576727	1			21.7495		Placebo	2
0	PLACEBO	21.848	1703	0	1	0	4.72399	0.00497394	0.05	LOGLOG	0.038158	0.0576727	1			21.848		Placebo	2
0	PLACEBO	21.8809	1702	1	1	0	4.77935	0.00500178	0.05	LOGLOG	0.0386558	0.0582791	1			21.8809		Placebo	2
0	PLACEBO	22.1437	1701	1	1	0	4.83472	0.00502944	0.05	LOGLOG	0.0391539	0.0588851	1			22.1437		Placebo	2
0	PLACEBO	22.2752	1700	1	1	0	4.89008	0.00505691	0.05	LOGLOG	0.0396523	0.0594907	1			22.2752		Placebo	2
0	PLACEBO	22.5708	1699	0	1	0	4.89008	0.00505691	0.05	LOGLOG	0.0396523	0.0594907	1			22.5708		Placebo	2
0	PLACEBO	22.9322	1698	1	1	0	4.94544	0.0050842	0.05	LOGLOG	0.0401512	0.060096	1			22.9322		Placebo	2
0	PLACEBO	22.9651	1697	0	0	1	4.94544	0.0050842	0.05	LOGLOG	0.0401512	0.060096	1			22.9651		Placebo	2
0	PLACEBO	23.4908	1696	1	1	0	5.00084	0.00511135	0.05	LOGLOG	0.0406506	0.0607014	1			23.4908		Placebo	2
0	PLACEBO	23.8193	1695	1	1	0	5.05624	0.00513832	0.05	LOGLOG	0.0411504	0.0613064	1			23.8193		Placebo	2
0	PLACEBO	23.9179	1694	1	1	0	5.11163	0.00516511	0.05	LOGLOG	0.0416505	0.0619111	1			23.9179		Placebo	2
0	PLACEBO	24.2136	1693	0	0	1	5.11163	0.00516511	0.05	LOGLOG	0.0416505	0.0619111	1			24.2136		Placebo	2
0	PLACEBO	24.2464	1692	1	1	0	5.16706	0.00519177	0.05	LOGLOG	0.0421512	0.0625159	1			24.2464		Placebo	2
0	PLACEBO	24.3121	1691	0	0	1	5.16706	0.00519177	0.05	LOGLOG	0.0421512	0.0625159	1			24.3121		Placebo	2
0	PLACEBO	24.4435	1690	0	1	0	5.16706	0.00519177	0.05	LOGLOG	0.0421512	0.0625159	1			24.4435		Placebo	2
0	PLACEBO	24.6078	1689	0	1	0	5.16706	0.00519177	0.05	LOGLOG	0.0421512	0.0625159	1			24.6078		Placebo	2
0	PLACEBO	25.1335	1688	1	1	0	5.22253	0.00521829	0.05	LOGLOG	0.0426526	0.0631207	1			25.1335		Placebo	2
0	PLACEBO	25.3306	1687	0	0	1	5.22253	0.00521829	0.05	LOGLOG	0.0426526	0.0631207	1			25.3306		Placebo	2
0	PLACEBO	25.3963	1686	1	1	0	5.27802	0.00524468	0.05	LOGLOG	0.0431545	0.0637257	1			25.3963		Placebo	2
0	PLACEBO	25.5277	1685	2	2	1	5.38901	0.00529696	0.05	LOGLOG	0.0441593	0.0649345	1			25.5277		Placebo	2
0	PLACEBO	25.6263	1682	1	1	0	5.44454	0.0053229	0.05	LOGLOG	0.0446624	0.0655389	1			25.6263		Placebo	2
0	PLACEBO	25.6591	1681	0	0	1	5.44454	0.0053229	0.05	LOGLOG	0.0446624	0.0655389	1			25.6591		Placebo	2
0	PLACEBO	25.692	1680	1	1	0	5.5001	0.0053487	0.05	LOGLOG	0.0451662	0.0661434	1			25.692		Placebo	2
0	PLACEBO	25.7906	1679	0	0	1	5.5001	0.0053487	0.05	LOGLOG	0.0451662	0.0661434	1			25.7906		Placebo	2
0	PLACEBO	25.922	1678	1	1	1	5.5557	0.00537439	0.05	LOGLOG	0.0456705	0.066748	1			25.922		Placebo	2
0	PLACEBO	25.9548	1676	0	0	1	5.5557	0.00537439	0.05	LOGLOG	0.0456705	0.066748	1			25.9548		Placebo	2
0	PLACEBO	25.9877	1675	0	0	1	5.5557	0.00537439	0.05	LOGLOG	0.0456705	0.066748	1			25.9877		Placebo	2
0	PLACEBO	26.0205	1674	0	0	2	5.5557	0.00537439	0.05	LOGLOG	0.0456705	0.066748	1			26.0205		Placebo	2
0	PLACEBO	26.0862	1672	0	0	1	5.5557	0.00537439	0.05	LOGLOG	0.0456705	0.066748	1			26.0862		Placebo	2
0	PLACEBO	26.1191	1671	0	0	3	5.5557	0.00537439	0.05	LOGLOG	0.0456705	0.066748	1			26.1191		Placebo	2
0	PLACEBO	26.152	1668	0	0	2	5.5557	0.00537439	0.05	LOGLOG	0.0456705	0.066748	1			26.152		Placebo	2
0	PLACEBO	26.2177	1666	0	0	3	5.5557	0.00537439	0.05	LOGLOG	0.0456705	0.066748	1			26.2177		Placebo	2
0	PLACEBO	26.2505	1663	0	0	2	5.5557	0.00537439	0.05	LOGLOG	0.0456705	0.066748	1			26.2505		Placebo	2
0	PLACEBO	26.3491	1661	1	1	2	5.61183	0.00540044	0.05	LOGLOG	0.0461794	0.0673587	1			26.3491		Placebo	2
0	PLACEBO	26.3819	1658	0	0	1	5.61183	0.00540044	0.05	LOGLOG	0.0461794	0.0673587	1			26.3819		Placebo	2
0	PLACEBO	26.4148	1657	0	0	3	5.61183	0.00540044	0.05	LOGLOG	0.0461794	0.0673587	1			26.4148		Placebo	2
0	PLACEBO	26.4476	1654	0	0	1	5.61183	0.00540044	0.05	LOGLOG	0.0461794	0.0673587	1			26.4476		Placebo	2
0	PLACEBO	26.4805	1653	0	0	4	5.61183	0.00540044	0.05	LOGLOG	0.0461794	0.0673587	1			26.4805		Placebo	2
0	PLACEBO	26.5791	1649	0	0	3	5.61183	0.00540044	0.05	LOGLOG	0.0461794	0.0673587	1			26.5791		Placebo	2
0	PLACEBO	26.6119	1646	0	0	1	5.61183	0.00540044	0.05	LOGLOG	0.0461794	0.0673587	1			26.6119		Placebo	2
0	PLACEBO	26.6776	1645	0	0	4	5.61183	0.00540044	0.05	LOGLOG	0.0461794	0.0673587	1			26.6776		Placebo	2
0	PLACEBO	26.7105	1641	0	0	2	5.61183	0.00540044	0.05	LOGLOG	0.0461794	0.0673587	1			26.7105		Placebo	2
0	PLACEBO	26.7433	1639	0	0	3	5.61183	0.00540044	0.05	LOGLOG	0.0461794	0.0673587	1			26.7433		Placebo	2
0	PLACEBO	26.809	1636	0	0	2	5.61183	0.00540044	0.05	LOGLOG	0.0461794	0.0673587	1			26.809		Placebo	2
0	PLACEBO	26.8419	1634	0	0	1	5.61183	0.00540044	0.05	LOGLOG	0.0461794	0.0673587	1			26.8419		Placebo	2
0	PLACEBO	26.8747	1633	0	0	1	5.61183	0.00540044	0.05	LOGLOG	0.0461794	0.0673587	1			26.8747		Placebo	2
0	PLACEBO	26.9405	1632	0	0	4	5.61183	0.00540044	0.05	LOGLOG	0.0461794	0.0673587	1			26.9405		Placebo	2
0	PLACEBO	26.9733	1628	0	0	1	5.61183	0.00540044	0.05	LOGLOG	0.0461794	0.0673587	1			26.9733		Placebo	2
0	PLACEBO	27.0062	1627	0	0	1	5.61183	0.00540044	0.05	LOGLOG	0.0461794	0.0673587	1			27.0062		Placebo	2
0	PLACEBO	27.039	1626	1	1	0	5.66913	0.0054275	0.05	LOGLOG	0.0466983	0.0679832	1			27.039		Placebo	2
0	PLACEBO	27.0719	1625	0	0	2	5.66913	0.0054275	0.05	LOGLOG	0.0466983	0.0679832	1			27.0719		Placebo	2
0	PLACEBO	27.1047	1623	0	0	2	5.66913	0.0054275	0.05	LOGLOG	0.0466983	0.0679832	1			27.1047		Placebo	2
0	PLACEBO	27.1376	1621	0	0	1	5.66913	0.0054275	0.05	LOGLOG	0.0466983	0.0679832	1			27.1376		Placebo	2
0	PLACEBO	27.1704	1620	0	0	1	5.66913	0.0054275	0.05	LOGLOG	0.0466983	0.0679832	1			27.1704		Placebo	2
0	PLACEBO	27.2033	1619	1	1	1	5.72665	0.0054546	0.05	LOGLOG	0.0472193	0.06861	1			27.2033		Placebo	2
0	PLACEBO	27.269	1617	0	0	1	5.72665	0.0054546	0.05	LOGLOG	0.0472193	0.06861	1			27.269		Placebo	2
0	PLACEBO	27.3018	1616	0	0	1	5.72665	0.0054546	0.05	LOGLOG	0.0472193	0.06861	1			27.3018		Placebo	2
0	PLACEBO	27.3347	1615	1	1	2	5.78427	0.00548164	0.05	LOGLOG	0.0477414	0.0692377	1			27.3347		Placebo	2
0	PLACEBO	27.3676	1612	1	1	2	5.84196	0.00550858	0.05	LOGLOG	0.0482644	0.069866	1			27.3676		Placebo	2
0	PLACEBO	27.4004	1609	0	0	1	5.84196	0.00550858	0.05	LOGLOG	0.0482644	0.069866	1			27.4004		Placebo	2
0	PLACEBO	27.5647	1608	0	0	1	5.84196	0.00550858	0.05	LOGLOG	0.0482644	0.069866	1			27.5647		Placebo	2
0	PLACEBO	27.6304	1607	0	0	2	5.84196	0.00550858	0.05	LOGLOG	0.0482644	0.069866	1			27.6304		Placebo	2
0	PLACEBO	27.6632	1605	0	0	1	5.84196	0.00550858	0.05	LOGLOG	0.0482644	0.069866	1			27.6632		Placebo	2
0	PLACEBO	27.6961	1604	0	0	1	5.84196	0.00550858	0.05	LOGLOG	0.0482644	0.069866	1			27.6961		Placebo	2
0	PLACEBO	27.729	1603	0	0	1	5.84196	0.00550858	0.05	LOGLOG	0.0482644	0.069866	1			27.729		Placebo	2
0	PLACEBO	27.7947	1602	0	0	1	5.84196	0.00550858	0.05	LOGLOG	0.0482644	0.069866	1			27.7947		Placebo	2
0	PLACEBO	27.8275	1601	0	0	1	5.84196	0.00550858	0.05	LOGLOG	0.0482644	0.069866	1			27.8275		Placebo	2
0	PLACEBO	27.9918	1600	0	0	1	5.84196	0.00550858	0.05	LOGLOG	0.0482644	0.069866	1			27.9918		Placebo	2
0	PLACEBO	28.0246	1599	1	1	0	5.90009	0.00553578	0.05	LOGLOG	0.0487913	0.0704991	1			28.0246		Placebo	2
0	PLACEBO	28.0903	1598	0	0	4	5.90009	0.00553578	0.05	LOGLOG	0.0487913	0.0704991	1			28.0903		Placebo	2
0	PLACEBO	28.1232	1594	0	0	3	5.90009	0.00553578	0.05	LOGLOG	0.0487913	0.0704991	1			28.1232		Placebo	2
0	PLACEBO	28.2218	1591	0	0	1	5.90009	0.00553578	0.05	LOGLOG	0.0487913	0.0704991	1			28.2218		Placebo	2
0	PLACEBO	28.2875	1590	0	0	1	5.90009	0.00553578	0.05	LOGLOG	0.0487913	0.0704991	1			28.2875		Placebo	2
0	PLACEBO	28.3203	1589	0	0	1	5.90009	0.00553578	0.05	LOGLOG	0.0487913	0.0704991	1			28.3203		Placebo	2
0	PLACEBO	28.4517	1588	0	0	1	5.90009	0.00553578	0.05	LOGLOG	0.0487913	0.0704991	1			28.4517		Placebo	2
0	PLACEBO	28.4846	1587	0	0	2	5.90009	0.00553578	0.05	LOGLOG	0.0487913	0.0704991	1			28.4846		Placebo	2
0	PLACEBO	28.5832	1585	1	1	0	5.95869	0.00556328	0.05	LOGLOG	0.0493224	0.0711376	1			28.5832		Placebo	2
0	PLACEBO	28.616	1584	0	0	5	5.95869	0.00556328	0.05	LOGLOG	0.0493224	0.0711376	1			28.616		Placebo	2
0	PLACEBO	28.6489	1579	0	0	1	5.95869	0.00556328	0.05	LOGLOG	0.0493224	0.0711376	1			28.6489		Placebo	2
0	PLACEBO	28.6817	1578	0	0	1	5.95869	0.00556328	0.05	LOGLOG	0.0493224	0.0711376	1			28.6817		Placebo	2
0	PLACEBO	28.7146	1577	0	0	1	5.95869	0.00556328	0.05	LOGLOG	0.0493224	0.0711376	1			28.7146		Placebo	2
0	PLACEBO	28.7803	1576	0	0	3	5.95869	0.00556328	0.05	LOGLOG	0.0493224	0.0711376	1			28.7803		Placebo	2
0	PLACEBO	28.8131	1573	0	0	2	5.95869	0.00556328	0.05	LOGLOG	0.0493224	0.0711376	1			28.8131		Placebo	2
0	PLACEBO	28.846	1571	0	0	2	5.95869	0.00556328	0.05	LOGLOG	0.0493224	0.0711376	1			28.846		Placebo	2
0	PLACEBO	28.9774	1569	0	0	4	5.95869	0.00556328	0.05	LOGLOG	0.0493224	0.0711376	1			28.9774		Placebo	2
0	PLACEBO	29.0103	1565	0	0	4	5.95869	0.00556328	0.05	LOGLOG	0.0493224	0.0711376	1			29.0103		Placebo	2
0	PLACEBO	29.0431	1561	0	0	1	5.95869	0.00556328	0.05	LOGLOG	0.0493224	0.0711376	1			29.0431		Placebo	2
0	PLACEBO	29.1088	1560	0	0	1	5.95869	0.00556328	0.05	LOGLOG	0.0493224	0.0711376	1			29.1088		Placebo	2
0	PLACEBO	29.1745	1559	0	0	2	5.95869	0.00556328	0.05	LOGLOG	0.0493224	0.0711376	1			29.1745		Placebo	2
0	PLACEBO	29.2074	1557	0	0	3	5.95869	0.00556328	0.05	LOGLOG	0.0493224	0.0711376	1			29.2074		Placebo	2
0	PLACEBO	29.2402	1554	0	0	2	5.95869	0.00556328	0.05	LOGLOG	0.0493224	0.0711376	1			29.2402		Placebo	2
0	PLACEBO	29.2731	1552	0	0	1	5.95869	0.00556328	0.05	LOGLOG	0.0493224	0.0711376	1			29.2731		Placebo	2
0	PLACEBO	29.306	1551	0	0	1	5.95869	0.00556328	0.05	LOGLOG	0.0493224	0.0711376	1			29.306		Placebo	2
0	PLACEBO	29.4045	1550	0	0	1	5.95869	0.00556328	0.05	LOGLOG	0.0493224	0.0711376	1			29.4045		Placebo	2
0	PLACEBO	29.4374	1549	0	0	3	5.95869	0.00556328	0.05	LOGLOG	0.0493224	0.0711376	1			29.4374		Placebo	2
0	PLACEBO	29.4702	1546	0	0	4	5.95869	0.00556328	0.05	LOGLOG	0.0493224	0.0711376	1			29.4702		Placebo	2
0	PLACEBO	29.5031	1542	0	0	1	5.95869	0.00556328	0.05	LOGLOG	0.0493224	0.0711376	1			29.5031		Placebo	2
0	PLACEBO	29.5359	1541	0	0	1	5.95869	0.00556328	0.05	LOGLOG	0.0493224	0.0711376	1			29.5359		Placebo	2
0	PLACEBO	29.6016	1540	0	0	2	5.95869	0.00556328	0.05	LOGLOG	0.0493224	0.0711376	1			29.6016		Placebo	2
0	PLACEBO	29.6345	1538	0	0	2	5.95869	0.00556328	0.05	LOGLOG	0.0493224	0.0711376	1			29.6345		Placebo	2
0	PLACEBO	29.6674	1536	0	0	3	5.95869	0.00556328	0.05	LOGLOG	0.0493224	0.0711376	1			29.6674		Placebo	2
0	PLACEBO	29.7002	1533	0	0	3	5.95869	0.00556328	0.05	LOGLOG	0.0493224	0.0711376	1			29.7002		Placebo	2
0	PLACEBO	29.7331	1530	1	1	4	6.01937	0.0055927	0.05	LOGLOG	0.0498707	0.0718008	1			29.7331		Placebo	2
0	PLACEBO	29.7659	1525	1	1	2	6.0802	0.00562209	0.05	LOGLOG	0.0504206	0.0724656	1			29.7659		Placebo	2
0	PLACEBO	29.7988	1522	1	1	1	6.14111	0.00565136	0.05	LOGLOG	0.0509715	0.0731309	1			29.7988		Placebo	2
0	PLACEBO	29.8316	1520	0	0	1	6.14111	0.00565136	0.05	LOGLOG	0.0509715	0.0731309	1			29.8316		Placebo	2
0	PLACEBO	29.8645	1519	0	0	2	6.14111	0.00565136	0.05	LOGLOG	0.0509715	0.0731309	1			29.8645		Placebo	2
0	PLACEBO	29.8973	1517	0	0	2	6.14111	0.00565136	0.05	LOGLOG	0.0509715	0.0731309	1			29.8973		Placebo	2
0	PLACEBO	29.9302	1515	0	0	5	6.14111	0.00565136	0.05	LOGLOG	0.0509715	0.0731309	1			29.9302		Placebo	2
0	PLACEBO	29.963	1510	0	0	1	6.14111	0.00565136	0.05	LOGLOG	0.0509715	0.0731309	1			29.963		Placebo	2
0	PLACEBO	29.9959	1509	0	0	1	6.14111	0.00565136	0.05	LOGLOG	0.0509715	0.0731309	1			29.9959		Placebo	2
0	PLACEBO	30.0945	1508	0	0	1	6.14111	0.00565136	0.05	LOGLOG	0.0509715	0.0731309	1			30.0945		Placebo	2
0	PLACEBO	30.1602	1507	0	0	4	6.14111	0.00565136	0.05	LOGLOG	0.0509715	0.0731309	1			30.1602		Placebo	2
0	PLACEBO	30.193	1503	0	0	4	6.14111	0.00565136	0.05	LOGLOG	0.0509715	0.0731309	1			30.193		Placebo	2
0	PLACEBO	30.2259	1499	0	0	2	6.14111	0.00565136	0.05	LOGLOG	0.0509715	0.0731309	1			30.2259		Placebo	2
0	PLACEBO	30.2587	1497	0	0	1	6.14111	0.00565136	0.05	LOGLOG	0.0509715	0.0731309	1			30.2587		Placebo	2
0	PLACEBO	30.2916	1496	0	0	3	6.14111	0.00565136	0.05	LOGLOG	0.0509715	0.0731309	1			30.2916		Placebo	2
0	PLACEBO	30.3244	1493	0	0	3	6.14111	0.00565136	0.05	LOGLOG	0.0509715	0.0731309	1			30.3244		Placebo	2
0	PLACEBO	30.3573	1490	0	0	1	6.14111	0.00565136	0.05	LOGLOG	0.0509715	0.0731309	1			30.3573		Placebo	2
0	PLACEBO	30.3901	1489	0	0	3	6.14111	0.00565136	0.05	LOGLOG	0.0509715	0.0731309	1			30.3901		Placebo	2
0	PLACEBO	30.423	1486	1	1	2	6.20346	0.00568192	0.05	LOGLOG	0.0515344	0.0738132	1			30.423		Placebo	2
0	PLACEBO	30.4559	1483	0	0	1	6.20346	0.00568192	0.05	LOGLOG	0.0515344	0.0738132	1			30.4559		Placebo	2
0	PLACEBO	30.4887	1482	0	0	4	6.20346	0.00568192	0.05	LOGLOG	0.0515344	0.0738132	1			30.4887		Placebo	2
0	PLACEBO	30.5544	1478	0	0	1	6.20346	0.00568192	0.05	LOGLOG	0.0515344	0.0738132	1			30.5544		Placebo	2
0	PLACEBO	30.5873	1477	0	0	1	6.20346	0.00568192	0.05	LOGLOG	0.0515344	0.0738132	1			30.5873		Placebo	2
0	PLACEBO	30.6201	1476	0	0	1	6.20346	0.00568192	0.05	LOGLOG	0.0515344	0.0738132	1			30.6201		Placebo	2
0	PLACEBO	30.653	1475	0	0	1	6.20346	0.00568192	0.05	LOGLOG	0.0515344	0.0738132	1			30.653		Placebo	2
0	PLACEBO	30.6858	1474	0	0	1	6.20346	0.00568192	0.05	LOGLOG	0.0515344	0.0738132	1			30.6858		Placebo	2
0	PLACEBO	30.7515	1473	0	0	3	6.20346	0.00568192	0.05	LOGLOG	0.0515344	0.0738132	1			30.7515		Placebo	2
0	PLACEBO	30.7844	1470	0	1	0	6.20346	0.00568192	0.05	LOGLOG	0.0515344	0.0738132	1			30.7844		Placebo	2
0	PLACEBO	30.8172	1469	1	1	1	6.26644	0.00571293	0.05	LOGLOG	0.0521029	0.0745028	1			30.8172		Placebo	2
0	PLACEBO	30.8501	1467	0	0	3	6.26644	0.00571293	0.05	LOGLOG	0.0521029	0.0745028	1			30.8501		Placebo	2
0	PLACEBO	30.883	1464	0	0	1	6.26644	0.00571293	0.05	LOGLOG	0.0521029	0.0745028	1			30.883		Placebo	2
0	PLACEBO	30.9158	1463	0	0	3	6.26644	0.00571293	0.05	LOGLOG	0.0521029	0.0745028	1			30.9158		Placebo	2
0	PLACEBO	30.9487	1460	0	0	2	6.26644	0.00571293	0.05	LOGLOG	0.0521029	0.0745028	1			30.9487		Placebo	2
0	PLACEBO	30.9815	1458	0	0	1	6.26644	0.00571293	0.05	LOGLOG	0.0521029	0.0745028	1			30.9815		Placebo	2
0	PLACEBO	31.0472	1457	2	2	7	6.39335	0.0057753	0.05	LOGLOG	0.0532486	0.0758922	1			31.0472		Placebo	2
0	PLACEBO	31.0801	1448	0	0	10	6.39335	0.0057753	0.05	LOGLOG	0.0532486	0.0758922	1			31.0801		Placebo	2
0	PLACEBO	31.1129	1438	1	1	2	6.45756	0.00580694	0.05	LOGLOG	0.0538281	0.0765954	1			31.1129		Placebo	2
0	PLACEBO	31.1786	1435	0	0	2	6.45756	0.00580694	0.05	LOGLOG	0.0538281	0.0765954	1			31.1786		Placebo	2
0	PLACEBO	31.2115	1433	0	0	2	6.45756	0.00580694	0.05	LOGLOG	0.0538281	0.0765954	1			31.2115		Placebo	2
0	PLACEBO	31.2444	1431	0	0	3	6.45756	0.00580694	0.05	LOGLOG	0.0538281	0.0765954	1			31.2444		Placebo	2
0	PLACEBO	31.2772	1428	0	0	2	6.45756	0.00580694	0.05	LOGLOG	0.0538281	0.0765954	1			31.2772		Placebo	2
0	PLACEBO	31.3101	1426	0	0	5	6.45756	0.00580694	0.05	LOGLOG	0.0538281	0.0765954	1			31.3101		Placebo	2
0	PLACEBO	31.3758	1421	1	1	2	6.52249	0.00583912	0.05	LOGLOG	0.0544138	0.0773069	1			31.3758		Placebo	2
0	PLACEBO	31.4086	1418	0	0	1	6.52249	0.00583912	0.05	LOGLOG	0.0544138	0.0773069	1			31.4086		Placebo	2
0	PLACEBO	31.4415	1417	0	0	1	6.52249	0.00583912	0.05	LOGLOG	0.0544138	0.0773069	1			31.4415		Placebo	2
0	PLACEBO	31.4743	1416	0	0	2	6.52249	0.00583912	0.05	LOGLOG	0.0544138	0.0773069	1			31.4743		Placebo	2
0	PLACEBO	31.5072	1414	0	0	1	6.52249	0.00583912	0.05	LOGLOG	0.0544138	0.0773069	1			31.5072		Placebo	2
0	PLACEBO	31.54	1413	1	1	2	6.58775	0.00587142	0.05	LOGLOG	0.0550026	0.0780219	1			31.54		Placebo	2
0	PLACEBO	31.6057	1410	1	1	1	6.65309	0.00590359	0.05	LOGLOG	0.0555925	0.0787376	1			31.6057		Placebo	2
0	PLACEBO	31.6386	1408	0	0	3	6.65309	0.00590359	0.05	LOGLOG	0.0555925	0.0787376	1			31.6386		Placebo	2
0	PLACEBO	31.7372	1405	0	0	1	6.65309	0.00590359	0.05	LOGLOG	0.0555925	0.0787376	1			31.7372		Placebo	2
0	PLACEBO	31.77	1404	0	0	2	6.65309	0.00590359	0.05	LOGLOG	0.0555925	0.0787376	1			31.77		Placebo	2
0	PLACEBO	31.8029	1402	1	1	0	6.71876	0.00593587	0.05	LOGLOG	0.0561855	0.0794567	1			31.8029		Placebo	2
0	PLACEBO	31.8357	1401	0	0	3	6.71876	0.00593587	0.05	LOGLOG	0.0561855	0.0794567	1			31.8357		Placebo	2
0	PLACEBO	31.8686	1398	0	0	1	6.71876	0.00593587	0.05	LOGLOG	0.0561855	0.0794567	1			31.8686		Placebo	2
0	PLACEBO	31.9014	1397	0	0	1	6.71876	0.00593587	0.05	LOGLOG	0.0561855	0.0794567	1			31.9014		Placebo	2
0	PLACEBO	31.9343	1396	0	0	1	6.71876	0.00593587	0.05	LOGLOG	0.0561855	0.0794567	1			31.9343		Placebo	2
0	PLACEBO	31.9671	1395	0	0	5	6.71876	0.00593587	0.05	LOGLOG	0.0561855	0.0794567	1			31.9671		Placebo	2
0	PLACEBO	32	1390	0	0	3	6.71876	0.00593587	0.05	LOGLOG	0.0561855	0.0794567	1			32		Placebo	2
0	PLACEBO	32.0329	1387	0	0	5	6.71876	0.00593587	0.05	LOGLOG	0.0561855	0.0794567	1			32.0329		Placebo	2
0	PLACEBO	32.0986	1382	1	1	1	6.78534	0.00596888	0.05	LOGLOG	0.0567861	0.0801864	1			32.0986		Placebo	2
0	PLACEBO	32.1643	1380	0	0	4	6.78534	0.00596888	0.05	LOGLOG	0.0567861	0.0801864	1			32.1643		Placebo	2
0	PLACEBO	32.1971	1376	0	0	1	6.78534	0.00596888	0.05	LOGLOG	0.0567861	0.0801864	1			32.1971		Placebo	2
0	PLACEBO	32.23	1375	0	0	3	6.78534	0.00596888	0.05	LOGLOG	0.0567861	0.0801864	1			32.23		Placebo	2
0	PLACEBO	32.2628	1372	0	0	1	6.78534	0.00596888	0.05	LOGLOG	0.0567861	0.0801864	1			32.2628		Placebo	2
0	PLACEBO	32.2957	1371	0	0	1	6.78534	0.00596888	0.05	LOGLOG	0.0567861	0.0801864	1			32.2957		Placebo	2
0	PLACEBO	32.3943	1370	1	1	4	6.85245	0.00600221	0.05	LOGLOG	0.0573915	0.0809221	1			32.3943		Placebo	2
0	PLACEBO	32.4271	1365	0	0	3	6.85245	0.00600221	0.05	LOGLOG	0.0573915	0.0809221	1			32.4271		Placebo	2
0	PLACEBO	32.46	1362	0	0	3	6.85245	0.00600221	0.05	LOGLOG	0.0573915	0.0809221	1			32.46		Placebo	2
0	PLACEBO	32.4928	1359	0	0	1	6.85245	0.00600221	0.05	LOGLOG	0.0573915	0.0809221	1			32.4928		Placebo	2
0	PLACEBO	32.5257	1358	0	0	1	6.85245	0.00600221	0.05	LOGLOG	0.0573915	0.0809221	1			32.5257		Placebo	2
0	PLACEBO	32.5585	1357	0	0	2	6.85245	0.00600221	0.05	LOGLOG	0.0573915	0.0809221	1			32.5585		Placebo	2
0	PLACEBO	32.5914	1355	0	0	1	6.85245	0.00600221	0.05	LOGLOG	0.0573915	0.0809221	1			32.5914		Placebo	2
0	PLACEBO	32.6242	1354	0	0	2	6.85245	0.00600221	0.05	LOGLOG	0.0573915	0.0809221	1			32.6242		Placebo	2
0	PLACEBO	32.6571	1352	0	0	2	6.85245	0.00600221	0.05	LOGLOG	0.0573915	0.0809221	1			32.6571		Placebo	2
0	PLACEBO	32.7228	1350	0	0	3	6.85245	0.00600221	0.05	LOGLOG	0.0573915	0.0809221	1			32.7228		Placebo	2
0	PLACEBO	32.7885	1347	0	0	1	6.85245	0.00600221	0.05	LOGLOG	0.0573915	0.0809221	1			32.7885		Placebo	2
0	PLACEBO	32.8214	1346	1	1	1	6.9207	0.00603653	0.05	LOGLOG	0.0580065	0.0816712	1			32.8214		Placebo	2
0	PLACEBO	32.8542	1344	0	0	1	6.9207	0.00603653	0.05	LOGLOG	0.0580065	0.0816712	1			32.8542		Placebo	2
0	PLACEBO	32.8871	1343	0	0	1	6.9207	0.00603653	0.05	LOGLOG	0.0580065	0.0816712	1			32.8871		Placebo	2
0	PLACEBO	32.9199	1342	0	0	5	6.9207	0.00603653	0.05	LOGLOG	0.0580065	0.0816712	1			32.9199		Placebo	2
0	PLACEBO	32.9528	1337	0	0	3	6.9207	0.00603653	0.05	LOGLOG	0.0580065	0.0816712	1			32.9528		Placebo	2
0	PLACEBO	32.9856	1334	0	1	0	6.9207	0.00603653	0.05	LOGLOG	0.0580065	0.0816712	1			32.9856		Placebo	2
0	PLACEBO	33.0185	1333	1	1	0	6.98952	0.00607119	0.05	LOGLOG	0.0586265	0.0824268	1			33.0185		Placebo	2
0	PLACEBO	33.0513	1332	0	0	1	6.98952	0.00607119	0.05	LOGLOG	0.0586265	0.0824268	1			33.0513		Placebo	2
0	PLACEBO	33.0842	1331	0	0	3	6.98952	0.00607119	0.05	LOGLOG	0.0586265	0.0824268	1			33.0842		Placebo	2
0	PLACEBO	33.1499	1328	0	0	4	6.98952	0.00607119	0.05	LOGLOG	0.0586265	0.0824268	1			33.1499		Placebo	2
0	PLACEBO	33.1828	1324	0	0	1	6.98952	0.00607119	0.05	LOGLOG	0.0586265	0.0824268	1			33.1828		Placebo	2
0	PLACEBO	33.2156	1323	0	0	4	6.98952	0.00607119	0.05	LOGLOG	0.0586265	0.0824268	1			33.2156		Placebo	2
0	PLACEBO	33.2813	1319	0	0	3	6.98952	0.00607119	0.05	LOGLOG	0.0586265	0.0824268	1			33.2813		Placebo	2
0	PLACEBO	33.3142	1316	1	1	4	7.05918	0.0061065	0.05	LOGLOG	0.0592537	0.083192	1			33.3142		Placebo	2
0	PLACEBO	33.347	1311	0	0	2	7.05918	0.0061065	0.05	LOGLOG	0.0592537	0.083192	1			33.347		Placebo	2
0	PLACEBO	33.3799	1309	0	0	1	7.05918	0.0061065	0.05	LOGLOG	0.0592537	0.083192	1			33.3799		Placebo	2
0	PLACEBO	33.4127	1308	0	0	2	7.05918	0.0061065	0.05	LOGLOG	0.0592537	0.083192	1			33.4127		Placebo	2
0	PLACEBO	33.4456	1306	0	0	5	7.05918	0.0061065	0.05	LOGLOG	0.0592537	0.083192	1			33.4456		Placebo	2
0	PLACEBO	33.5113	1301	0	0	1	7.05918	0.0061065	0.05	LOGLOG	0.0592537	0.083192	1			33.5113		Placebo	2
0	PLACEBO	33.577	1300	0	0	1	7.05918	0.0061065	0.05	LOGLOG	0.0592537	0.083192	1			33.577		Placebo	2
0	PLACEBO	33.6099	1299	0	0	3	7.05918	0.0061065	0.05	LOGLOG	0.0592537	0.083192	1			33.6099		Placebo	2
0	PLACEBO	33.6427	1296	1	2	0	7.12985	0.00614265	0.05	LOGLOG	0.0598895	0.0839691	1			33.6427		Placebo	2
0	PLACEBO	33.6756	1294	1	1	1	7.20053	0.00617853	0.05	LOGLOG	0.0605258	0.0847457	1			33.6756		Placebo	2
0	PLACEBO	33.7741	1292	1	1	2	7.27126	0.00621421	0.05	LOGLOG	0.0611631	0.0855224	1			33.7741		Placebo	2
0	PLACEBO	33.807	1289	0	0	2	7.27126	0.00621421	0.05	LOGLOG	0.0611631	0.0855224	1			33.807		Placebo	2
0	PLACEBO	33.8398	1287	1	1	0	7.34221	0.00624985	0.05	LOGLOG	0.0618025	0.0863013	1			33.8398		Placebo	2
0	PLACEBO	33.8727	1286	0	1	0	7.34221	0.00624985	0.05	LOGLOG	0.0618025	0.0863013	1			33.8727		Placebo	2
0	PLACEBO	33.9713	1285	0	0	2	7.34221	0.00624985	0.05	LOGLOG	0.0618025	0.0863013	1			33.9713		Placebo	2
0	PLACEBO	34.0041	1283	0	0	3	7.34221	0.00624985	0.05	LOGLOG	0.0618025	0.0863013	1			34.0041		Placebo	2
0	PLACEBO	34.037	1280	0	0	5	7.34221	0.00624985	0.05	LOGLOG	0.0618025	0.0863013	1			34.037		Placebo	2
0	PLACEBO	34.0698	1275	0	0	3	7.34221	0.00624985	0.05	LOGLOG	0.0618025	0.0863013	1			34.0698		Placebo	2
0	PLACEBO	34.1027	1272	0	0	1	7.34221	0.00624985	0.05	LOGLOG	0.0618025	0.0863013	1			34.1027		Placebo	2
0	PLACEBO	34.1355	1271	0	0	1	7.34221	0.00624985	0.05	LOGLOG	0.0618025	0.0863013	1			34.1355		Placebo	2
0	PLACEBO	34.1684	1270	0	0	2	7.34221	0.00624985	0.05	LOGLOG	0.0618025	0.0863013	1			34.1684		Placebo	2
0	PLACEBO	34.2012	1268	0	0	2	7.34221	0.00624985	0.05	LOGLOG	0.0618025	0.0863013	1			34.2012		Placebo	2
0	PLACEBO	34.2341	1266	0	0	3	7.34221	0.00624985	0.05	LOGLOG	0.0618025	0.0863013	1			34.2341		Placebo	2
0	PLACEBO	34.2669	1263	1	1	2	7.4144	0.00628656	0.05	LOGLOG	0.0624524	0.0870946	1			34.2669		Placebo	2
0	PLACEBO	34.2998	1260	0	0	4	7.4144	0.00628656	0.05	LOGLOG	0.0624524	0.0870946	1			34.2998		Placebo	2
0	PLACEBO	34.3326	1256	2	2	0	7.55946	0.00635991	0.05	LOGLOG	0.0637591	0.0886881	1			34.3326		Placebo	2
0	PLACEBO	34.3984	1254	0	0	1	7.55946	0.00635991	0.05	LOGLOG	0.0637591	0.0886881	1			34.3984		Placebo	2
0	PLACEBO	34.4969	1253	0	0	3	7.55946	0.00635991	0.05	LOGLOG	0.0637591	0.0886881	1			34.4969		Placebo	2
0	PLACEBO	34.5298	1250	0	0	2	7.55946	0.00635991	0.05	LOGLOG	0.0637591	0.0886881	1			34.5298		Placebo	2
0	PLACEBO	34.5626	1248	0	0	1	7.55946	0.00635991	0.05	LOGLOG	0.0637591	0.0886881	1			34.5626		Placebo	2
0	PLACEBO	34.6283	1247	0	0	1	7.55946	0.00635991	0.05	LOGLOG	0.0637591	0.0886881	1			34.6283		Placebo	2
0	PLACEBO	34.694	1246	0	0	1	7.55946	0.00635991	0.05	LOGLOG	0.0637591	0.0886881	1			34.694		Placebo	2
0	PLACEBO	34.7269	1245	0	0	1	7.55946	0.00635991	0.05	LOGLOG	0.0637591	0.0886881	1			34.7269		Placebo	2
0	PLACEBO	34.7598	1244	0	0	1	7.55946	0.00635991	0.05	LOGLOG	0.0637591	0.0886881	1			34.7598		Placebo	2
0	PLACEBO	34.7926	1243	0	0	1	7.55946	0.00635991	0.05	LOGLOG	0.0637591	0.0886881	1			34.7926		Placebo	2
0	PLACEBO	34.8255	1242	0	0	2	7.55946	0.00635991	0.05	LOGLOG	0.0637591	0.0886881	1			34.8255		Placebo	2
0	PLACEBO	34.9569	1240	0	0	2	7.55946	0.00635991	0.05	LOGLOG	0.0637591	0.0886881	1			34.9569		Placebo	2
0	PLACEBO	34.9897	1238	0	0	3	7.55946	0.00635991	0.05	LOGLOG	0.0637591	0.0886881	1			34.9897		Placebo	2
0	PLACEBO	35.0226	1235	0	0	2	7.55946	0.00635991	0.05	LOGLOG	0.0637591	0.0886881	1			35.0226		Placebo	2
0	PLACEBO	35.0554	1233	0	0	1	7.55946	0.00635991	0.05	LOGLOG	0.0637591	0.0886881	1			35.0554		Placebo	2
0	PLACEBO	35.154	1232	0	0	1	7.55946	0.00635991	0.05	LOGLOG	0.0637591	0.0886881	1			35.154		Placebo	2
0	PLACEBO	35.2197	1231	0	0	3	7.55946	0.00635991	0.05	LOGLOG	0.0637591	0.0886881	1			35.2197		Placebo	2
0	PLACEBO	35.2526	1228	0	0	2	7.55946	0.00635991	0.05	LOGLOG	0.0637591	0.0886881	1			35.2526		Placebo	2
0	PLACEBO	35.2854	1226	1	1	1	7.63365	0.00639796	0.05	LOGLOG	0.0644264	0.0895042	1			35.2854		Placebo	2
0	PLACEBO	35.3511	1224	1	1	1	7.7079	0.00643578	0.05	LOGLOG	0.0650947	0.0903205	1			35.3511		Placebo	2
0	PLACEBO	35.384	1222	0	0	1	7.7079	0.00643578	0.05	LOGLOG	0.0650947	0.0903205	1			35.384		Placebo	2
0	PLACEBO	35.4168	1221	0	0	2	7.7079	0.00643578	0.05	LOGLOG	0.0650947	0.0903205	1			35.4168		Placebo	2
0	PLACEBO	35.4825	1219	0	0	2	7.7079	0.00643578	0.05	LOGLOG	0.0650947	0.0903205	1			35.4825		Placebo	2
0	PLACEBO	35.5483	1217	0	0	1	7.7079	0.00643578	0.05	LOGLOG	0.0650947	0.0903205	1			35.5483		Placebo	2
0	PLACEBO	35.614	1216	0	1	3	7.7079	0.00643578	0.05	LOGLOG	0.0650947	0.0903205	1			35.614		Placebo	2
0	PLACEBO	35.6468	1212	0	0	2	7.7079	0.00643578	0.05	LOGLOG	0.0650947	0.0903205	1			35.6468		Placebo	2
0	PLACEBO	35.6797	1210	0	0	2	7.7079	0.00643578	0.05	LOGLOG	0.0650947	0.0903205	1			35.6797		Placebo	2
0	PLACEBO	35.7125	1208	0	0	1	7.7079	0.00643578	0.05	LOGLOG	0.0650947	0.0903205	1			35.7125		Placebo	2
0	PLACEBO	35.7454	1207	0	0	2	7.7079	0.00643578	0.05	LOGLOG	0.0650947	0.0903205	1			35.7454		Placebo	2
0	PLACEBO	35.7782	1205	1	1	1	7.78319	0.00647446	0.05	LOGLOG	0.065772	0.091149	1			35.7782		Placebo	2
0	PLACEBO	35.8111	1203	0	0	1	7.78319	0.00647446	0.05	LOGLOG	0.065772	0.091149	1			35.8111		Placebo	2
0	PLACEBO	35.8768	1202	0	0	2	7.78319	0.00647446	0.05	LOGLOG	0.065772	0.091149	1			35.8768		Placebo	2
0	PLACEBO	35.9097	1200	0	0	1	7.78319	0.00647446	0.05	LOGLOG	0.065772	0.091149	1			35.9097		Placebo	2
0	PLACEBO	35.9425	1199	0	0	3	7.78319	0.00647446	0.05	LOGLOG	0.065772	0.091149	1			35.9425		Placebo	2
0	PLACEBO	35.9754	1196	0	0	2	7.78319	0.00647446	0.05	LOGLOG	0.065772	0.091149	1			35.9754		Placebo	2
0	PLACEBO	36.1068	1194	1	1	0	7.85912	0.00651353	0.05	LOGLOG	0.0664548	0.0919845	1			36.1068		Placebo	2
0	PLACEBO	36.1396	1193	0	0	1	7.85912	0.00651353	0.05	LOGLOG	0.0664548	0.0919845	1			36.1396		Placebo	2
0	PLACEBO	36.1725	1192	0	0	1	7.85912	0.00651353	0.05	LOGLOG	0.0664548	0.0919845	1			36.1725		Placebo	2
0	PLACEBO	36.2053	1191	0	0	1	7.85912	0.00651353	0.05	LOGLOG	0.0664548	0.0919845	1			36.2053		Placebo	2
0	PLACEBO	36.271	1190	2	2	0	8.01136	0.00659119	0.05	LOGLOG	0.067825	0.0936585	1			36.271		Placebo	2
0	PLACEBO	36.3696	1188	0	0	2	8.01136	0.00659119	0.05	LOGLOG	0.067825	0.0936585	1			36.3696		Placebo	2
0	PLACEBO	36.4025	1186	0	0	1	8.01136	0.00659119	0.05	LOGLOG	0.067825	0.0936585	1			36.4025		Placebo	2
0	PLACEBO	36.5667	1185	0	2	1	8.01136	0.00659119	0.05	LOGLOG	0.067825	0.0936585	1			36.5667		Placebo	2
0	PLACEBO	36.6324	1182	0	0	1	8.01136	0.00659119	0.05	LOGLOG	0.067825	0.0936585	1			36.6324		Placebo	2
0	PLACEBO	36.7967	1181	1	1	0	8.0878	0.00662992	0.05	LOGLOG	0.0685135	0.0944984	1			36.7967		Placebo	2
0	PLACEBO	36.8953	1180	1	1	0	8.16424	0.00666836	0.05	LOGLOG	0.0692026	0.0953378	1			36.8953		Placebo	2
0	PLACEBO	36.9281	1179	1	2	0	8.24068	0.00670651	0.05	LOGLOG	0.0698921	0.0961765	1			36.9281		Placebo	2
0	PLACEBO	36.9938	1177	0	0	1	8.24068	0.00670651	0.05	LOGLOG	0.0698921	0.0961765	1			36.9938		Placebo	2
0	PLACEBO	37.0924	1176	1	1	2	8.31718	0.00674444	0.05	LOGLOG	0.0705827	0.0970155	1			37.0924		Placebo	2
0	PLACEBO	37.2895	1173	0	0	2	8.31718	0.00674444	0.05	LOGLOG	0.0705827	0.0970155	1			37.2895		Placebo	2
0	PLACEBO	37.3552	1171	0	0	1	8.31718	0.00674444	0.05	LOGLOG	0.0705827	0.0970155	1			37.3552		Placebo	2
0	PLACEBO	37.4209	1170	0	0	2	8.31718	0.00674444	0.05	LOGLOG	0.0705827	0.0970155	1			37.4209		Placebo	2
0	PLACEBO	37.6181	1168	0	0	1	8.31718	0.00674444	0.05	LOGLOG	0.0705827	0.0970155	1			37.6181		Placebo	2
0	PLACEBO	37.6509	1167	0	0	1	8.31718	0.00674444	0.05	LOGLOG	0.0705827	0.0970155	1			37.6509		Placebo	2
0	PLACEBO	37.7823	1166	0	0	2	8.31718	0.00674444	0.05	LOGLOG	0.0705827	0.0970155	1			37.7823		Placebo	2
0	PLACEBO	37.8152	1164	0	0	1	8.31718	0.00674444	0.05	LOGLOG	0.0705827	0.0970155	1			37.8152		Placebo	2
0	PLACEBO	37.9138	1163	0	0	1	8.31718	0.00674444	0.05	LOGLOG	0.0705827	0.0970155	1			37.9138		Placebo	2
0	PLACEBO	37.9795	1162	0	0	1	8.31718	0.00674444	0.05	LOGLOG	0.0705827	0.0970155	1			37.9795		Placebo	2
0	PLACEBO	38.0123	1161	0	0	2	8.31718	0.00674444	0.05	LOGLOG	0.0705827	0.0970155	1			38.0123		Placebo	2
0	PLACEBO	38.0452	1159	0	0	4	8.31718	0.00674444	0.05	LOGLOG	0.0705827	0.0970155	1			38.0452		Placebo	2
0	PLACEBO	38.1109	1155	0	0	1	8.31718	0.00674444	0.05	LOGLOG	0.0705827	0.0970155	1			38.1109		Placebo	2
0	PLACEBO	38.1437	1154	0	0	2	8.31718	0.00674444	0.05	LOGLOG	0.0705827	0.0970155	1			38.1437		Placebo	2
0	PLACEBO	38.1766	1152	1	1	2	8.39521	0.00678372	0.05	LOGLOG	0.0712861	0.0978725	1			38.1766		Placebo	2
0	PLACEBO	38.2094	1149	0	0	2	8.39521	0.00678372	0.05	LOGLOG	0.0712861	0.0978725	1			38.2094		Placebo	2
0	PLACEBO	38.2423	1147	1	1	1	8.47352	0.006823	0.05	LOGLOG	0.0719921	0.0987321	1			38.2423		Placebo	2
0	PLACEBO	38.2752	1145	0	0	1	8.47352	0.006823	0.05	LOGLOG	0.0719921	0.0987321	1			38.2752		Placebo	2
0	PLACEBO	38.3409	1144	0	0	1	8.47352	0.006823	0.05	LOGLOG	0.0719921	0.0987321	1			38.3409		Placebo	2
0	PLACEBO	38.3737	1143	0	0	2	8.47352	0.006823	0.05	LOGLOG	0.0719921	0.0987321	1			38.3737		Placebo	2
0	PLACEBO	38.4066	1141	0	0	3	8.47352	0.006823	0.05	LOGLOG	0.0719921	0.0987321	1			38.4066		Placebo	2
0	PLACEBO	38.4394	1138	0	0	2	8.47352	0.006823	0.05	LOGLOG	0.0719921	0.0987321	1			38.4394		Placebo	2
0	PLACEBO	38.4723	1136	0	0	4	8.47352	0.006823	0.05	LOGLOG	0.0719921	0.0987321	1			38.4723		Placebo	2
0	PLACEBO	38.5051	1132	0	0	1	8.47352	0.006823	0.05	LOGLOG	0.0719921	0.0987321	1			38.5051		Placebo	2
0	PLACEBO	38.5708	1131	0	0	3	8.47352	0.006823	0.05	LOGLOG	0.0719921	0.0987321	1			38.5708		Placebo	2
0	PLACEBO	38.6037	1128	0	0	2	8.47352	0.006823	0.05	LOGLOG	0.0719921	0.0987321	1			38.6037		Placebo	2
0	PLACEBO	38.6366	1126	0	0	3	8.47352	0.006823	0.05	LOGLOG	0.0719921	0.0987321	1			38.6366		Placebo	2
0	PLACEBO	38.6694	1123	1	1	1	8.55343	0.00686371	0.05	LOGLOG	0.0727116	0.0996107	1			38.6694		Placebo	2
0	PLACEBO	38.7023	1121	0	0	4	8.55343	0.00686371	0.05	LOGLOG	0.0727116	0.0996107	1			38.7023		Placebo	2
0	PLACEBO	38.7351	1117	0	0	2	8.55343	0.00686371	0.05	LOGLOG	0.0727116	0.0996107	1			38.7351		Placebo	2
0	PLACEBO	38.8008	1115	1	1	4	8.63384	0.00690465	0.05	LOGLOG	0.0734355	0.100495	1			38.8008		Placebo	2
0	PLACEBO	38.8337	1110	1	1	1	8.71454	0.00694558	0.05	LOGLOG	0.0741624	0.101382	1			38.8337		Placebo	2
0	PLACEBO	38.8665	1108	0	0	2	8.71454	0.00694558	0.05	LOGLOG	0.0741624	0.101382	1			38.8665		Placebo	2
0	PLACEBO	38.8994	1106	0	0	7	8.71454	0.00694558	0.05	LOGLOG	0.0741624	0.101382	1			38.8994		Placebo	2
0	PLACEBO	38.9322	1099	0	0	6	8.71454	0.00694558	0.05	LOGLOG	0.0741624	0.101382	1			38.9322		Placebo	2
0	PLACEBO	38.9979	1093	0	0	1	8.71454	0.00694558	0.05	LOGLOG	0.0741624	0.101382	1			38.9979		Placebo	2
0	PLACEBO	39.0637	1092	0	0	3	8.71454	0.00694558	0.05	LOGLOG	0.0741624	0.101382	1			39.0637		Placebo	2
0	PLACEBO	39.0965	1089	0	0	4	8.71454	0.00694558	0.05	LOGLOG	0.0741624	0.101382	1			39.0965		Placebo	2
0	PLACEBO	39.1294	1085	0	0	3	8.71454	0.00694558	0.05	LOGLOG	0.0741624	0.101382	1			39.1294		Placebo	2
0	PLACEBO	39.1622	1082	1	1	2	8.79725	0.0069884	0.05	LOGLOG	0.0749059	0.102293	1			39.1622		Placebo	2
0	PLACEBO	39.1951	1079	0	1	5	8.79725	0.0069884	0.05	LOGLOG	0.0749059	0.102293	1			39.1951		Placebo	2
0	PLACEBO	39.2608	1073	0	0	1	8.79725	0.0069884	0.05	LOGLOG	0.0749059	0.102293	1			39.2608		Placebo	2
0	PLACEBO	39.2936	1072	0	0	2	8.79725	0.0069884	0.05	LOGLOG	0.0749059	0.102293	1			39.2936		Placebo	2
0	PLACEBO	39.3265	1070	0	0	4	8.79725	0.0069884	0.05	LOGLOG	0.0749059	0.102293	1			39.3265		Placebo	2
0	PLACEBO	39.3593	1066	0	0	1	8.79725	0.0069884	0.05	LOGLOG	0.0749059	0.102293	1			39.3593		Placebo	2
0	PLACEBO	39.3922	1065	0	0	1	8.79725	0.0069884	0.05	LOGLOG	0.0749059	0.102293	1			39.3922		Placebo	2
0	PLACEBO	39.4579	1064	0	0	3	8.79725	0.0069884	0.05	LOGLOG	0.0749059	0.102293	1			39.4579		Placebo	2
0	PLACEBO	39.4908	1061	0	0	1	8.79725	0.0069884	0.05	LOGLOG	0.0749059	0.102293	1			39.4908		Placebo	2
0	PLACEBO	39.5236	1060	0	0	1	8.79725	0.0069884	0.05	LOGLOG	0.0749059	0.102293	1			39.5236		Placebo	2
0	PLACEBO	39.5565	1059	0	0	1	8.79725	0.0069884	0.05	LOGLOG	0.0749059	0.102293	1			39.5565		Placebo	2
0	PLACEBO	39.5893	1058	0	0	2	8.79725	0.0069884	0.05	LOGLOG	0.0749059	0.102293	1			39.5893		Placebo	2
0	PLACEBO	39.6222	1056	0	1	1	8.79725	0.0069884	0.05	LOGLOG	0.0749059	0.102293	1			39.6222		Placebo	2
0	PLACEBO	39.6879	1054	0	0	1	8.79725	0.0069884	0.05	LOGLOG	0.0749059	0.102293	1			39.6879		Placebo	2
0	PLACEBO	39.7864	1053	0	0	1	8.79725	0.0069884	0.05	LOGLOG	0.0749059	0.102293	1			39.7864		Placebo	2
0	PLACEBO	39.8193	1052	1	1	0	8.88208	0.00703325	0.05	LOGLOG	0.0756668	0.103229	1			39.8193		Placebo	2
0	PLACEBO	39.8522	1051	1	1	1	8.96692	0.00707772	0.05	LOGLOG	0.0764284	0.104165	1			39.8522		Placebo	2
0	PLACEBO	39.885	1049	0	0	1	8.96692	0.00707772	0.05	LOGLOG	0.0764284	0.104165	1			39.885		Placebo	2
0	PLACEBO	39.9179	1048	0	0	1	8.96692	0.00707772	0.05	LOGLOG	0.0764284	0.104165	1			39.9179		Placebo	2
0	PLACEBO	39.9507	1047	0	0	1	8.96692	0.00707772	0.05	LOGLOG	0.0764284	0.104165	1			39.9507		Placebo	2
0	PLACEBO	39.9836	1046	0	0	4	8.96692	0.00707772	0.05	LOGLOG	0.0764284	0.104165	1			39.9836		Placebo	2
0	PLACEBO	40.0164	1042	0	0	3	8.96692	0.00707772	0.05	LOGLOG	0.0764284	0.104165	1			40.0164		Placebo	2
0	PLACEBO	40.0493	1039	0	0	5	8.96692	0.00707772	0.05	LOGLOG	0.0764284	0.104165	1			40.0493		Placebo	2
0	PLACEBO	40.0821	1034	0	0	4	8.96692	0.00707772	0.05	LOGLOG	0.0764284	0.104165	1			40.0821		Placebo	2
0	PLACEBO	40.115	1030	0	0	1	8.96692	0.00707772	0.05	LOGLOG	0.0764284	0.104165	1			40.115		Placebo	2
0	PLACEBO	40.1807	1029	3	3	0	9.22661	0.00721471	0.05	LOGLOG	0.0787583	0.10703	1			40.1807		Placebo	2
0	PLACEBO	40.2136	1026	0	0	1	9.22661	0.00721471	0.05	LOGLOG	0.0787583	0.10703	1			40.2136		Placebo	2
0	PLACEBO	40.2464	1025	0	0	1	9.22661	0.00721471	0.05	LOGLOG	0.0787583	0.10703	1			40.2464		Placebo	2
0	PLACEBO	40.2793	1024	1	1	7	9.31335	0.0072598	0.05	LOGLOG	0.0795376	0.107986	1			40.2793		Placebo	2
0	PLACEBO	40.3121	1016	0	0	2	9.31335	0.0072598	0.05	LOGLOG	0.0795376	0.107986	1			40.3121		Placebo	2
0	PLACEBO	40.345	1014	0	0	2	9.31335	0.0072598	0.05	LOGLOG	0.0795376	0.107986	1			40.345		Placebo	2
0	PLACEBO	40.3778	1012	1	1	0	9.40103	0.00730557	0.05	LOGLOG	0.080325	0.108952	1			40.3778		Placebo	2
0	PLACEBO	40.4107	1011	0	0	1	9.40103	0.00730557	0.05	LOGLOG	0.080325	0.108952	1			40.4107		Placebo	2
0	PLACEBO	40.4435	1010	0	0	1	9.40103	0.00730557	0.05	LOGLOG	0.080325	0.108952	1			40.4435		Placebo	2
0	PLACEBO	40.4764	1009	0	0	2	9.40103	0.00730557	0.05	LOGLOG	0.080325	0.108952	1			40.4764		Placebo	2
0	PLACEBO	40.5092	1007	1	1	2	9.48905	0.00735136	0.05	LOGLOG	0.0811159	0.109922	1			40.5092		Placebo	2
0	PLACEBO	40.5749	1004	0	0	1	9.48905	0.00735136	0.05	LOGLOG	0.0811159	0.109922	1			40.5749		Placebo	2
0	PLACEBO	40.6407	1003	0	0	1	9.48905	0.00735136	0.05	LOGLOG	0.0811159	0.109922	1			40.6407		Placebo	2
0	PLACEBO	40.6735	1002	0	0	1	9.48905	0.00735136	0.05	LOGLOG	0.0811159	0.109922	1			40.6735		Placebo	2
0	PLACEBO	40.7064	1001	0	0	1	9.48905	0.00735136	0.05	LOGLOG	0.0811159	0.109922	1			40.7064		Placebo	2
0	PLACEBO	40.7392	1000	0	0	2	9.48905	0.00735136	0.05	LOGLOG	0.0811159	0.109922	1			40.7392		Placebo	2
0	PLACEBO	40.7721	998	1	1	2	9.57778	0.00739754	0.05	LOGLOG	0.0819131	0.1109	1			40.7721		Placebo	2
0	PLACEBO	40.8049	995	0	0	1	9.57778	0.00739754	0.05	LOGLOG	0.0819131	0.1109	1			40.8049		Placebo	2
0	PLACEBO	40.8706	994	0	0	1	9.57778	0.00739754	0.05	LOGLOG	0.0819131	0.1109	1			40.8706		Placebo	2
0	PLACEBO	40.9363	993	1	1	1	9.66687	0.00744375	0.05	LOGLOG	0.0827138	0.111882	1			40.9363		Placebo	2
0	PLACEBO	40.9692	991	0	0	1	9.66687	0.00744375	0.05	LOGLOG	0.0827138	0.111882	1			40.9692		Placebo	2
0	PLACEBO	41.0021	990	0	0	4	9.66687	0.00744375	0.05	LOGLOG	0.0827138	0.111882	1			41.0021		Placebo	2
0	PLACEBO	41.0349	986	0	0	1	9.66687	0.00744375	0.05	LOGLOG	0.0827138	0.111882	1			41.0349		Placebo	2
0	PLACEBO	41.1006	985	0	0	3	9.66687	0.00744375	0.05	LOGLOG	0.0827138	0.111882	1			41.1006		Placebo	2
0	PLACEBO	41.1335	982	0	0	4	9.66687	0.00744375	0.05	LOGLOG	0.0827138	0.111882	1			41.1335		Placebo	2
0	PLACEBO	41.1663	978	0	0	3	9.66687	0.00744375	0.05	LOGLOG	0.0827138	0.111882	1			41.1663		Placebo	2
0	PLACEBO	41.1992	975	0	0	6	9.66687	0.00744375	0.05	LOGLOG	0.0827138	0.111882	1			41.1992		Placebo	2
0	PLACEBO	41.232	969	0	0	3	9.66687	0.00744375	0.05	LOGLOG	0.0827138	0.111882	1			41.232		Placebo	2
0	PLACEBO	41.2649	966	0	0	4	9.66687	0.00744375	0.05	LOGLOG	0.0827138	0.111882	1			41.2649		Placebo	2
0	PLACEBO	41.2977	962	1	1	1	9.75874	0.00749269	0.05	LOGLOG	0.0835371	0.112896	1			41.2977		Placebo	2
0	PLACEBO	41.3306	960	0	0	3	9.75874	0.00749269	0.05	LOGLOG	0.0835371	0.112896	1			41.3306		Placebo	2
0	PLACEBO	41.3634	957	0	0	1	9.75874	0.00749269	0.05	LOGLOG	0.0835371	0.112896	1			41.3634		Placebo	2
0	PLACEBO	41.4292	956	0	0	1	9.75874	0.00749269	0.05	LOGLOG	0.0835371	0.112896	1			41.4292		Placebo	2
0	PLACEBO	41.462	955	1	1	4	9.85118	0.00754187	0.05	LOGLOG	0.0843658	0.113917	1			41.462		Placebo	2
0	PLACEBO	41.4949	950	0	0	1	9.85118	0.00754187	0.05	LOGLOG	0.0843658	0.113917	1			41.4949		Placebo	2
0	PLACEBO	41.5277	949	0	0	1	9.85118	0.00754187	0.05	LOGLOG	0.0843658	0.113917	1			41.5277		Placebo	2
0	PLACEBO	41.5606	948	0	0	1	9.85118	0.00754187	0.05	LOGLOG	0.0843658	0.113917	1			41.5606		Placebo	2
0	PLACEBO	41.5934	947	0	0	1	9.85118	0.00754187	0.05	LOGLOG	0.0843658	0.113917	1			41.5934		Placebo	2
0	PLACEBO	41.6263	946	0	0	2	9.85118	0.00754187	0.05	LOGLOG	0.0843658	0.113917	1			41.6263		Placebo	2
0	PLACEBO	41.6591	944	0	0	3	9.85118	0.00754187	0.05	LOGLOG	0.0843658	0.113917	1			41.6591		Placebo	2
0	PLACEBO	41.692	941	0	0	2	9.85118	0.00754187	0.05	LOGLOG	0.0843658	0.113917	1			41.692		Placebo	2
0	PLACEBO	41.7248	939	0	0	2	9.85118	0.00754187	0.05	LOGLOG	0.0843658	0.113917	1			41.7248		Placebo	2
0	PLACEBO	41.7577	937	1	1	1	9.94531	0.00759255	0.05	LOGLOG	0.0852083	0.114958	1			41.7577		Placebo	2
0	PLACEBO	41.7906	935	0	0	1	9.94531	0.00759255	0.05	LOGLOG	0.0852083	0.114958	1			41.7906		Placebo	2
0	PLACEBO	41.8234	934	0	0	4	9.94531	0.00759255	0.05	LOGLOG	0.0852083	0.114958	1			41.8234		Placebo	2
0	PLACEBO	41.8563	930	0	0	4	9.94531	0.00759255	0.05	LOGLOG	0.0852083	0.114958	1			41.8563		Placebo	2
0	PLACEBO	41.8891	926	0	0	12	9.94531	0.00759255	0.05	LOGLOG	0.0852083	0.114958	1			41.8891		Placebo	2
0	PLACEBO	41.922	914	0	0	3	9.94531	0.00759255	0.05	LOGLOG	0.0852083	0.114958	1			41.922		Placebo	2
0	PLACEBO	41.9548	911	0	0	4	9.94531	0.00759255	0.05	LOGLOG	0.0852083	0.114958	1			41.9548		Placebo	2
0	PLACEBO	41.9877	907	0	0	1	9.94531	0.00759255	0.05	LOGLOG	0.0852083	0.114958	1			41.9877		Placebo	2
0	PLACEBO	42.0534	906	0	0	4	9.94531	0.00759255	0.05	LOGLOG	0.0852083	0.114958	1			42.0534		Placebo	2
0	PLACEBO	42.0862	902	0	0	3	9.94531	0.00759255	0.05	LOGLOG	0.0852083	0.114958	1			42.0862		Placebo	2
0	PLACEBO	42.1191	899	0	0	3	9.94531	0.00759255	0.05	LOGLOG	0.0852083	0.114958	1			42.1191		Placebo	2
0	PLACEBO	42.152	896	0	0	4	9.94531	0.00759255	0.05	LOGLOG	0.0852083	0.114958	1			42.152		Placebo	2
0	PLACEBO	42.1848	892	0	0	3	9.94531	0.00759255	0.05	LOGLOG	0.0852083	0.114958	1			42.1848		Placebo	2
0	PLACEBO	42.2177	889	0	0	1	9.94531	0.00759255	0.05	LOGLOG	0.0852083	0.114958	1			42.2177		Placebo	2
0	PLACEBO	42.2505	888	1	1	3	10.0445	0.00764878	0.05	LOGLOG	0.0860914	0.116061	1			42.2505		Placebo	2
0	PLACEBO	42.2834	884	0	1	0	10.0445	0.00764878	0.05	LOGLOG	0.0860914	0.116061	1			42.2834		Placebo	2
0	PLACEBO	42.3162	883	0	0	4	10.0445	0.00764878	0.05	LOGLOG	0.0860914	0.116061	1			42.3162		Placebo	2
0	PLACEBO	42.3491	879	0	0	8	10.0445	0.00764878	0.05	LOGLOG	0.0860914	0.116061	1			42.3491		Placebo	2
0	PLACEBO	42.3819	871	0	0	2	10.0445	0.00764878	0.05	LOGLOG	0.0860914	0.116061	1			42.3819		Placebo	2
0	PLACEBO	42.4148	869	1	1	1	10.1457	0.00770682	0.05	LOGLOG	0.0869905	0.117187	1			42.4148		Placebo	2
0	PLACEBO	42.4476	867	0	0	2	10.1457	0.00770682	0.05	LOGLOG	0.0869905	0.117187	1			42.4476		Placebo	2
0	PLACEBO	42.4805	865	0	0	3	10.1457	0.00770682	0.05	LOGLOG	0.0869905	0.117187	1			42.4805		Placebo	2
0	PLACEBO	42.5133	862	0	0	5	10.1457	0.00770682	0.05	LOGLOG	0.0869905	0.117187	1			42.5133		Placebo	2
0	PLACEBO	42.5462	857	0	0	2	10.1457	0.00770682	0.05	LOGLOG	0.0869905	0.117187	1			42.5462		Placebo	2
0	PLACEBO	42.5791	855	0	0	4	10.1457	0.00770682	0.05	LOGLOG	0.0869905	0.117187	1			42.5791		Placebo	2
0	PLACEBO	42.6119	851	1	1	1	10.2488	0.00776678	0.05	LOGLOG	0.0879061	0.118337	1			42.6119		Placebo	2
0	PLACEBO	42.6448	849	0	0	4	10.2488	0.00776678	0.05	LOGLOG	0.0879061	0.118337	1			42.6448		Placebo	2
0	PLACEBO	42.6776	845	0	0	1	10.2488	0.00776678	0.05	LOGLOG	0.0879061	0.118337	1			42.6776		Placebo	2
0	PLACEBO	42.7433	844	0	0	1	10.2488	0.00776678	0.05	LOGLOG	0.0879061	0.118337	1			42.7433		Placebo	2
0	PLACEBO	42.7762	843	0	0	1	10.2488	0.00776678	0.05	LOGLOG	0.0879061	0.118337	1			42.7762		Placebo	2
0	PLACEBO	42.809	842	0	0	4	10.2488	0.00776678	0.05	LOGLOG	0.0879061	0.118337	1			42.809		Placebo	2
0	PLACEBO	42.8419	838	0	0	3	10.2488	0.00776678	0.05	LOGLOG	0.0879061	0.118337	1			42.8419		Placebo	2
0	PLACEBO	42.8747	835	0	0	1	10.2488	0.00776678	0.05	LOGLOG	0.0879061	0.118337	1			42.8747		Placebo	2
0	PLACEBO	42.9076	834	0	0	3	10.2488	0.00776678	0.05	LOGLOG	0.0879061	0.118337	1			42.9076		Placebo	2
0	PLACEBO	42.9405	831	0	0	2	10.2488	0.00776678	0.05	LOGLOG	0.0879061	0.118337	1			42.9405		Placebo	2
0	PLACEBO	42.9733	829	0	0	3	10.2488	0.00776678	0.05	LOGLOG	0.0879061	0.118337	1			42.9733		Placebo	2
0	PLACEBO	43.0062	826	0	0	5	10.2488	0.00776678	0.05	LOGLOG	0.0879061	0.118337	1			43.0062		Placebo	2
0	PLACEBO	43.039	821	0	0	5	10.2488	0.00776678	0.05	LOGLOG	0.0879061	0.118337	1			43.039		Placebo	2
0	PLACEBO	43.0719	816	0	0	5	10.2488	0.00776678	0.05	LOGLOG	0.0879061	0.118337	1			43.0719		Placebo	2
0	PLACEBO	43.1047	811	0	0	5	10.2488	0.00776678	0.05	LOGLOG	0.0879061	0.118337	1			43.1047		Placebo	2
0	PLACEBO	43.1376	806	0	0	6	10.2488	0.00776678	0.05	LOGLOG	0.0879061	0.118337	1			43.1376		Placebo	2
0	PLACEBO	43.1704	800	0	0	2	10.2488	0.00776678	0.05	LOGLOG	0.0879061	0.118337	1			43.1704		Placebo	2
0	PLACEBO	43.2033	798	0	0	4	10.2488	0.00776678	0.05	LOGLOG	0.0879061	0.118337	1			43.2033		Placebo	2
0	PLACEBO	43.2361	794	0	0	4	10.2488	0.00776678	0.05	LOGLOG	0.0879061	0.118337	1			43.2361		Placebo	2
0	PLACEBO	43.269	790	0	0	9	10.2488	0.00776678	0.05	LOGLOG	0.0879061	0.118337	1			43.269		Placebo	2
0	PLACEBO	43.3018	781	0	0	8	10.2488	0.00776678	0.05	LOGLOG	0.0879061	0.118337	1			43.3018		Placebo	2
0	PLACEBO	43.3347	773	0	0	5	10.2488	0.00776678	0.05	LOGLOG	0.0879061	0.118337	1			43.3347		Placebo	2
0	PLACEBO	43.3676	768	0	0	2	10.2488	0.00776678	0.05	LOGLOG	0.0879061	0.118337	1			43.3676		Placebo	2
0	PLACEBO	43.4004	766	0	0	1	10.2488	0.00776678	0.05	LOGLOG	0.0879061	0.118337	1			43.4004		Placebo	2
0	PLACEBO	43.4333	765	1	1	0	10.3635	0.00784108	0.05	LOGLOG	0.0889097	0.119632	1			43.4333		Placebo	2
0	PLACEBO	43.499	764	0	0	2	10.3635	0.00784108	0.05	LOGLOG	0.0889097	0.119632	1			43.499		Placebo	2
0	PLACEBO	43.5318	762	0	0	2	10.3635	0.00784108	0.05	LOGLOG	0.0889097	0.119632	1			43.5318		Placebo	2
0	PLACEBO	43.5647	760	0	0	2	10.3635	0.00784108	0.05	LOGLOG	0.0889097	0.119632	1			43.5647		Placebo	2
0	PLACEBO	43.6304	758	0	0	2	10.3635	0.00784108	0.05	LOGLOG	0.0889097	0.119632	1			43.6304		Placebo	2
0	PLACEBO	43.6961	756	1	1	5	10.4793	0.00791615	0.05	LOGLOG	0.0899239	0.12094	1			43.6961		Placebo	2
0	PLACEBO	43.729	750	0	0	5	10.4793	0.00791615	0.05	LOGLOG	0.0899239	0.12094	1			43.729		Placebo	2
0	PLACEBO	43.7618	745	0	0	2	10.4793	0.00791615	0.05	LOGLOG	0.0899239	0.12094	1			43.7618		Placebo	2
0	PLACEBO	43.7947	743	0	0	3	10.4793	0.00791615	0.05	LOGLOG	0.0899239	0.12094	1			43.7947		Placebo	2
0	PLACEBO	43.8275	740	0	0	2	10.4793	0.00791615	0.05	LOGLOG	0.0899239	0.12094	1			43.8275		Placebo	2
0	PLACEBO	43.8604	738	0	0	1	10.4793	0.00791615	0.05	LOGLOG	0.0899239	0.12094	1			43.8604		Placebo	2
0	PLACEBO	43.8932	737	0	0	2	10.4793	0.00791615	0.05	LOGLOG	0.0899239	0.12094	1			43.8932		Placebo	2
0	PLACEBO	43.9261	735	0	0	2	10.4793	0.00791615	0.05	LOGLOG	0.0899239	0.12094	1			43.9261		Placebo	2
0	PLACEBO	43.9589	733	0	0	8	10.4793	0.00791615	0.05	LOGLOG	0.0899239	0.12094	1			43.9589		Placebo	2
0	PLACEBO	43.9918	725	1	1	7	10.6	0.00799697	0.05	LOGLOG	0.0909753	0.122307	1			43.9918		Placebo	2
0	PLACEBO	44.0246	717	0	0	3	10.6	0.00799697	0.05	LOGLOG	0.0909753	0.122307	1			44.0246		Placebo	2
0	PLACEBO	44.0575	714	0	0	2	10.6	0.00799697	0.05	LOGLOG	0.0909753	0.122307	1			44.0575		Placebo	2
0	PLACEBO	44.0903	712	0	0	1	10.6	0.00799697	0.05	LOGLOG	0.0909753	0.122307	1			44.0903		Placebo	2
0	PLACEBO	44.1232	711	0	0	1	10.6	0.00799697	0.05	LOGLOG	0.0909753	0.122307	1			44.1232		Placebo	2
0	PLACEBO	44.1561	710	0	0	2	10.6	0.00799697	0.05	LOGLOG	0.0909753	0.122307	1			44.1561		Placebo	2
0	PLACEBO	44.1889	708	0	0	4	10.6	0.00799697	0.05	LOGLOG	0.0909753	0.122307	1			44.1889		Placebo	2
0	PLACEBO	44.2218	704	0	0	1	10.6	0.00799697	0.05	LOGLOG	0.0909753	0.122307	1			44.2218		Placebo	2
0	PLACEBO	44.2546	703	0	0	2	10.6	0.00799697	0.05	LOGLOG	0.0909753	0.122307	1			44.2546		Placebo	2
0	PLACEBO	44.2875	701	0	0	3	10.6	0.00799697	0.05	LOGLOG	0.0909753	0.122307	1			44.2875		Placebo	2
0	PLACEBO	44.3203	698	0	0	2	10.6	0.00799697	0.05	LOGLOG	0.0909753	0.122307	1			44.3203		Placebo	2
0	PLACEBO	44.386	696	0	0	1	10.6	0.00799697	0.05	LOGLOG	0.0909753	0.122307	1			44.386		Placebo	2
0	PLACEBO	44.4189	695	0	0	8	10.6	0.00799697	0.05	LOGLOG	0.0909753	0.122307	1			44.4189		Placebo	2
0	PLACEBO	44.4517	687	0	0	2	10.6	0.00799697	0.05	LOGLOG	0.0909753	0.122307	1			44.4517		Placebo	2
0	PLACEBO	44.4846	685	0	0	5	10.6	0.00799697	0.05	LOGLOG	0.0909753	0.122307	1			44.4846		Placebo	2
0	PLACEBO	44.5175	680	1	1	2	10.7284	0.00808809	0.05	LOGLOG	0.0920856	0.123774	1			44.5175		Placebo	2
0	PLACEBO	44.5503	677	0	0	2	10.7284	0.00808809	0.05	LOGLOG	0.0920856	0.123774	1			44.5503		Placebo	2
0	PLACEBO	44.5832	675	0	0	3	10.7284	0.00808809	0.05	LOGLOG	0.0920856	0.123774	1			44.5832		Placebo	2
0	PLACEBO	44.616	672	0	0	3	10.7284	0.00808809	0.05	LOGLOG	0.0920856	0.123774	1			44.616		Placebo	2
0	PLACEBO	44.6489	669	0	0	6	10.7284	0.00808809	0.05	LOGLOG	0.0920856	0.123774	1			44.6489		Placebo	2
0	PLACEBO	44.6817	663	0	0	3	10.7284	0.00808809	0.05	LOGLOG	0.0920856	0.123774	1			44.6817		Placebo	2
0	PLACEBO	44.7146	660	1	1	4	10.8605	0.00818347	0.05	LOGLOG	0.0932248	0.125286	1			44.7146		Placebo	2
0	PLACEBO	44.7474	655	0	0	2	10.8605	0.00818347	0.05	LOGLOG	0.0932248	0.125286	1			44.7474		Placebo	2
0	PLACEBO	44.7803	653	0	0	2	10.8605	0.00818347	0.05	LOGLOG	0.0932248	0.125286	1			44.7803		Placebo	2
0	PLACEBO	44.8131	651	0	0	1	10.8605	0.00818347	0.05	LOGLOG	0.0932248	0.125286	1			44.8131		Placebo	2
0	PLACEBO	44.846	650	0	0	4	10.8605	0.00818347	0.05	LOGLOG	0.0932248	0.125286	1			44.846		Placebo	2
0	PLACEBO	44.8789	646	0	0	7	10.8605	0.00818347	0.05	LOGLOG	0.0932248	0.125286	1			44.8789		Placebo	2
0	PLACEBO	44.9117	639	0	0	4	10.8605	0.00818347	0.05	LOGLOG	0.0932248	0.125286	1			44.9117		Placebo	2
0	PLACEBO	44.9446	635	0	0	1	10.8605	0.00818347	0.05	LOGLOG	0.0932248	0.125286	1			44.9446		Placebo	2
0	PLACEBO	44.9774	634	0	0	1	10.8605	0.00818347	0.05	LOGLOG	0.0932248	0.125286	1			44.9774		Placebo	2
0	PLACEBO	45.0103	633	0	0	1	10.8605	0.00818347	0.05	LOGLOG	0.0932248	0.125286	1			45.0103		Placebo	2
0	PLACEBO	45.0431	632	0	0	1	10.8605	0.00818347	0.05	LOGLOG	0.0932248	0.125286	1			45.0431		Placebo	2
0	PLACEBO	45.076	631	0	0	1	10.8605	0.00818347	0.05	LOGLOG	0.0932248	0.125286	1			45.076		Placebo	2
0	PLACEBO	45.1088	630	0	0	4	10.8605	0.00818347	0.05	LOGLOG	0.0932248	0.125286	1			45.1088		Placebo	2
0	PLACEBO	45.1417	626	1	1	2	10.9997	0.00828823	0.05	LOGLOG	0.0944162	0.126887	1			45.1417		Placebo	2
0	PLACEBO	45.1745	623	0	0	3	10.9997	0.00828823	0.05	LOGLOG	0.0944162	0.126887	1			45.1745		Placebo	2
0	PLACEBO	45.2074	620	0	0	2	10.9997	0.00828823	0.05	LOGLOG	0.0944162	0.126887	1			45.2074		Placebo	2
0	PLACEBO	45.2402	618	0	0	1	10.9997	0.00828823	0.05	LOGLOG	0.0944162	0.126887	1			45.2402		Placebo	2
0	PLACEBO	45.2731	617	0	0	1	10.9997	0.00828823	0.05	LOGLOG	0.0944162	0.126887	1			45.2731		Placebo	2
0	PLACEBO	45.306	616	0	0	4	10.9997	0.00828823	0.05	LOGLOG	0.0944162	0.126887	1			45.306		Placebo	2
0	PLACEBO	45.3388	612	0	0	1	10.9997	0.00828823	0.05	LOGLOG	0.0944162	0.126887	1			45.3388		Placebo	2
0	PLACEBO	45.3717	611	0	0	2	10.9997	0.00828823	0.05	LOGLOG	0.0944162	0.126887	1			45.3717		Placebo	2
0	PLACEBO	45.4045	609	1	1	3	11.1424	0.00839714	0.05	LOGLOG	0.0956364	0.128534	1			45.4045		Placebo	2
0	PLACEBO	45.4374	605	0	0	2	11.1424	0.00839714	0.05	LOGLOG	0.0956364	0.128534	1			45.4374		Placebo	2
0	PLACEBO	45.5688	603	0	0	4	11.1424	0.00839714	0.05	LOGLOG	0.0956364	0.128534	1			45.5688		Placebo	2
0	PLACEBO	45.6016	599	0	0	4	11.1424	0.00839714	0.05	LOGLOG	0.0956364	0.128534	1			45.6016		Placebo	2
0	PLACEBO	45.6345	595	0	0	1	11.1424	0.00839714	0.05	LOGLOG	0.0956364	0.128534	1			45.6345		Placebo	2
0	PLACEBO	45.6674	594	0	0	1	11.1424	0.00839714	0.05	LOGLOG	0.0956364	0.128534	1			45.6674		Placebo	2
0	PLACEBO	45.7331	593	0	0	3	11.1424	0.00839714	0.05	LOGLOG	0.0956364	0.128534	1			45.7331		Placebo	2
0	PLACEBO	45.7659	590	0	0	2	11.1424	0.00839714	0.05	LOGLOG	0.0956364	0.128534	1			45.7659		Placebo	2
0	PLACEBO	45.7988	588	0	0	10	11.1424	0.00839714	0.05	LOGLOG	0.0956364	0.128534	1			45.7988		Placebo	2
0	PLACEBO	45.8316	578	0	0	3	11.1424	0.00839714	0.05	LOGLOG	0.0956364	0.128534	1			45.8316		Placebo	2
0	PLACEBO	45.8645	575	0	0	2	11.1424	0.00839714	0.05	LOGLOG	0.0956364	0.128534	1			45.8645		Placebo	2
0	PLACEBO	45.8973	573	0	0	1	11.1424	0.00839714	0.05	LOGLOG	0.0956364	0.128534	1			45.8973		Placebo	2
0	PLACEBO	45.9302	572	0	0	2	11.1424	0.00839714	0.05	LOGLOG	0.0956364	0.128534	1			45.9302		Placebo	2
0	PLACEBO	45.963	570	0	0	4	11.1424	0.00839714	0.05	LOGLOG	0.0956364	0.128534	1			45.963		Placebo	2
0	PLACEBO	45.9959	566	0	0	4	11.1424	0.00839714	0.05	LOGLOG	0.0956364	0.128534	1			45.9959		Placebo	2
0	PLACEBO	46.0287	562	0	0	11	11.1424	0.00839714	0.05	LOGLOG	0.0956364	0.128534	1			46.0287		Placebo	2
0	PLACEBO	46.0616	551	0	0	6	11.1424	0.00839714	0.05	LOGLOG	0.0956364	0.128534	1			46.0616		Placebo	2
0	PLACEBO	46.0945	545	0	0	2	11.1424	0.00839714	0.05	LOGLOG	0.0956364	0.128534	1			46.0945		Placebo	2
0	PLACEBO	46.1273	543	0	1	4	11.1424	0.00839714	0.05	LOGLOG	0.0956364	0.128534	1			46.1273		Placebo	2
0	PLACEBO	46.1602	538	0	0	1	11.1424	0.00839714	0.05	LOGLOG	0.0956364	0.128534	1			46.1602		Placebo	2
0	PLACEBO	46.193	537	0	0	2	11.1424	0.00839714	0.05	LOGLOG	0.0956364	0.128534	1			46.193		Placebo	2
0	PLACEBO	46.2259	535	0	0	5	11.1424	0.00839714	0.05	LOGLOG	0.0956364	0.128534	1			46.2259		Placebo	2
0	PLACEBO	46.2587	530	0	0	6	11.1424	0.00839714	0.05	LOGLOG	0.0956364	0.128534	1			46.2587		Placebo	2
0	PLACEBO	46.2916	524	0	0	3	11.1424	0.00839714	0.05	LOGLOG	0.0956364	0.128534	1			46.2916		Placebo	2
0	PLACEBO	46.3244	521	0	0	3	11.1424	0.00839714	0.05	LOGLOG	0.0956364	0.128534	1			46.3244		Placebo	2
0	PLACEBO	46.3573	518	0	0	2	11.1424	0.00839714	0.05	LOGLOG	0.0956364	0.128534	1			46.3573		Placebo	2
0	PLACEBO	46.3901	516	0	0	2	11.1424	0.00839714	0.05	LOGLOG	0.0956364	0.128534	1			46.3901		Placebo	2
0	PLACEBO	46.423	514	0	0	1	11.1424	0.00839714	0.05	LOGLOG	0.0956364	0.128534	1			46.423		Placebo	2
0	PLACEBO	46.4559	513	0	0	4	11.1424	0.00839714	0.05	LOGLOG	0.0956364	0.128534	1			46.4559		Placebo	2
0	PLACEBO	46.4887	509	0	0	4	11.1424	0.00839714	0.05	LOGLOG	0.0956364	0.128534	1			46.4887		Placebo	2
0	PLACEBO	46.5216	505	0	0	4	11.1424	0.00839714	0.05	LOGLOG	0.0956364	0.128534	1			46.5216		Placebo	2
0	PLACEBO	46.5544	501	0	0	1	11.1424	0.00839714	0.05	LOGLOG	0.0956364	0.128534	1			46.5544		Placebo	2
0	PLACEBO	46.5873	500	0	0	1	11.1424	0.00839714	0.05	LOGLOG	0.0956364	0.128534	1			46.5873		Placebo	2
0	PLACEBO	46.6201	499	0	0	1	11.1424	0.00839714	0.05	LOGLOG	0.0956364	0.128534	1			46.6201		Placebo	2
0	PLACEBO	46.6858	498	0	0	1	11.1424	0.00839714	0.05	LOGLOG	0.0956364	0.128534	1			46.6858		Placebo	2
0	PLACEBO	46.7187	497	0	0	4	11.1424	0.00839714	0.05	LOGLOG	0.0956364	0.128534	1			46.7187		Placebo	2
0	PLACEBO	46.7515	493	0	0	2	11.1424	0.00839714	0.05	LOGLOG	0.0956364	0.128534	1			46.7515		Placebo	2
0	PLACEBO	46.7844	491	0	0	6	11.1424	0.00839714	0.05	LOGLOG	0.0956364	0.128534	1			46.7844		Placebo	2
0	PLACEBO	46.8172	485	0	0	1	11.1424	0.00839714	0.05	LOGLOG	0.0956364	0.128534	1			46.8172		Placebo	2
0	PLACEBO	46.8501	484	0	0	1	11.1424	0.00839714	0.05	LOGLOG	0.0956364	0.128534	1			46.8501		Placebo	2
0	PLACEBO	46.883	483	1	1	6	11.3218	0.00856996	0.05	LOGLOG	0.0971046	0.130678	1			46.883		Placebo	2
0	PLACEBO	46.9158	476	0	0	6	11.3218	0.00856996	0.05	LOGLOG	0.0971046	0.130678	1			46.9158		Placebo	2
0	PLACEBO	46.9487	470	0	1	6	11.3218	0.00856996	0.05	LOGLOG	0.0971046	0.130678	1			46.9487		Placebo	2
0	PLACEBO	46.9815	463	0	0	5	11.3218	0.00856996	0.05	LOGLOG	0.0971046	0.130678	1			46.9815		Placebo	2
0	PLACEBO	47.0144	458	0	0	4	11.3218	0.00856996	0.05	LOGLOG	0.0971046	0.130678	1			47.0144		Placebo	2
0	PLACEBO	47.0472	454	0	0	2	11.3218	0.00856996	0.05	LOGLOG	0.0971046	0.130678	1			47.0472		Placebo	2
0	PLACEBO	47.1129	452	0	0	3	11.3218	0.00856996	0.05	LOGLOG	0.0971046	0.130678	1			47.1129		Placebo	2
0	PLACEBO	47.1458	449	0	0	2	11.3218	0.00856996	0.05	LOGLOG	0.0971046	0.130678	1			47.1458		Placebo	2
0	PLACEBO	47.1786	447	0	0	8	11.3218	0.00856996	0.05	LOGLOG	0.0971046	0.130678	1			47.1786		Placebo	2
0	PLACEBO	47.2115	439	0	0	4	11.3218	0.00856996	0.05	LOGLOG	0.0971046	0.130678	1			47.2115		Placebo	2
0	PLACEBO	47.2444	435	0	0	2	11.3218	0.00856996	0.05	LOGLOG	0.0971046	0.130678	1			47.2444		Placebo	2
0	PLACEBO	47.2772	433	0	0	5	11.3218	0.00856996	0.05	LOGLOG	0.0971046	0.130678	1			47.2772		Placebo	2
0	PLACEBO	47.3101	428	1	1	2	11.5234	0.00878481	0.05	LOGLOG	0.0987172	0.133131	1			47.3101		Placebo	2
0	PLACEBO	47.3429	425	0	0	3	11.5234	0.00878481	0.05	LOGLOG	0.0987172	0.133131	1			47.3429		Placebo	2
0	PLACEBO	47.3758	422	0	0	2	11.5234	0.00878481	0.05	LOGLOG	0.0987172	0.133131	1			47.3758		Placebo	2
0	PLACEBO	47.4086	420	1	1	5	11.7283	0.00900079	0.05	LOGLOG	0.100361	0.135619	1			47.4086		Placebo	2
0	PLACEBO	47.4415	414	0	1	1	11.7283	0.00900079	0.05	LOGLOG	0.100361	0.135619	1			47.4415		Placebo	2
0	PLACEBO	47.4743	412	0	0	5	11.7283	0.00900079	0.05	LOGLOG	0.100361	0.135619	1			47.4743		Placebo	2
0	PLACEBO	47.5072	407	0	0	6	11.7283	0.00900079	0.05	LOGLOG	0.100361	0.135619	1			47.5072		Placebo	2
0	PLACEBO	47.54	401	0	0	3	11.7283	0.00900079	0.05	LOGLOG	0.100361	0.135619	1			47.54		Placebo	2
0	PLACEBO	47.5729	398	0	0	3	11.7283	0.00900079	0.05	LOGLOG	0.100361	0.135619	1			47.5729		Placebo	2
0	PLACEBO	47.6057	395	0	0	3	11.7283	0.00900079	0.05	LOGLOG	0.100361	0.135619	1			47.6057		Placebo	2
0	PLACEBO	47.6386	392	0	0	5	11.7283	0.00900079	0.05	LOGLOG	0.100361	0.135619	1			47.6386		Placebo	2
0	PLACEBO	47.6715	387	0	0	1	11.7283	0.00900079	0.05	LOGLOG	0.100361	0.135619	1			47.6715		Placebo	2
0	PLACEBO	47.7043	386	0	0	2	11.7283	0.00900079	0.05	LOGLOG	0.100361	0.135619	1			47.7043		Placebo	2
0	PLACEBO	47.7372	384	0	0	1	11.7283	0.00900079	0.05	LOGLOG	0.100361	0.135619	1			47.7372		Placebo	2
0	PLACEBO	47.77	383	0	0	1	11.7283	0.00900079	0.05	LOGLOG	0.100361	0.135619	1			47.77		Placebo	2
0	PLACEBO	47.8029	382	0	0	4	11.7283	0.00900079	0.05	LOGLOG	0.100361	0.135619	1			47.8029		Placebo	2
0	PLACEBO	47.8357	378	1	1	1	11.955	0.00925917	0.05	LOGLOG	0.102143	0.138412	1			47.8357		Placebo	2
0	PLACEBO	47.8686	376	0	0	5	11.955	0.00925917	0.05	LOGLOG	0.102143	0.138412	1			47.8686		Placebo	2
0	PLACEBO	47.9014	371	0	0	2	11.955	0.00925917	0.05	LOGLOG	0.102143	0.138412	1			47.9014		Placebo	2
0	PLACEBO	47.9343	369	0	0	1	11.955	0.00925917	0.05	LOGLOG	0.102143	0.138412	1			47.9343		Placebo	2
0	PLACEBO	47.9671	368	0	0	1	11.955	0.00925917	0.05	LOGLOG	0.102143	0.138412	1			47.9671		Placebo	2
0	PLACEBO	48.0329	367	0	0	1	11.955	0.00925917	0.05	LOGLOG	0.102143	0.138412	1			48.0329		Placebo	2
0	PLACEBO	48.0657	366	0	0	4	11.955	0.00925917	0.05	LOGLOG	0.102143	0.138412	1			48.0657		Placebo	2
0	PLACEBO	48.0986	362	0	0	4	11.955	0.00925917	0.05	LOGLOG	0.102143	0.138412	1			48.0986		Placebo	2
0	PLACEBO	48.1314	358	0	0	1	11.955	0.00925917	0.05	LOGLOG	0.102143	0.138412	1			48.1314		Placebo	2
0	PLACEBO	48.1643	357	0	0	1	11.955	0.00925917	0.05	LOGLOG	0.102143	0.138412	1			48.1643		Placebo	2
0	PLACEBO	48.23	356	0	0	1	11.955	0.00925917	0.05	LOGLOG	0.102143	0.138412	1			48.23		Placebo	2
0	PLACEBO	48.2628	355	0	0	2	11.955	0.00925917	0.05	LOGLOG	0.102143	0.138412	1			48.2628		Placebo	2
0	PLACEBO	48.2957	353	0	0	1	11.955	0.00925917	0.05	LOGLOG	0.102143	0.138412	1			48.2957		Placebo	2
0	PLACEBO	48.3285	352	0	0	3	11.955	0.00925917	0.05	LOGLOG	0.102143	0.138412	1			48.3285		Placebo	2
0	PLACEBO	48.3614	349	0	0	3	11.955	0.00925917	0.05	LOGLOG	0.102143	0.138412	1			48.3614		Placebo	2
0	PLACEBO	48.3943	346	0	0	1	11.955	0.00925917	0.05	LOGLOG	0.102143	0.138412	1			48.3943		Placebo	2
0	PLACEBO	48.4271	345	0	0	3	11.955	0.00925917	0.05	LOGLOG	0.102143	0.138412	1			48.4271		Placebo	2
0	PLACEBO	48.46	342	0	0	2	11.955	0.00925917	0.05	LOGLOG	0.102143	0.138412	1			48.46		Placebo	2
0	PLACEBO	48.4928	340	0	0	3	11.955	0.00925917	0.05	LOGLOG	0.102143	0.138412	1			48.4928		Placebo	2
0	PLACEBO	48.5257	337	0	0	1	11.955	0.00925917	0.05	LOGLOG	0.102143	0.138412	1			48.5257		Placebo	2
0	PLACEBO	48.5585	336	0	0	3	11.955	0.00925917	0.05	LOGLOG	0.102143	0.138412	1			48.5585		Placebo	2
0	PLACEBO	48.5914	333	0	0	3	11.955	0.00925917	0.05	LOGLOG	0.102143	0.138412	1			48.5914		Placebo	2
0	PLACEBO	48.6242	330	0	0	2	11.955	0.00925917	0.05	LOGLOG	0.102143	0.138412	1			48.6242		Placebo	2
0	PLACEBO	48.6571	328	0	0	1	11.955	0.00925917	0.05	LOGLOG	0.102143	0.138412	1			48.6571		Placebo	2
0	PLACEBO	48.6899	327	0	0	2	11.955	0.00925917	0.05	LOGLOG	0.102143	0.138412	1			48.6899		Placebo	2
0	PLACEBO	48.7228	325	0	0	2	11.955	0.00925917	0.05	LOGLOG	0.102143	0.138412	1			48.7228		Placebo	2
0	PLACEBO	48.7885	323	0	0	8	11.955	0.00925917	0.05	LOGLOG	0.102143	0.138412	1			48.7885		Placebo	2
0	PLACEBO	48.8214	315	0	0	7	11.955	0.00925917	0.05	LOGLOG	0.102143	0.138412	1			48.8214		Placebo	2
0	PLACEBO	48.8542	308	0	0	5	11.955	0.00925917	0.05	LOGLOG	0.102143	0.138412	1			48.8542		Placebo	2
0	PLACEBO	48.8871	303	0	0	3	11.955	0.00925917	0.05	LOGLOG	0.102143	0.138412	1			48.8871		Placebo	2
0	PLACEBO	48.9528	300	0	0	3	11.955	0.00925917	0.05	LOGLOG	0.102143	0.138412	1			48.9528		Placebo	2
0	PLACEBO	48.9856	297	0	0	7	11.955	0.00925917	0.05	LOGLOG	0.102143	0.138412	1			48.9856		Placebo	2
0	PLACEBO	49.0185	290	0	0	13	11.955	0.00925917	0.05	LOGLOG	0.102143	0.138412	1			49.0185		Placebo	2
0	PLACEBO	49.0513	277	0	0	4	11.955	0.00925917	0.05	LOGLOG	0.102143	0.138412	1			49.0513		Placebo	2
0	PLACEBO	49.0842	273	0	0	4	11.955	0.00925917	0.05	LOGLOG	0.102143	0.138412	1			49.0842		Placebo	2
0	PLACEBO	49.117	269	0	0	7	11.955	0.00925917	0.05	LOGLOG	0.102143	0.138412	1			49.117		Placebo	2
0	PLACEBO	49.1499	262	0	0	2	11.955	0.00925917	0.05	LOGLOG	0.102143	0.138412	1			49.1499		Placebo	2
0	PLACEBO	49.1828	260	0	0	3	11.955	0.00925917	0.05	LOGLOG	0.102143	0.138412	1			49.1828		Placebo	2
0	PLACEBO	49.2156	257	0	0	1	11.955	0.00925917	0.05	LOGLOG	0.102143	0.138412	1			49.2156		Placebo	2
0	PLACEBO	49.2485	256	0	0	7	11.955	0.00925917	0.05	LOGLOG	0.102143	0.138412	1			49.2485		Placebo	2
0	PLACEBO	49.2813	249	0	0	4	11.955	0.00925917	0.05	LOGLOG	0.102143	0.138412	1			49.2813		Placebo	2
0	PLACEBO	49.3142	245	0	0	1	11.955	0.00925917	0.05	LOGLOG	0.102143	0.138412	1			49.3142		Placebo	2
0	PLACEBO	49.347	244	0	0	1	11.955	0.00925917	0.05	LOGLOG	0.102143	0.138412	1			49.347		Placebo	2
0	PLACEBO	49.3799	243	0	0	3	11.955	0.00925917	0.05	LOGLOG	0.102143	0.138412	1			49.3799		Placebo	2
0	PLACEBO	49.4456	240	0	0	5	11.955	0.00925917	0.05	LOGLOG	0.102143	0.138412	1			49.4456		Placebo	2
0	PLACEBO	49.4784	235	0	0	2	11.955	0.00925917	0.05	LOGLOG	0.102143	0.138412	1			49.4784		Placebo	2
0	PLACEBO	49.5113	233	0	0	1	11.955	0.00925917	0.05	LOGLOG	0.102143	0.138412	1			49.5113		Placebo	2
0	PLACEBO	49.5441	232	0	0	1	11.955	0.00925917	0.05	LOGLOG	0.102143	0.138412	1			49.5441		Placebo	2
0	PLACEBO	49.6756	231	0	0	2	11.955	0.00925917	0.05	LOGLOG	0.102143	0.138412	1			49.6756		Placebo	2
0	PLACEBO	49.7413	229	0	0	4	11.955	0.00925917	0.05	LOGLOG	0.102143	0.138412	1			49.7413		Placebo	2
0	PLACEBO	49.7741	225	0	0	3	11.955	0.00925917	0.05	LOGLOG	0.102143	0.138412	1			49.7741		Placebo	2
0	PLACEBO	49.807	222	0	0	3	11.955	0.00925917	0.05	LOGLOG	0.102143	0.138412	1			49.807		Placebo	2
0	PLACEBO	49.8398	219	0	0	2	11.955	0.00925917	0.05	LOGLOG	0.102143	0.138412	1			49.8398		Placebo	2
0	PLACEBO	49.8727	217	0	0	1	11.955	0.00925917	0.05	LOGLOG	0.102143	0.138412	1			49.8727		Placebo	2
0	PLACEBO	49.9055	216	0	0	2	11.955	0.00925917	0.05	LOGLOG	0.102143	0.138412	1			49.9055		Placebo	2
0	PLACEBO	49.9384	214	0	0	6	11.955	0.00925917	0.05	LOGLOG	0.102143	0.138412	1			49.9384		Placebo	2
0	PLACEBO	49.9713	208	0	0	2	11.955	0.00925917	0.05	LOGLOG	0.102143	0.138412	1			49.9713		Placebo	2
0	PLACEBO	50.0041	206	0	0	3	11.955	0.00925917	0.05	LOGLOG	0.102143	0.138412	1			50.0041		Placebo	2
0	PLACEBO	50.0698	203	0	0	1	11.955	0.00925917	0.05	LOGLOG	0.102143	0.138412	1			50.0698		Placebo	2
0	PLACEBO	50.1027	202	0	0	1	11.955	0.00925917	0.05	LOGLOG	0.102143	0.138412	1			50.1027		Placebo	2
0	PLACEBO	50.1355	201	0	0	4	11.955	0.00925917	0.05	LOGLOG	0.102143	0.138412	1			50.1355		Placebo	2
0	PLACEBO	50.1684	197	0	0	7	11.955	0.00925917	0.05	LOGLOG	0.102143	0.138412	1			50.1684		Placebo	2
0	PLACEBO	50.2012	190	0	0	5	11.955	0.00925917	0.05	LOGLOG	0.102143	0.138412	1			50.2012		Placebo	2
0	PLACEBO	50.2341	185	0	0	2	11.955	0.00925917	0.05	LOGLOG	0.102143	0.138412	1			50.2341		Placebo	2
0	PLACEBO	50.2669	183	0	0	2	11.955	0.00925917	0.05	LOGLOG	0.102143	0.138412	1			50.2669		Placebo	2
0	PLACEBO	50.3326	181	0	0	1	11.955	0.00925917	0.05	LOGLOG	0.102143	0.138412	1			50.3326		Placebo	2
0	PLACEBO	50.3655	180	0	0	4	11.955	0.00925917	0.05	LOGLOG	0.102143	0.138412	1			50.3655		Placebo	2
0	PLACEBO	50.3984	176	0	0	2	11.955	0.00925917	0.05	LOGLOG	0.102143	0.138412	1			50.3984		Placebo	2
0	PLACEBO	50.4312	174	1	1	5	12.446	0.0104347	0.05	LOGLOG	0.1049	0.145765	1			50.4312		Placebo	2
0	PLACEBO	50.4641	168	0	0	1	12.446	0.0104347	0.05	LOGLOG	0.1049	0.145765	1			50.4641		Placebo	2
0	PLACEBO	50.5626	167	0	0	3	12.446	0.0104347	0.05	LOGLOG	0.1049	0.145765	1			50.5626		Placebo	2
0	PLACEBO	50.5955	164	0	0	3	12.446	0.0104347	0.05	LOGLOG	0.1049	0.145765	1			50.5955		Placebo	2
0	PLACEBO	50.6283	161	0	0	5	12.446	0.0104347	0.05	LOGLOG	0.1049	0.145765	1			50.6283		Placebo	2
0	PLACEBO	50.6612	156	0	0	1	12.446	0.0104347	0.05	LOGLOG	0.1049	0.145765	1			50.6612		Placebo	2
0	PLACEBO	50.694	155	0	0	3	12.446	0.0104347	0.05	LOGLOG	0.1049	0.145765	1			50.694		Placebo	2
0	PLACEBO	50.7269	152	0	0	1	12.446	0.0104347	0.05	LOGLOG	0.1049	0.145765	1			50.7269		Placebo	2
0	PLACEBO	50.7598	151	0	0	1	12.446	0.0104347	0.05	LOGLOG	0.1049	0.145765	1			50.7598		Placebo	2
0	PLACEBO	50.7926	150	0	0	2	12.446	0.0104347	0.05	LOGLOG	0.1049	0.145765	1			50.7926		Placebo	2
0	PLACEBO	50.8255	148	0	0	3	12.446	0.0104347	0.05	LOGLOG	0.1049	0.145765	1			50.8255		Placebo	2
0	PLACEBO	50.8583	145	0	0	6	12.446	0.0104347	0.05	LOGLOG	0.1049	0.145765	1			50.8583		Placebo	2
0	PLACEBO	50.8912	139	0	0	2	12.446	0.0104347	0.05	LOGLOG	0.1049	0.145765	1			50.8912		Placebo	2
0	PLACEBO	50.924	137	0	0	3	12.446	0.0104347	0.05	LOGLOG	0.1049	0.145765	1			50.924		Placebo	2
0	PLACEBO	50.9569	134	0	0	2	12.446	0.0104347	0.05	LOGLOG	0.1049	0.145765	1			50.9569		Placebo	2
0	PLACEBO	50.9897	132	0	0	1	12.446	0.0104347	0.05	LOGLOG	0.1049	0.145765	1			50.9897		Placebo	2
0	PLACEBO	51.0226	131	0	0	3	12.446	0.0104347	0.05	LOGLOG	0.1049	0.145765	1			51.0226		Placebo	2
0	PLACEBO	51.0554	128	0	0	1	12.446	0.0104347	0.05	LOGLOG	0.1049	0.145765	1			51.0554		Placebo	2
0	PLACEBO	51.0883	127	0	0	7	12.446	0.0104347	0.05	LOGLOG	0.1049	0.145765	1			51.0883		Placebo	2
0	PLACEBO	51.1211	120	0	0	2	12.446	0.0104347	0.05	LOGLOG	0.1049	0.145765	1			51.1211		Placebo	2
0	PLACEBO	51.154	118	0	0	2	12.446	0.0104347	0.05	LOGLOG	0.1049	0.145765	1			51.154		Placebo	2
0	PLACEBO	51.1869	116	0	0	2	12.446	0.0104347	0.05	LOGLOG	0.1049	0.145765	1			51.1869		Placebo	2
0	PLACEBO	51.2197	114	0	0	3	12.446	0.0104347	0.05	LOGLOG	0.1049	0.145765	1			51.2197		Placebo	2
0	PLACEBO	51.2526	111	0	0	1	12.446	0.0104347	0.05	LOGLOG	0.1049	0.145765	1			51.2526		Placebo	2
0	PLACEBO	51.2854	110	0	0	2	12.446	0.0104347	0.05	LOGLOG	0.1049	0.145765	1			51.2854		Placebo	2
0	PLACEBO	51.3183	108	0	0	1	12.446	0.0104347	0.05	LOGLOG	0.1049	0.145765	1			51.3183		Placebo	2
0	PLACEBO	51.3511	107	0	0	1	12.446	0.0104347	0.05	LOGLOG	0.1049	0.145765	1			51.3511		Placebo	2
0	PLACEBO	51.4168	106	0	0	1	12.446	0.0104347	0.05	LOGLOG	0.1049	0.145765	1			51.4168		Placebo	2
0	PLACEBO	51.4825	105	0	0	4	12.446	0.0104347	0.05	LOGLOG	0.1049	0.145765	1			51.4825		Placebo	2
0	PLACEBO	51.5154	101	0	0	2	12.446	0.0104347	0.05	LOGLOG	0.1049	0.145765	1			51.5154		Placebo	2
0	PLACEBO	51.5483	99	0	0	1	12.446	0.0104347	0.05	LOGLOG	0.1049	0.145765	1			51.5483		Placebo	2
0	PLACEBO	51.5811	98	0	0	3	12.446	0.0104347	0.05	LOGLOG	0.1049	0.145765	1			51.5811		Placebo	2
0	PLACEBO	51.614	95	0	0	5	12.446	0.0104347	0.05	LOGLOG	0.1049	0.145765	1			51.614		Placebo	2
0	PLACEBO	51.6797	90	0	0	1	12.446	0.0104347	0.05	LOGLOG	0.1049	0.145765	1			51.6797		Placebo	2
0	PLACEBO	51.7125	89	0	0	4	12.446	0.0104347	0.05	LOGLOG	0.1049	0.145765	1			51.7125		Placebo	2
0	PLACEBO	51.7454	85	0	0	2	12.446	0.0104347	0.05	LOGLOG	0.1049	0.145765	1			51.7454		Placebo	2
0	PLACEBO	51.7782	83	0	0	1	12.446	0.0104347	0.05	LOGLOG	0.1049	0.145765	1			51.7782		Placebo	2
0	PLACEBO	51.8111	82	0	0	1	12.446	0.0104347	0.05	LOGLOG	0.1049	0.145765	1			51.8111		Placebo	2
0	PLACEBO	51.9425	81	0	0	1	12.446	0.0104347	0.05	LOGLOG	0.1049	0.145765	1			51.9425		Placebo	2
0	PLACEBO	51.9754	80	0	0	2	12.446	0.0104347	0.05	LOGLOG	0.1049	0.145765	1			51.9754		Placebo	2
0	PLACEBO	52.0082	78	0	0	9	12.446	0.0104347	0.05	LOGLOG	0.1049	0.145765	1			52.0082		Placebo	2
0	PLACEBO	52.0411	69	0	0	1	12.446	0.0104347	0.05	LOGLOG	0.1049	0.145765	1			52.0411		Placebo	2
0	PLACEBO	52.0739	68	0	0	1	12.446	0.0104347	0.05	LOGLOG	0.1049	0.145765	1			52.0739		Placebo	2
0	PLACEBO	52.1725	67	0	0	1	12.446	0.0104347	0.05	LOGLOG	0.1049	0.145765	1			52.1725		Placebo	2
0	PLACEBO	52.2382	66	0	0	2	12.446	0.0104347	0.05	LOGLOG	0.1049	0.145765	1			52.2382		Placebo	2
0	PLACEBO	52.271	64	0	0	1	12.446	0.0104347	0.05	LOGLOG	0.1049	0.145765	1			52.271		Placebo	2
0	PLACEBO	52.4353	63	0	0	1	12.446	0.0104347	0.05	LOGLOG	0.1049	0.145765	1			52.4353		Placebo	2
0	PLACEBO	52.4682	62	0	0	1	12.446	0.0104347	0.05	LOGLOG	0.1049	0.145765	1			52.4682		Placebo	2
0	PLACEBO	52.501	61	0	0	1	12.446	0.0104347	0.05	LOGLOG	0.1049	0.145765	1			52.501		Placebo	2
0	PLACEBO	52.5339	60	0	0	1	12.446	0.0104347	0.05	LOGLOG	0.1049	0.145765	1			52.5339		Placebo	2
0	PLACEBO	52.6653	59	0	0	1	12.446	0.0104347	0.05	LOGLOG	0.1049	0.145765	1			52.6653		Placebo	2
0	PLACEBO	52.6982	58	0	0	2	12.446	0.0104347	0.05	LOGLOG	0.1049	0.145765	1			52.6982		Placebo	2
0	PLACEBO	52.731	56	0	0	2	12.446	0.0104347	0.05	LOGLOG	0.1049	0.145765	1			52.731		Placebo	2
0	PLACEBO	52.8953	54	0	0	3	12.446	0.0104347	0.05	LOGLOG	0.1049	0.145765	1			52.8953		Placebo	2
0	PLACEBO	52.9281	51	0	0	2	12.446	0.0104347	0.05	LOGLOG	0.1049	0.145765	1			52.9281		Placebo	2
0	PLACEBO	52.961	49	0	0	2	12.446	0.0104347	0.05	LOGLOG	0.1049	0.145765	1			52.961		Placebo	2
0	PLACEBO	52.9938	47	0	0	2	12.446	0.0104347	0.05	LOGLOG	0.1049	0.145765	1			52.9938		Placebo	2
0	PLACEBO	53.0595	45	0	0	1	12.446	0.0104347	0.05	LOGLOG	0.1049	0.145765	1			53.0595		Placebo	2
0	PLACEBO	53.1253	44	0	0	1	12.446	0.0104347	0.05	LOGLOG	0.1049	0.145765	1			53.1253		Placebo	2
0	PLACEBO	53.1581	43	0	0	5	12.446	0.0104347	0.05	LOGLOG	0.1049	0.145765	1			53.1581		Placebo	2
0	PLACEBO	53.191	38	0	0	4	12.446	0.0104347	0.05	LOGLOG	0.1049	0.145765	1			53.191		Placebo	2
0	PLACEBO	53.3224	34	0	0	3	12.446	0.0104347	0.05	LOGLOG	0.1049	0.145765	1			53.3224		Placebo	2
0	PLACEBO	53.3881	31	0	0	2	12.446	0.0104347	0.05	LOGLOG	0.1049	0.145765	1			53.3881		Placebo	2
0	PLACEBO	53.4209	29	0	0	1	12.446	0.0104347	0.05	LOGLOG	0.1049	0.145765	1			53.4209		Placebo	2
0	PLACEBO	53.4867	28	0	0	2	12.446	0.0104347	0.05	LOGLOG	0.1049	0.145765	1			53.4867		Placebo	2
0	PLACEBO	53.5195	26	0	0	2	12.446	0.0104347	0.05	LOGLOG	0.1049	0.145765	1			53.5195		Placebo	2
0	PLACEBO	53.5524	24	0	0	2	12.446	0.0104347	0.05	LOGLOG	0.1049	0.145765	1			53.5524		Placebo	2
0	PLACEBO	53.5852	22	0	0	1	12.446	0.0104347	0.05	LOGLOG	0.1049	0.145765	1			53.5852		Placebo	2
0	PLACEBO	53.7166	21	0	0	1	12.446	0.0104347	0.05	LOGLOG	0.1049	0.145765	1			53.7166		Placebo	2
0	PLACEBO	53.7495	20	0	0	1	12.446	0.0104347	0.05	LOGLOG	0.1049	0.145765	1			53.7495		Placebo	2
0	PLACEBO	53.8809	19	0	0	2	12.446	0.0104347	0.05	LOGLOG	0.1049	0.145765	1			53.8809		Placebo	2
0	PLACEBO	53.9466	17	0	0	2	12.446	0.0104347	0.05	LOGLOG	0.1049	0.145765	1			53.9466		Placebo	2
0	PLACEBO	54.0123	15	0	0	3	12.446	0.0104347	0.05	LOGLOG	0.1049	0.145765	1			54.0123		Placebo	2
0	PLACEBO	54.0452	12	0	0	1	12.446	0.0104347	0.05	LOGLOG	0.1049	0.145765	1			54.0452		Placebo	2
0	PLACEBO	54.078	11	0	0	2	12.446	0.0104347	0.05	LOGLOG	0.1049	0.145765	1			54.078		Placebo	2
0	PLACEBO	54.1437	9	0	0	1	12.446	0.0104347	0.05	LOGLOG	0.1049	0.145765	1			54.1437		Placebo	2
0	PLACEBO	54.2094	8	0	0	1	12.446	0.0104347	0.05	LOGLOG	0.1049	0.145765	1			54.2094		Placebo	2
0	PLACEBO	54.308	7	0	0	1	12.446	0.0104347	0.05	LOGLOG	0.1049	0.145765	1			54.308		Placebo	2
0	PLACEBO	54.3409	6	0	0	1	12.446	0.0104347	0.05	LOGLOG	0.1049	0.145765	1			54.3409		Placebo	2
0	PLACEBO	54.538	5	0	0	1	12.446	0.0104347	0.05	LOGLOG	0.1049	0.145765	1			54.538		Placebo	2
0	PLACEBO	54.768	4	0	0	2	12.446	0.0104347	0.05	LOGLOG	0.1049	0.145765	1			54.768		Placebo	2
0	PLACEBO	54.8008	2	0	0	1	12.446	0.0104347	0.05	LOGLOG	0.1049	0.145765	1			54.8008		Placebo	2
0	PLACEBO	55.0965	1	0	0	1	12.446	0.0104347	0.05	LOGLOG	0.1049	0.145765	1			55.0965		Placebo	2
	PLACEBO		1831											atRisk1	1831		0	Placebo	2
	PLACEBO		15											atRisk10	15		54	Placebo	2
	PLACEBO		1795											atRisk2	1795		6	Placebo	2
	PLACEBO		1763											atRisk3	1763		12	Placebo	2
	PLACEBO		1727											atRisk4	1727		18	Placebo	2
	PLACEBO		1693											atRisk5	1693		24	Placebo	2
	PLACEBO		1508											atRisk6	1508		30	Placebo	2
	PLACEBO		1194											atRisk7	1194		36	Placebo	2
	PLACEBO		906											atRisk8	906		42	Placebo	2
	PLACEBO		367											atRisk9	367		48	Placebo	2

## Sheet: Figure 1C
Failcode	ARM	timevar	AtRisk	Event	AllEventTypes	Censored	CIF	StdErr	ALPHA	CONFTYPE	CIF_LCL	CIF_UCL	STRATUM	_NAME_	COL1	timelist	atrisktime	trtlb	trtord
0	SEMA 2.4 MG	0	246	0	0	0	0	0	0.05				2			0		Sema 2.4 mg	1
0	SEMA 2.4 MG	0.262834	246	0	0	1	0	0	0.05	LOGLOG			2			0.262834		Sema 2.4 mg	1
0	SEMA 2.4 MG	1.64271	245	1	1	0	0.408163	0.00408163	0.05	LOGLOG	0.000387497	0.0212283	2			1.64271		Sema 2.4 mg	1
0	SEMA 2.4 MG	4.92813	244	0	0	1	0.408163	0.00408163	0.05	LOGLOG	0.000387497	0.0212283	2			4.92813		Sema 2.4 mg	1
0	SEMA 2.4 MG	5.51951	243	1	1	0	0.818006	0.00577235	0.05	LOGLOG	0.0016472	0.0272092	2			5.51951		Sema 2.4 mg	1
0	SEMA 2.4 MG	8.37782	242	1	1	0	1.22785	0.00705991	0.05	LOGLOG	0.00339883	0.0331832	2			8.37782		Sema 2.4 mg	1
0	SEMA 2.4 MG	8.93634	241	1	1	0	1.63769	0.00813798	0.05	LOGLOG	0.00545709	0.0389805	2			8.93634		Sema 2.4 mg	1
0	SEMA 2.4 MG	10.0205	240	1	1	0	2.04754	0.00908147	0.05	LOGLOG	0.00772979	0.0446213	2			10.0205		Sema 2.4 mg	1
0	SEMA 2.4 MG	10.0862	239	0	1	0	2.04754	0.00908147	0.05	LOGLOG	0.00772979	0.0446213	2			10.0862		Sema 2.4 mg	1
0	SEMA 2.4 MG	12.3203	238	0	1	0	2.04754	0.00908147	0.05	LOGLOG	0.00772979	0.0446213	2			12.3203		Sema 2.4 mg	1
0	SEMA 2.4 MG	13.1745	237	0	1	0	2.04754	0.00908147	0.05	LOGLOG	0.00772979	0.0446213	2			13.1745		Sema 2.4 mg	1
0	SEMA 2.4 MG	13.8973	236	1	1	0	2.45738	0.00992887	0.05	LOGLOG	0.0101635	0.050134	2			13.8973		Sema 2.4 mg	1
0	SEMA 2.4 MG	17.8398	235	0	0	1	2.45738	0.00992887	0.05	LOGLOG	0.0101635	0.050134	2			17.8398		Sema 2.4 mg	1
0	SEMA 2.4 MG	18.2669	234	0	1	0	2.45738	0.00992887	0.05	LOGLOG	0.0101635	0.050134	2			18.2669		Sema 2.4 mg	1
0	SEMA 2.4 MG	19.7782	233	1	1	0	2.86897	0.0107095	0.05	LOGLOG	0.0127316	0.0555745	2			19.7782		Sema 2.4 mg	1
0	SEMA 2.4 MG	20.7967	232	0	1	0	2.86897	0.0107095	0.05	LOGLOG	0.0127316	0.0555745	2			20.7967		Sema 2.4 mg	1
0	SEMA 2.4 MG	21.9466	231	1	1	0	3.28057	0.011431	0.05	LOGLOG	0.0154041	0.0609238	2			21.9466		Sema 2.4 mg	1
0	SEMA 2.4 MG	22.2094	230	1	1	0	3.69216	0.0121037	0.05	LOGLOG	0.018164	0.0661959	2			22.2094		Sema 2.4 mg	1
0	SEMA 2.4 MG	23.2936	229	1	1	0	4.10376	0.0127355	0.05	LOGLOG	0.0209984	0.0714014	2			23.2936		Sema 2.4 mg	1
0	SEMA 2.4 MG	23.655	228	0	1	0	4.10376	0.0127355	0.05	LOGLOG	0.0209984	0.0714014	2			23.655		Sema 2.4 mg	1
0	SEMA 2.4 MG	24.0493	227	0	1	0	4.10376	0.0127355	0.05	LOGLOG	0.0209984	0.0714014	2			24.0493		Sema 2.4 mg	1
0	SEMA 2.4 MG	24.6735	226	1	1	0	4.51535	0.0133322	0.05	LOGLOG	0.0238976	0.076549	2			24.6735		Sema 2.4 mg	1
0	SEMA 2.4 MG	24.9035	225	1	1	0	4.92694	0.0138982	0.05	LOGLOG	0.0268536	0.0816453	2			24.9035		Sema 2.4 mg	1
0	SEMA 2.4 MG	25.8563	224	0	0	1	4.92694	0.0138982	0.05	LOGLOG	0.0268536	0.0816453	2			25.8563		Sema 2.4 mg	1
0	SEMA 2.4 MG	25.9548	223	1	1	0	5.34038	0.0144423	0.05	LOGLOG	0.0298704	0.0867254	2			25.9548		Sema 2.4 mg	1
0	SEMA 2.4 MG	26.4805	222	0	0	1	5.34038	0.0144423	0.05	LOGLOG	0.0298704	0.0867254	2			26.4805		Sema 2.4 mg	1
0	SEMA 2.4 MG	26.5133	221	1	1	0	5.7557	0.0149668	0.05	LOGLOG	0.0329435	0.0917926	2			26.5133		Sema 2.4 mg	1
0	SEMA 2.4 MG	26.6776	220	0	0	1	5.7557	0.0149668	0.05	LOGLOG	0.0329435	0.0917926	2			26.6776		Sema 2.4 mg	1
0	SEMA 2.4 MG	26.8747	219	1	1	1	6.1729	0.0154737	0.05	LOGLOG	0.0360695	0.09685	2			26.8747		Sema 2.4 mg	1
0	SEMA 2.4 MG	27.1704	217	0	0	1	6.1729	0.0154737	0.05	LOGLOG	0.0360695	0.09685	2			27.1704		Sema 2.4 mg	1
0	SEMA 2.4 MG	27.4333	216	0	0	1	6.1729	0.0154737	0.05	LOGLOG	0.0360695	0.09685	2			27.4333		Sema 2.4 mg	1
0	SEMA 2.4 MG	28.0246	215	0	1	0	6.1729	0.0154737	0.05	LOGLOG	0.0360695	0.09685	2			28.0246		Sema 2.4 mg	1
0	SEMA 2.4 MG	28.5175	214	0	0	1	6.1729	0.0154737	0.05	LOGLOG	0.0360695	0.09685	2			28.5175		Sema 2.4 mg	1
0	SEMA 2.4 MG	28.6817	213	0	0	1	6.1729	0.0154737	0.05	LOGLOG	0.0360695	0.09685	2			28.6817		Sema 2.4 mg	1
0	SEMA 2.4 MG	28.7803	212	0	0	1	6.1729	0.0154737	0.05	LOGLOG	0.0360695	0.09685	2			28.7803		Sema 2.4 mg	1
0	SEMA 2.4 MG	29.2402	211	0	0	2	6.1729	0.0154737	0.05	LOGLOG	0.0360695	0.09685	2			29.2402		Sema 2.4 mg	1
0	SEMA 2.4 MG	29.5359	209	1	1	1	6.60605	0.0159998	0.05	LOGLOG	0.0393258	0.102117	2			29.5359		Sema 2.4 mg	1
0	SEMA 2.4 MG	29.7002	207	0	0	2	6.60605	0.0159998	0.05	LOGLOG	0.0393258	0.102117	2			29.7002		Sema 2.4 mg	1
0	SEMA 2.4 MG	30.1602	205	0	0	2	6.60605	0.0159998	0.05	LOGLOG	0.0393258	0.102117	2			30.1602		Sema 2.4 mg	1
0	SEMA 2.4 MG	30.193	203	0	0	1	6.60605	0.0159998	0.05	LOGLOG	0.0393258	0.102117	2			30.193		Sema 2.4 mg	1
0	SEMA 2.4 MG	30.2259	202	0	0	1	6.60605	0.0159998	0.05	LOGLOG	0.0393258	0.102117	2			30.2259		Sema 2.4 mg	1
0	SEMA 2.4 MG	30.2587	201	0	0	1	6.60605	0.0159998	0.05	LOGLOG	0.0393258	0.102117	2			30.2587		Sema 2.4 mg	1
0	SEMA 2.4 MG	30.5216	200	0	0	1	6.60605	0.0159998	0.05	LOGLOG	0.0393258	0.102117	2			30.5216		Sema 2.4 mg	1
0	SEMA 2.4 MG	30.653	199	0	0	1	6.60605	0.0159998	0.05	LOGLOG	0.0393258	0.102117	2			30.653		Sema 2.4 mg	1
0	SEMA 2.4 MG	30.7187	198	0	0	1	6.60605	0.0159998	0.05	LOGLOG	0.0393258	0.102117	2			30.7187		Sema 2.4 mg	1
0	SEMA 2.4 MG	30.7515	197	0	0	1	6.60605	0.0159998	0.05	LOGLOG	0.0393258	0.102117	2			30.7515		Sema 2.4 mg	1
0	SEMA 2.4 MG	31.1129	196	0	0	2	6.60605	0.0159998	0.05	LOGLOG	0.0393258	0.102117	2			31.1129		Sema 2.4 mg	1
0	SEMA 2.4 MG	31.5729	194	0	0	1	6.60605	0.0159998	0.05	LOGLOG	0.0393258	0.102117	2			31.5729		Sema 2.4 mg	1
0	SEMA 2.4 MG	31.7043	193	0	0	1	6.60605	0.0159998	0.05	LOGLOG	0.0393258	0.102117	2			31.7043		Sema 2.4 mg	1
0	SEMA 2.4 MG	31.8029	192	0	0	1	6.60605	0.0159998	0.05	LOGLOG	0.0393258	0.102117	2			31.8029		Sema 2.4 mg	1
0	SEMA 2.4 MG	32.0657	191	0	0	1	6.60605	0.0159998	0.05	LOGLOG	0.0393258	0.102117	2			32.0657		Sema 2.4 mg	1
0	SEMA 2.4 MG	32.6571	190	0	0	2	6.60605	0.0159998	0.05	LOGLOG	0.0393258	0.102117	2			32.6571		Sema 2.4 mg	1
0	SEMA 2.4 MG	32.6899	188	0	0	2	6.60605	0.0159998	0.05	LOGLOG	0.0393258	0.102117	2			32.6899		Sema 2.4 mg	1
0	SEMA 2.4 MG	32.7228	186	0	0	1	6.60605	0.0159998	0.05	LOGLOG	0.0393258	0.102117	2			32.7228		Sema 2.4 mg	1
0	SEMA 2.4 MG	32.9528	185	0	0	1	6.60605	0.0159998	0.05	LOGLOG	0.0393258	0.102117	2			32.9528		Sema 2.4 mg	1
0	SEMA 2.4 MG	33.0842	184	0	0	1	6.60605	0.0159998	0.05	LOGLOG	0.0393258	0.102117	2			33.0842		Sema 2.4 mg	1
0	SEMA 2.4 MG	33.117	183	0	0	1	6.60605	0.0159998	0.05	LOGLOG	0.0393258	0.102117	2			33.117		Sema 2.4 mg	1
0	SEMA 2.4 MG	33.1828	182	0	0	1	6.60605	0.0159998	0.05	LOGLOG	0.0393258	0.102117	2			33.1828		Sema 2.4 mg	1
0	SEMA 2.4 MG	33.2156	181	0	0	1	6.60605	0.0159998	0.05	LOGLOG	0.0393258	0.102117	2			33.2156		Sema 2.4 mg	1
0	SEMA 2.4 MG	33.3799	180	1	1	0	7.10658	0.0166827	0.05	LOGLOG	0.0429934	0.108408	2			33.3799		Sema 2.4 mg	1
0	SEMA 2.4 MG	34.4969	179	0	0	1	7.10658	0.0166827	0.05	LOGLOG	0.0429934	0.108408	2			34.4969		Sema 2.4 mg	1
0	SEMA 2.4 MG	34.5955	178	0	0	1	7.10658	0.0166827	0.05	LOGLOG	0.0429934	0.108408	2			34.5955		Sema 2.4 mg	1
0	SEMA 2.4 MG	34.6612	177	0	0	1	7.10658	0.0166827	0.05	LOGLOG	0.0429934	0.108408	2			34.6612		Sema 2.4 mg	1
0	SEMA 2.4 MG	35.1869	176	0	0	1	7.10658	0.0166827	0.05	LOGLOG	0.0429934	0.108408	2			35.1869		Sema 2.4 mg	1
0	SEMA 2.4 MG	35.3511	175	0	0	1	7.10658	0.0166827	0.05	LOGLOG	0.0429934	0.108408	2			35.3511		Sema 2.4 mg	1
0	SEMA 2.4 MG	35.5154	174	0	0	1	7.10658	0.0166827	0.05	LOGLOG	0.0429934	0.108408	2			35.5154		Sema 2.4 mg	1
0	SEMA 2.4 MG	35.8111	173	1	1	0	7.62447	0.0173793	0.05	LOGLOG	0.0468089	0.114902	2			35.8111		Sema 2.4 mg	1
0	SEMA 2.4 MG	35.9425	172	0	0	1	7.62447	0.0173793	0.05	LOGLOG	0.0468089	0.114902	2			35.9425		Sema 2.4 mg	1
0	SEMA 2.4 MG	36.0739	171	1	1	0	8.14538	0.0180494	0.05	LOGLOG	0.0506962	0.121367	2			36.0739		Sema 2.4 mg	1
0	SEMA 2.4 MG	36.3039	170	0	0	1	8.14538	0.0180494	0.05	LOGLOG	0.0506962	0.121367	2			36.3039		Sema 2.4 mg	1
0	SEMA 2.4 MG	36.3696	169	1	1	0	8.66938	0.0186957	0.05	LOGLOG	0.054652	0.127809	2			36.3696		Sema 2.4 mg	1
0	SEMA 2.4 MG	36.5667	168	0	0	1	8.66938	0.0186957	0.05	LOGLOG	0.054652	0.127809	2			36.5667		Sema 2.4 mg	1
0	SEMA 2.4 MG	36.9938	167	0	1	1	8.66938	0.0186957	0.05	LOGLOG	0.054652	0.127809	2			36.9938		Sema 2.4 mg	1
0	SEMA 2.4 MG	37.8152	165	0	0	1	8.66938	0.0186957	0.05	LOGLOG	0.054652	0.127809	2			37.8152		Sema 2.4 mg	1
0	SEMA 2.4 MG	37.9795	164	0	0	1	8.66938	0.0186957	0.05	LOGLOG	0.054652	0.127809	2			37.9795		Sema 2.4 mg	1
0	SEMA 2.4 MG	38.0123	163	0	0	1	8.66938	0.0186957	0.05	LOGLOG	0.054652	0.127809	2			38.0123		Sema 2.4 mg	1
0	SEMA 2.4 MG	38.4066	162	0	0	1	8.66938	0.0186957	0.05	LOGLOG	0.054652	0.127809	2			38.4066		Sema 2.4 mg	1
0	SEMA 2.4 MG	38.5051	161	1	1	0	9.21289	0.0193627	0.05	LOGLOG	0.0587648	0.134491	2			38.5051		Sema 2.4 mg	1
0	SEMA 2.4 MG	38.6694	160	0	0	1	9.21289	0.0193627	0.05	LOGLOG	0.0587648	0.134491	2			38.6694		Sema 2.4 mg	1
0	SEMA 2.4 MG	38.8337	159	0	0	1	9.21289	0.0193627	0.05	LOGLOG	0.0587648	0.134491	2			38.8337		Sema 2.4 mg	1
0	SEMA 2.4 MG	38.8994	158	0	0	1	9.21289	0.0193627	0.05	LOGLOG	0.0587648	0.134491	2			38.8994		Sema 2.4 mg	1
0	SEMA 2.4 MG	39.0308	157	0	0	1	9.21289	0.0193627	0.05	LOGLOG	0.0587648	0.134491	2			39.0308		Sema 2.4 mg	1
0	SEMA 2.4 MG	39.4251	156	0	0	2	9.21289	0.0193627	0.05	LOGLOG	0.0587648	0.134491	2			39.4251		Sema 2.4 mg	1
0	SEMA 2.4 MG	39.5236	154	0	0	1	9.21289	0.0193627	0.05	LOGLOG	0.0587648	0.134491	2			39.5236		Sema 2.4 mg	1
0	SEMA 2.4 MG	39.8193	153	0	0	1	9.21289	0.0193627	0.05	LOGLOG	0.0587648	0.134491	2			39.8193		Sema 2.4 mg	1
0	SEMA 2.4 MG	39.8522	152	0	0	1	9.21289	0.0193627	0.05	LOGLOG	0.0587648	0.134491	2			39.8522		Sema 2.4 mg	1
0	SEMA 2.4 MG	39.885	151	0	0	1	9.21289	0.0193627	0.05	LOGLOG	0.0587648	0.134491	2			39.885		Sema 2.4 mg	1
0	SEMA 2.4 MG	40.0164	150	0	0	1	9.21289	0.0193627	0.05	LOGLOG	0.0587648	0.134491	2			40.0164		Sema 2.4 mg	1
0	SEMA 2.4 MG	40.0493	149	0	0	3	9.21289	0.0193627	0.05	LOGLOG	0.0587648	0.134491	2			40.0493		Sema 2.4 mg	1
0	SEMA 2.4 MG	40.2136	146	0	0	1	9.21289	0.0193627	0.05	LOGLOG	0.0587648	0.134491	2			40.2136		Sema 2.4 mg	1
0	SEMA 2.4 MG	40.6078	145	0	0	1	9.21289	0.0193627	0.05	LOGLOG	0.0587648	0.134491	2			40.6078		Sema 2.4 mg	1
0	SEMA 2.4 MG	40.7064	144	0	0	1	9.21289	0.0193627	0.05	LOGLOG	0.0587648	0.134491	2			40.7064		Sema 2.4 mg	1
0	SEMA 2.4 MG	40.9035	143	0	1	0	9.21289	0.0193627	0.05	LOGLOG	0.0587648	0.134491	2			40.9035		Sema 2.4 mg	1
0	SEMA 2.4 MG	41.0021	142	0	0	1	9.21289	0.0193627	0.05	LOGLOG	0.0587648	0.134491	2			41.0021		Sema 2.4 mg	1
0	SEMA 2.4 MG	41.0678	141	0	0	1	9.21289	0.0193627	0.05	LOGLOG	0.0587648	0.134491	2			41.0678		Sema 2.4 mg	1
0	SEMA 2.4 MG	41.1006	140	0	0	2	9.21289	0.0193627	0.05	LOGLOG	0.0587648	0.134491	2			41.1006		Sema 2.4 mg	1
0	SEMA 2.4 MG	41.2977	138	0	0	1	9.21289	0.0193627	0.05	LOGLOG	0.0587648	0.134491	2			41.2977		Sema 2.4 mg	1
0	SEMA 2.4 MG	41.4292	137	0	0	1	9.21289	0.0193627	0.05	LOGLOG	0.0587648	0.134491	2			41.4292		Sema 2.4 mg	1
0	SEMA 2.4 MG	41.462	136	0	0	1	9.21289	0.0193627	0.05	LOGLOG	0.0587648	0.134491	2			41.462		Sema 2.4 mg	1
0	SEMA 2.4 MG	41.4949	135	0	0	2	9.21289	0.0193627	0.05	LOGLOG	0.0587648	0.134491	2			41.4949		Sema 2.4 mg	1
0	SEMA 2.4 MG	41.6263	133	0	0	1	9.21289	0.0193627	0.05	LOGLOG	0.0587648	0.134491	2			41.6263		Sema 2.4 mg	1
0	SEMA 2.4 MG	41.7248	132	0	0	3	9.21289	0.0193627	0.05	LOGLOG	0.0587648	0.134491	2			41.7248		Sema 2.4 mg	1
0	SEMA 2.4 MG	41.8234	129	0	0	1	9.21289	0.0193627	0.05	LOGLOG	0.0587648	0.134491	2			41.8234		Sema 2.4 mg	1
0	SEMA 2.4 MG	41.8891	128	0	0	2	9.21289	0.0193627	0.05	LOGLOG	0.0587648	0.134491	2			41.8891		Sema 2.4 mg	1
0	SEMA 2.4 MG	42.0534	126	0	0	2	9.21289	0.0193627	0.05	LOGLOG	0.0587648	0.134491	2			42.0534		Sema 2.4 mg	1
0	SEMA 2.4 MG	42.0862	124	0	0	1	9.21289	0.0193627	0.05	LOGLOG	0.0587648	0.134491	2			42.0862		Sema 2.4 mg	1
[truncated: 347 more rows]
