# Supplementary material for: Semaglutide on liver fibrosis and heart outcomes in patients at high risk of liver fibrosis: a prespecified analysis of the SELECT randomized trial
Source: Nat Med. 2026 Apr 2;32(5):1686–93. doi: 10.1038/s41591-026-04281-1 (PMC13190271; doi:10.1038/s41591-026-04281-1)
Supplement: Supplementary file 4 — Statistical source data. [file 41591_2026_4281_MOESM4_ESM.xlsx]

## Sheet: MACE
_groupdisp	text	nobsevts2	popvar	model	testhyp	periovar	cgroup	STRATVAR	SUBGR	SUBGRL	STUDYID	PARAM	PARAMCD	PARAMN	ID	GROUPVAR	ANAVAR	MGROUP	MGROUPN	NOBSPOP	NOBS	NOBSEVTS	EST	ESTSE	HR	HRLL	HRUL	PSUPTWO	PSUPONE	PNIA	EPTXT	SUM	ADJ	ABOUND	CONCL	ALPHA1	ALPHA2	nobsevts3	pnobs	pnobsevts	pnobsevts3	AVALLB	pyo_sema	pyo_plac	_groupsort	_sort	order	_indent	_ref
Full analysis set	Full analysis set	569	FASFL	COX REGRESSION	SUPERIORITY	ANL01FL	PLACEBO				EX9536-4388	Time to EAC confirmed MACE (days)	TMTMACE	110010	PRIMARY ANALYSIS			SEMA 2.4 MG		8803								8.97911e-05	4.48956e-05		Time to first EAC-confirmed MACE	Hazard ratio	LR					569			701	EAC-confirmed MACE (days)	28654.5	28296.9	1	1	0000010000010	0	0000010000010
Full analysis set	Sema 2.4 mg/Placebo	569	FASFL	COX REGRESSION	SUPERIORITY	ANL01FL	PLACEBO				EX9536-4388	Time to EAC confirmed MACE (days)	TMTMACE	110010	PRIMARY ANALYSIS			SEMA 2.4 MG		8803	8803	569			0.803066	0.720743	0.896236	8.97911e-05	4.48956e-05		Time to first EAC-confirmed MACE	Hazard ratio	LR					569	8801	701	701	EAC-confirmed MACE (days)	28654.5	28296.9	1	1	0000010000011	0.5
FIB-4 group 1 at baseline	FIB-4 group 1 at baseline	292	FASFL	COX REGRESSION	NO INTERACTION	ANL01FL	PLACEBO		fibgr1	< 1.3	EX9536-4388	Time to EAC confirmed MACE (days)	TMTMACE	110010	SUBGROUP ANALYSIS FIB4 group 1 category	ARM	AVAL	SEMA 2.4 MG	1	4997																		292			339	EAC-confirmed MACE (days)	16294.5	16188.1	10	1	0000100000010	0	0000100000010
FIB-4 group 1 at baseline	< 1.3	292	FASFL	COX REGRESSION	NO INTERACTION	ANL01FL	PLACEBO		fibgr1	< 1.3	EX9536-4388	Time to EAC confirmed MACE (days)	TMTMACE	110010	SUBGROUP ANALYSIS FIB4 group 1 category	ARM	AVAL	SEMA 2.4 MG	1	4997	4997	292			0.855253	0.731211	1.00008			0.229485								292	5021	339	339	EAC-confirmed MACE (days)	16294.5	16188.1	10	1	0000100000011	0.5
FIB-4 group 1 at baseline	>= 1.3	244	FASFL	COX REGRESSION	NO INTERACTION	ANL01FL	PLACEBO		fibgr1	>= 1.3	EX9536-4388	Time to EAC confirmed MACE (days)	TMTMACE	110010	SUBGROUP ANALYSIS FIB4 group 1 category	ARM	AVAL	SEMA 2.4 MG	1	3293	3293	244			0.74336	0.629124	0.877835			0.229485								244	3274	321	321	EAC-confirmed MACE (days)	10850.3	10620	10	2	0000100000021	0.5
FIB-4 < 1.3 at baseline	FIB-4 < 1.3 at baseline	28	FASFL	COX REGRESSION	NO INTERACTION	ANL01FL	PLACEBO		masld	N	EX9536-4388	Time to EAC confirmed MACE (days)	TMTMACE	110010	SUBGROUP ANALYSIS MASLD category	ARM	AVAL	SEMA 2.4 MG	1	658																		28			37	EAC-confirmed MACE (days)	2165.62	2081.18	11	1	0000110000010	0	0000110000010
FIB-4 < 1.3 at baseline	FLI < 60	28	FASFL	COX REGRESSION	NO INTERACTION	ANL01FL	PLACEBO		masld	N	EX9536-4388	Time to EAC confirmed MACE (days)	TMTMACE	110010	SUBGROUP ANALYSIS MASLD category	ARM	AVAL	SEMA 2.4 MG	1	658	658	28			0.727832	0.441884	1.18547			0.478542								28	644	37	37	EAC-confirmed MACE (days)	2165.62	2081.18	11	1	0000110000011	0.5
FIB-4 < 1.3 at baseline	FLI >= 60	263	FASFL	COX REGRESSION	NO INTERACTION	ANL01FL	PLACEBO		masld	Y	EX9536-4388	Time to EAC confirmed MACE (days)	TMTMACE	110010	SUBGROUP ANALYSIS MASLD category	ARM	AVAL	SEMA 2.4 MG	1	4322	4322	263			0.877619	0.743323	1.03557			0.478542								263	4356	299	299	EAC-confirmed MACE (days)	14075.6	14044.1	11	2	0000110000021	0.5
MASH-like population	MASH-like population	429	FASFL	COX REGRESSION	NO INTERACTION	ANL01FL	PLACEBO		nashpop	N	EX9536-4388	Time to EAC confirmed MACE (days)	TMTMACE	110010	SUBGROUP ANALYSIS FIB4 MASH-like population category	ARM	AVAL	SEMA 2.4 MG	1	6970																		429			525	EAC-confirmed MACE (days)	22657.4	22350.1	12	1	0000120000010	0	0000120000010
MASH-like population	No	429	FASFL	COX REGRESSION	NO INTERACTION	ANL01FL	PLACEBO		nashpop	N	EX9536-4388	Time to EAC confirmed MACE (days)	TMTMACE	110010	SUBGROUP ANALYSIS FIB4 MASH-like population category	ARM	AVAL	SEMA 2.4 MG	1	6970	6970	429			0.805746	0.709059	0.915205			0.868502								429	6970	525	525	EAC-confirmed MACE (days)	22657.4	22350.1	12	1	0000120000011	0.5
MASH-like population	Yes	140	FASFL	COX REGRESSION	NO INTERACTION	ANL01FL	PLACEBO		nashpop	Y	EX9536-4388	Time to EAC confirmed MACE (days)	TMTMACE	110010	SUBGROUP ANALYSIS FIB4 MASH-like population category	ARM	AVAL	SEMA 2.4 MG	1	1833	1833	140			0.788165	0.630848	0.983821			0.868502								140	1831	176	176	EAC-confirmed MACE (days)	5997.08	5946.81	12	4	0000120000041	0.5
FIB-4 group 3 at baseline	FIB-4 group 3 at baseline	512	FASFL	COX REGRESSION	NO INTERACTION	ANL01FL	PLACEBO		fibgr3	<= 2.67	EX9536-4388	Time to EAC confirmed MACE (days)	TMTMACE	110010	SUBGROUP ANALYSIS FIB4 group 3 category	ARM	AVAL	SEMA 2.4 MG	1	8044																		512			622	EAC-confirmed MACE (days)	26333.2	25957.2	14	1	0000140000010	0	0000140000010
FIB-4 group 3 at baseline	<= 2.67	512	FASFL	COX REGRESSION	NO INTERACTION	ANL01FL	PLACEBO		fibgr3	<= 2.67	EX9536-4388	Time to EAC confirmed MACE (days)	TMTMACE	110010	SUBGROUP ANALYSIS FIB4 group 3 category	ARM	AVAL	SEMA 2.4 MG	1	8044	8044	512			0.811036	0.721332	0.911492			0.446605								512	8032	622	622	EAC-confirmed MACE (days)	26333.2	25957.2	14	1	0000140000011	0.5
FIB-4 group 3 at baseline	> 2.67	24	FASFL	COX REGRESSION	NO INTERACTION	ANL01FL	PLACEBO		fibgr3	> 2.67	EX9536-4388	Time to EAC confirmed MACE (days)	TMTMACE	110010	SUBGROUP ANALYSIS FIB4 group 3 category	ARM	AVAL	SEMA 2.4 MG	1	246	246	24			0.661367	0.392008	1.09555			0.446605								24	263	38	38	EAC-confirmed MACE (days)	811.559	850.908	14	2	0000140000021	0.5
Liver comorbidity at baseline	Liver comorbidity at baseline	518	FASFL	COX REGRESSION	NO INTERACTION	ANL01FL	PLACEBO		livergrp	N	EX9536-4388	Time to EAC confirmed MACE (days)	TMTMACE	110010	SUBGROUP ANALYSIS liver comorbidity category	ARM	AVAL	SEMA 2.4 MG	1	8037																		518			644	EAC-confirmed MACE (days)	26137	25793.7	15	1	0000150000010	0	0000150000010
Liver comorbidity at baseline	No	518	FASFL	COX REGRESSION	NO INTERACTION	ANL01FL	PLACEBO		livergrp	N	EX9536-4388	Time to EAC confirmed MACE (days)	TMTMACE	110010	SUBGROUP ANALYSIS liver comorbidity category	ARM	AVAL	SEMA 2.4 MG	1	8037	8037	518			0.793533	0.706656	0.890659			0.572452								518	8028	644	644	EAC-confirmed MACE (days)	26137	25793.7	15	1	0000150000011	0.5
Liver comorbidity at baseline	Yes	51	FASFL	COX REGRESSION	NO INTERACTION	ANL01FL	PLACEBO		livergrp	Y	EX9536-4388	Time to EAC confirmed MACE (days)	TMTMACE	110010	SUBGROUP ANALYSIS liver comorbidity category	ARM	AVAL	SEMA 2.4 MG	1	766	766	51			0.889103	0.607895	1.297			0.572452								51	773	57	57	EAC-confirmed MACE (days)	2517.46	2503.24	15	4	0000150000041	0.5
[truncated: 12 more columns]

## Sheet: CV Death
_groupdisp	text	nobsevts2	popvar	model	testhyp	periovar	cgroup	STRATVAR	SUBGR	SUBGRL	STUDYID	PARAM	PARAMCD	PARAMN	ID	GROUPVAR	ANAVAR	MGROUP	MGROUPN	NOBSPOP	NOBS	NOBSEVTS	EST	ESTSE	HR	HRLL	HRUL	PSUPTWO	PSUPONE	PNIA	EPTXT	SUM	ADJ	ABOUND	CONCL	ALPHA1	ALPHA2	nobsevts3	pnobs	pnobsevts	pnobsevts3	AVALLB	pyo_sema	pyo_plac	_groupsort	_sort	order	_indent	_ref
Full analysis set	Full analysis set	223	FASFL	COX REGRESSION	SUPERIORITY	ANL01FL	PLACEBO				EX9536-4388	Time to cardiovascular death (days)	TMTCVDTH	110070	CONFIRMATORY ANALYSIS	ARM	AVAL	SEMA 2.4 MG	1	8803			-0.167362	0.0911094				0.0653479	0.032674									223			262	EAC-confirmed CV death (days)	29283.5	29111.6	1	1	0000010000010	0	0000010000010
Full analysis set	Sema 2.4 mg/Placebo	223	FASFL	COX REGRESSION	SUPERIORITY	ANL01FL	PLACEBO				EX9536-4388	Time to cardiovascular death (days)	TMTCVDTH	110070	CONFIRMATORY ANALYSIS	ARM	AVAL	SEMA 2.4 MG	1	8803	8803	223	-0.167362	0.0911094	0.845893	0.706926	1.01061	0.0653479	0.032674									223	8801	262	262	EAC-confirmed CV death (days)	29283.5	29111.6	1	1	0000010000011	0.5
FIB-4 group 1 at baseline	FIB-4 group 1 at baseline	94	FASFL	COX REGRESSION	NO INTERACTION	ANL01FL	PLACEBO		fibgr1	< 1.3	EX9536-4388	Time to cardiovascular death (days)	TMTCVDTH	110070	SUBGROUP ANALYSIS FIB4 group 1 category	ARM	AVAL	SEMA 2.4 MG	1	4997																		94			99	EAC-confirmed CV death (days)	16660.3	16666.5	10	1	0000100000010	0	0000100000010
FIB-4 group 1 at baseline	< 1.3	94	FASFL	COX REGRESSION	NO INTERACTION	ANL01FL	PLACEBO		fibgr1	< 1.3	EX9536-4388	Time to cardiovascular death (days)	TMTCVDTH	110070	SUBGROUP ANALYSIS FIB4 group 1 category	ARM	AVAL	SEMA 2.4 MG	1	4997	4997	94			0.949254	0.715231	1.25898			0.285042								94	5021	99	99	EAC-confirmed CV death (days)	16660.3	16666.5	10	1	0000100000011	0.5
FIB-4 group 1 at baseline	>= 1.3	115	FASFL	COX REGRESSION	NO INTERACTION	ANL01FL	PLACEBO		fibgr1	>= 1.3	EX9536-4388	Time to cardiovascular death (days)	TMTCVDTH	110070	SUBGROUP ANALYSIS FIB4 group 1 category	ARM	AVAL	SEMA 2.4 MG	1	3293	3293	115			0.774433	0.605633	0.987939			0.285042								115	3274	146	146	EAC-confirmed CV death (days)	11086.4	10916.3	10	2	0000100000021	0.5
MASH-like population	MASH-like population	164	FASFL	COX REGRESSION	NO INTERACTION	ANL01FL	PLACEBO		nashpop	N	EX9536-4388	Time to cardiovascular death (days)	TMTCVDTH	110070	SUBGROUP ANALYSIS FIB4 MASH-like population category	ARM	AVAL	SEMA 2.4 MG	1	6970																		164			180	EAC-confirmed CV death (days)	23143	23000.3	12	1	0000120000010	0	0000120000010
MASH-like population	No	164	FASFL	COX REGRESSION	NO INTERACTION	ANL01FL	PLACEBO		nashpop	N	EX9536-4388	Time to cardiovascular death (days)	TMTCVDTH	110070	SUBGROUP ANALYSIS FIB4 MASH-like population category	ARM	AVAL	SEMA 2.4 MG	1	6970	6970	164			0.904984	0.73201	1.11805			0.244144								164	6970	180	180	EAC-confirmed CV death (days)	23143	23000.3	12	1	0000120000011	0.5
MASH-like population	Yes	59	FASFL	COX REGRESSION	NO INTERACTION	ANL01FL	PLACEBO		nashpop	Y	EX9536-4388	Time to cardiovascular death (days)	TMTCVDTH	110070	SUBGROUP ANALYSIS FIB4 MASH-like population category	ARM	AVAL	SEMA 2.4 MG	1	1833	1833	59			0.715421	0.510014	0.997462			0.244144								59	1831	82	82	EAC-confirmed CV death (days)	6140.43	6111.39	12	4	0000120000041	0.5
FIB-4 group 3 at baseline	FIB-4 group 3 at baseline	195	FASFL	COX REGRESSION	NO INTERACTION	ANL01FL	PLACEBO		fibgr3	<= 2.67	EX9536-4388	Time to cardiovascular death (days)	TMTCVDTH	110070	SUBGROUP ANALYSIS FIB4 group 3 category	ARM	AVAL	SEMA 2.4 MG	1	8044																		195			215	EAC-confirmed CV death (days)	26913.3	26714.7	14	1	0000140000010	0	0000140000010
FIB-4 group 3 at baseline	<= 2.67	195	FASFL	COX REGRESSION	NO INTERACTION	ANL01FL	PLACEBO		fibgr3	<= 2.67	EX9536-4388	Time to cardiovascular death (days)	TMTCVDTH	110070	SUBGROUP ANALYSIS FIB4 group 3 category	ARM	AVAL	SEMA 2.4 MG	1	8044	8044	195			0.899472	0.740649	1.09168			0.0638177								195	8032	215	215	EAC-confirmed CV death (days)	26913.3	26714.7	14	1	0000140000011	0.5
FIB-4 group 3 at baseline	> 2.67	14	FASFL	COX REGRESSION	NO INTERACTION	ANL01FL	PLACEBO		fibgr3	> 2.67	EX9536-4388	Time to cardiovascular death (days)	TMTCVDTH	110070	SUBGROUP ANALYSIS FIB4 group 3 category	ARM	AVAL	SEMA 2.4 MG	1	246	246	14			0.484443	0.249015	0.895541			0.0638177								14	263	30	30	EAC-confirmed CV death (days)	833.498	868.137	14	2	0000140000021	0.5
[truncated: 12 more columns]

## Sheet: Nonfatal stroke
_groupdisp	text	nobsevts2	popvar	model	testhyp	periovar	cgroup	STRATVAR	SUBGR	SUBGRL	STUDYID	PARAM	PARAMCD	PARAMN	ID	GROUPVAR	ANAVAR	MGROUP	MGROUPN	NOBSPOP	NOBS	NOBSEVTS	EST	ESTSE	HR	HRLL	HRUL	PSUPTWO	PSUPONE	PNIA	EPTXT	SUM	ADJ	ABOUND	CONCL	ALPHA1	ALPHA2	nobsevts3	pnobs	pnobsevts	pnobsevts3	AVALLB	pyo_sema	pyo_plac	_groupsort	_sort	order	_indent	_ref
Full analysis set	Full analysis set	154	FASFL	COX REGRESSION	SUPERIORITY	ANL01FL	PLACEBO				EX9536-4388	Time to non-fatal stroke (days)	TMTSTRK	110090	STATISTICAL ANALYSIS	ARM	AVAL	SEMA 2.4 MG	1	8803			-0.0758	0.112045				0.498463	0.249231									154			165	EAC-confirmed non-fatal stroke (days)	29036.1	28839.2	1	1	0000010000010	0	0000010000010
Full analysis set	Sema 2.4 mg/Placebo	154	FASFL	COX REGRESSION	SUPERIORITY	ANL01FL	PLACEBO				EX9536-4388	Time to non-fatal stroke (days)	TMTSTRK	110090	STATISTICAL ANALYSIS	ARM	AVAL	SEMA 2.4 MG	1	8803	8803	154	-0.0758	0.112045	0.927002	0.74384	1.15456	0.498463	0.249231									154	8801	165	165	EAC-confirmed non-fatal stroke (days)	29036.1	28839.2	1	1	0000010000011	0.5
FIB-4 group 1 at baseline	FIB-4 group 1 at baseline	80	FASFL	COX REGRESSION	NO INTERACTION	ANL01FL	PLACEBO		fibgr1	< 1.3	EX9536-4388	Time to non-fatal stroke (days)	TMTSTRK	110090	SUBGROUP ANALYSIS FIB4 group 1 category	ARM	AVAL	SEMA 2.4 MG	1	4997																		80			83	EAC-confirmed non-fatal stroke (days)	16521.4	16509.8	10	1	0000100000010	0	0000100000010
FIB-4 group 1 at baseline	< 1.3	80	FASFL	COX REGRESSION	NO INTERACTION	ANL01FL	PLACEBO		fibgr1	< 1.3	EX9536-4388	Time to non-fatal stroke (days)	TMTSTRK	110090	SUBGROUP ANALYSIS FIB4 group 1 category	ARM	AVAL	SEMA 2.4 MG	1	4997	4997	80			0.963171	0.707869	1.30981			0.817491								80	5021	83	83	EAC-confirmed non-fatal stroke (days)	16521.4	16509.8	10	1	0000100000011	0.5
FIB-4 group 1 at baseline	>= 1.3	64	FASFL	COX REGRESSION	NO INTERACTION	ANL01FL	PLACEBO		fibgr1	>= 1.3	EX9536-4388	Time to non-fatal stroke (days)	TMTSTRK	110090	SUBGROUP ANALYSIS FIB4 group 1 category	ARM	AVAL	SEMA 2.4 MG	1	3293	3293	64			0.912559	0.648456	1.28244			0.817491								64	3274	69	69	EAC-confirmed non-fatal stroke (days)	10994	10816.6	10	2	0000100000021	0.5
MASH-like population	MASH-like population	119	FASFL	COX REGRESSION	NO INTERACTION	ANL01FL	PLACEBO		nashpop	N	EX9536-4388	Time to non-fatal stroke (days)	TMTSTRK	110090	SUBGROUP ANALYSIS FIB4 MASH-like population category	ARM	AVAL	SEMA 2.4 MG	1	6970																		119			133	EAC-confirmed non-fatal stroke (days)	22946.7	22779	12	1	0000120000010	0	0000120000010
MASH-like population	No	119	FASFL	COX REGRESSION	NO INTERACTION	ANL01FL	PLACEBO		nashpop	N	EX9536-4388	Time to non-fatal stroke (days)	TMTSTRK	110090	SUBGROUP ANALYSIS FIB4 MASH-like population category	ARM	AVAL	SEMA 2.4 MG	1	6970	6970	119			0.888238	0.693009	1.13718			0.46034								119	6970	133	133	EAC-confirmed non-fatal stroke (days)	22946.7	22779	12	1	0000120000011	0.5
MASH-like population	Yes	35	FASFL	COX REGRESSION	NO INTERACTION	ANL01FL	PLACEBO		nashpop	Y	EX9536-4388	Time to non-fatal stroke (days)	TMTSTRK	110090	SUBGROUP ANALYSIS FIB4 MASH-like population category	ARM	AVAL	SEMA 2.4 MG	1	1833	1833	35			1.08817	0.673374	1.76456			0.46034								35	1831	32	32	EAC-confirmed non-fatal stroke (days)	6089.37	6060.18	12	4	0000120000041	0.5
FIB-4 group 3 at baseline	FIB-4 group 3 at baseline	139	FASFL	COX REGRESSION	NO INTERACTION	ANL01FL	PLACEBO		fibgr3	<= 2.67	EX9536-4388	Time to non-fatal stroke (days)	TMTSTRK	110090	SUBGROUP ANALYSIS FIB4 group 3 category	ARM	AVAL	SEMA 2.4 MG	1	8044																		139			147	EAC-confirmed non-fatal stroke (days)	26691.4	26460.6	14	1	0000140000010	0	0000140000010
FIB-4 group 3 at baseline	<= 2.67	139	FASFL	COX REGRESSION	NO INTERACTION	ANL01FL	PLACEBO		fibgr3	<= 2.67	EX9536-4388	Time to non-fatal stroke (days)	TMTSTRK	110090	SUBGROUP ANALYSIS FIB4 group 3 category	ARM	AVAL	SEMA 2.4 MG	1	8044	8044	139			0.937372	0.742994	1.18201			0.857117								139	8032	147	147	EAC-confirmed non-fatal stroke (days)	26691.4	26460.6	14	1	0000140000011	0.5
FIB-4 group 3 at baseline	> 2.67	5	FASFL	COX REGRESSION	NO INTERACTION	ANL01FL	PLACEBO		fibgr3	> 2.67	EX9536-4388	Time to non-fatal stroke (days)	TMTSTRK	110090	SUBGROUP ANALYSIS FIB4 group 3 category	ARM	AVAL	SEMA 2.4 MG	1	246	246	5			1.05247	0.292727	3.78384			0.857117								5	263	5	5	EAC-confirmed non-fatal stroke (days)	824.016	865.848	14	2	0000140000021	0.5
[truncated: 12 more columns]

## Sheet: Nonfatal MI
_groupdisp	text	nobsevts2	popvar	model	testhyp	periovar	cgroup	STRATVAR	SUBGR	SUBGRL	STUDYID	PARAM	PARAMCD	PARAMN	ID	GROUPVAR	ANAVAR	MGROUP	MGROUPN	NOBSPOP	NOBS	NOBSEVTS	EST	ESTSE	HR	HRLL	HRUL	PSUPTWO	PSUPONE	PNIA	EPTXT	SUM	ADJ	ABOUND	CONCL	ALPHA1	ALPHA2	nobsevts3	pnobs	pnobsevts	pnobsevts3	AVALLB	pyo_sema	pyo_plac	_groupsort	_sort	order	_indent	_ref
Full analysis set	Full analysis set	234	FASFL	COX REGRESSION	SUPERIORITY	ANL01FL	PLACEBO				EX9536-4388	Time to non-fatal myocardial infarction (days)	TMTMCIF	110080	STATISTICAL ANALYSIS	ARM	AVAL	SEMA 2.4 MG	1	8803			-0.330709	0.0859025				0.000110008	5.50042e-05									234			322	EAC-confirmed non-fatal myocardial infarction (days)	28890.2	28564.6	1	1	0000010000010	0	0000010000010
Full analysis set	Sema 2.4 mg/Placebo	234	FASFL	COX REGRESSION	SUPERIORITY	ANL01FL	PLACEBO				EX9536-4388	Time to non-fatal myocardial infarction (days)	TMTMCIF	110080	STATISTICAL ANALYSIS	ARM	AVAL	SEMA 2.4 MG	1	8803	8803	234	-0.330709	0.0859025	0.718414	0.606577	0.849599	0.000110008	5.50042e-05									234	8801	322	322	EAC-confirmed non-fatal myocardial infarction (days)	28890.2	28564.6	1	1	0000010000011	0.5
FIB-4 group 1 at baseline	FIB-4 group 1 at baseline	138	FASFL	COX REGRESSION	NO INTERACTION	ANL01FL	PLACEBO		fibgr1	< 1.3	EX9536-4388	Time to non-fatal myocardial infarction (days)	TMTMCIF	110080	SUBGROUP ANALYSIS FIB4 group 1 category	ARM	AVAL	SEMA 2.4 MG	1	4997																		138			179	EAC-confirmed non-fatal myocardial infarction (days)	16427.2	16342.9	10	1	0000100000010	0	0000100000010
FIB-4 group 1 at baseline	< 1.3	138	FASFL	COX REGRESSION	NO INTERACTION	ANL01FL	PLACEBO		fibgr1	< 1.3	EX9536-4388	Time to non-fatal myocardial infarction (days)	TMTMCIF	110080	SUBGROUP ANALYSIS FIB4 group 1 category	ARM	AVAL	SEMA 2.4 MG	1	4997	4997	138			0.766885	0.613399	0.956746			0.363971								138	5021	179	179	EAC-confirmed non-fatal myocardial infarction (days)	16427.2	16342.9	10	1	0000100000011	0.5
FIB-4 group 1 at baseline	< 1.3	138	FASFL	COX REGRESSION	NO INTERACTION	ANL01FL	PLACEBO		fibgr1	< 1.3	EX9536-4388	Time to non-fatal myocardial infarction (days)	TMTMCIF	110080	SUBGROUP ANALYSIS FIB4 group 2 category	ARM	AVAL	SEMA 2.4 MG	1	4997	4997	138			0.766885	0.613399	0.956746			0.363971								138	5021	179	179	EAC-confirmed non-fatal myocardial infarction (days)	16427.2	16342.9	10	1	0000100000011	0.5
FIB-4 group 1 at baseline	>= 1.3	83	FASFL	COX REGRESSION	NO INTERACTION	ANL01FL	PLACEBO		fibgr1	>= 1.3	EX9536-4388	Time to non-fatal myocardial infarction (days)	TMTMCIF	110080	SUBGROUP ANALYSIS FIB4 group 2 category	ARM	AVAL	SEMA 2.4 MG	1	3293	3293	83			0.650567	0.491379	0.856753			0.363971								83	3274	125	125	EAC-confirmed non-fatal myocardial infarction (days)	10939.4	10719	10	2	0000100000021	0.5
FIB-4 group 1 at baseline	>= 1.3	83	FASFL	COX REGRESSION	NO INTERACTION	ANL01FL	PLACEBO		fibgr1	>= 1.3	EX9536-4388	Time to non-fatal myocardial infarction (days)	TMTMCIF	110080	SUBGROUP ANALYSIS FIB4 group 1 category	ARM	AVAL	SEMA 2.4 MG	1	3293	3293	83			0.650567	0.491379	0.856753			0.363971								83	3274	125	125	EAC-confirmed non-fatal myocardial infarction (days)	10939.4	10719	10	2	0000100000021	0.5
MASH-like population	MASH-like population	180	FASFL	COX REGRESSION	NO INTERACTION	ANL01FL	PLACEBO		nashpop	N	EX9536-4388	Time to non-fatal myocardial infarction (days)	TMTMCIF	110080	SUBGROUP ANALYSIS FIB4 MASH-like population category	ARM	AVAL	SEMA 2.4 MG	1	6970																		180			248	EAC-confirmed non-fatal myocardial infarction (days)	22844.3	22566.5	12	1	0000120000010	0	0000120000010
MASH-like population	No	180	FASFL	COX REGRESSION	NO INTERACTION	ANL01FL	PLACEBO		nashpop	N	EX9536-4388	Time to non-fatal myocardial infarction (days)	TMTMCIF	110080	SUBGROUP ANALYSIS FIB4 MASH-like population category	ARM	AVAL	SEMA 2.4 MG	1	6970	6970	180			0.716938	0.591083	0.867908			0.963774								180	6970	248	248	EAC-confirmed non-fatal myocardial infarction (days)	22844.3	22566.5	12	1	0000120000011	0.5
MASH-like population	Yes	54	FASFL	COX REGRESSION	NO INTERACTION	ANL01FL	PLACEBO		nashpop	Y	EX9536-4388	Time to non-fatal myocardial infarction (days)	TMTMCIF	110080	SUBGROUP ANALYSIS FIB4 MASH-like population category	ARM	AVAL	SEMA 2.4 MG	1	1833	1833	54			0.723558	0.50743	1.0253			0.963774								54	1831	74	74	EAC-confirmed non-fatal myocardial infarction (days)	6045.84	5998.03	12	4	0000120000041	0.5
FIB-4 group 3 at baseline	FIB-4 group 3 at baseline	214	FASFL	COX REGRESSION	NO INTERACTION	ANL01FL	PLACEBO		fibgr3	<= 2.67	EX9536-4388	Time to non-fatal myocardial infarction (days)	TMTMCIF	110080	SUBGROUP ANALYSIS FIB4 group 3 category	ARM	AVAL	SEMA 2.4 MG	1	8044																		214			295	EAC-confirmed non-fatal myocardial infarction (days)	26545.6	26208.8	14	1	0000140000010	0	0000140000010
FIB-4 group 3 at baseline	<= 2.67	214	FASFL	COX REGRESSION	NO INTERACTION	ANL01FL	PLACEBO		fibgr3	<= 2.67	EX9536-4388	Time to non-fatal myocardial infarction (days)	TMTMCIF	110080	SUBGROUP ANALYSIS FIB4 group 3 category	ARM	AVAL	SEMA 2.4 MG	1	8044	8044	214			0.716102	0.599977	0.853296			0.812148								214	8032	295	295	EAC-confirmed non-fatal myocardial infarction (days)	26545.6	26208.8	14	1	0000140000011	0.5
FIB-4 group 3 at baseline	> 2.67	7	FASFL	COX REGRESSION	NO INTERACTION	ANL01FL	PLACEBO		fibgr3	> 2.67	EX9536-4388	Time to non-fatal myocardial infarction (days)	TMTMCIF	110080	SUBGROUP ANALYSIS FIB4 group 3 category	ARM	AVAL	SEMA 2.4 MG	1	246	246	7			0.808662	0.289039	2.1703			0.812148								7	263	9	9	EAC-confirmed non-fatal myocardial infarction (days)	821.04	853.196	14	2	0000140000021	0.5
[truncated: 12 more columns]

## Sheet: All-cause death
_groupdisp	text	nobsevts2	popvar	model	testhyp	periovar	cgroup	STRATVAR	SUBGR	SUBGRL	STUDYID	PARAM	PARAMCD	PARAMN	ID	GROUPVAR	ANAVAR	MGROUP	MGROUPN	NOBSPOP	NOBS	NOBSEVTS	EST	ESTSE	HR	HRLL	HRUL	PSUPTWO	PSUPONE	PNIA	EPTXT	SUM	ADJ	ABOUND	CONCL	ALPHA1	ALPHA2	nobsevts3	pnobs	pnobsevts	pnobsevts3	AVALLB	pyo_sema	pyo_plac	_groupsort	_sort	order	_indent	_ref
Full analysis set	Full analysis set	375	FASFL	COX REGRESSION	SUPERIORITY	ANL01FL	PLACEBO				EX9536-4388	Time to all-cause death (days)	TMTDEATH	110160	CONFIRMATORY ANALYSIS	ARM	AVAL	SEMA 2.4 MG	1	8803			-0.206743	0.069643				0.00294036	0.00147018									375			458	EAC-confirmed all-cause death (days)	29283.5	29111.6	1	1	10000010	0	10000010
Full analysis set	Sema 2.4 mg/Placebo	375	FASFL	COX REGRESSION	SUPERIORITY	ANL01FL	PLACEBO				EX9536-4388	Time to all-cause death (days)	TMTDEATH	110160	CONFIRMATORY ANALYSIS	ARM	AVAL	SEMA 2.4 MG	1	8803	8803	375	-0.206743	0.069643	0.813228	0.70921	0.931926	0.00294036	0.00147018									375	8801	458	458	EAC-confirmed all-cause death (days)	29283.5	29111.6	1	1	10000011	0.5
FIB-4 group 1 at baseline	FIB-4 group 1 at baseline	151	FASFL	COX REGRESSION	NO INTERACTION	ANL01FL	PLACEBO		fibgr1	< 1.3	EX9536-4388	Time to all-cause death (days)	TMTDEATH	110160	SUBGROUP ANALYSIS FIB4 group 1 category	ARM	AVAL	SEMA 2.4 MG	1	4997																		151			187	EAC-confirmed all-cause death (days)	16660.3	16666.5	10	1	100000010	0	100000010
FIB-4 group 1 at baseline	< 1.3	151	FASFL	COX REGRESSION	NO INTERACTION	ANL01FL	PLACEBO		fibgr1	< 1.3	EX9536-4388	Time to all-cause death (days)	TMTDEATH	110160	SUBGROUP ANALYSIS FIB4 group 1 category	ARM	AVAL	SEMA 2.4 MG	1	4997	4997	151			0.80711	0.650668	0.99953			0.896999								151	5021	187	187	EAC-confirmed all-cause death (days)	16660.3	16666.5	10	1	100000011	0.5
FIB-4 group 1 at baseline	>= 1.3	199	FASFL	COX REGRESSION	NO INTERACTION	ANL01FL	PLACEBO		fibgr1	>= 1.3	EX9536-4388	Time to all-cause death (days)	TMTDEATH	110160	SUBGROUP ANALYSIS FIB4 group 1 category	ARM	AVAL	SEMA 2.4 MG	1	3293	3293	199			0.792094	0.656695	0.954216			0.896999								199	3274	247	247	EAC-confirmed all-cause death (days)	11086.4	10916.3	10	2	100000021	0.5
MASH-like population	MASH-like population	267	FASFL	COX REGRESSION	NO INTERACTION	ANL01FL	PLACEBO		nashpop	N	EX9536-4388	Time to all-cause death (days)	TMTDEATH	110160	SUBGROUP ANALYSIS FIB4 MASH-like population category	ARM	AVAL	SEMA 2.4 MG	1	6970																		267			333	EAC-confirmed all-cause death (days)	23143	23000.3	12	1	120000010	0	120000010
MASH-like population	No	267	FASFL	COX REGRESSION	NO INTERACTION	ANL01FL	PLACEBO		nashpop	N	EX9536-4388	Time to all-cause death (days)	TMTDEATH	110160	SUBGROUP ANALYSIS FIB4 MASH-like population category	ARM	AVAL	SEMA 2.4 MG	1	6970	6970	267			0.796077	0.677306	0.934786			0.621521								267	6970	333	333	EAC-confirmed all-cause death (days)	23143	23000.3	12	1	120000011	0.5
MASH-like population	Yes	108	FASFL	COX REGRESSION	NO INTERACTION	ANL01FL	PLACEBO		nashpop	Y	EX9536-4388	Time to all-cause death (days)	TMTDEATH	110160	SUBGROUP ANALYSIS FIB4 MASH-like population category	ARM	AVAL	SEMA 2.4 MG	1	1833	1833	108			0.859357	0.663501	1.11123			0.621521								108	1831	125	125	EAC-confirmed all-cause death (days)	6140.43	6111.39	12	4	120000041	0.5
FIB-4 group 3 at baseline	FIB-4 group 3 at baseline	326	FASFL	COX REGRESSION	NO INTERACTION	ANL01FL	PLACEBO		fibgr3	<= 2.67	EX9536-4388	Time to all-cause death (days)	TMTDEATH	110160	SUBGROUP ANALYSIS FIB4 group 3 category	ARM	AVAL	SEMA 2.4 MG	1	8044																		326			391	EAC-confirmed all-cause death (days)	26913.3	26714.7	14	1	140000010	0	140000010
FIB-4 group 3 at baseline	<= 2.67	326	FASFL	COX REGRESSION	NO INTERACTION	ANL01FL	PLACEBO		fibgr3	<= 2.67	EX9536-4388	Time to all-cause death (days)	TMTDEATH	110160	SUBGROUP ANALYSIS FIB4 group 3 category	ARM	AVAL	SEMA 2.4 MG	1	8044	8044	326			0.826719	0.713422	0.957383			0.178471								326	8032	391	391	EAC-confirmed all-cause death (days)	26913.3	26714.7	14	1	140000011	0.5
FIB-4 group 3 at baseline	> 2.67	24	FASFL	COX REGRESSION	NO INTERACTION	ANL01FL	PLACEBO		fibgr3	> 2.67	EX9536-4388	Time to all-cause death (days)	TMTDEATH	110160	SUBGROUP ANALYSIS FIB4 group 3 category	ARM	AVAL	SEMA 2.4 MG	1	246	246	24			0.578822	0.346412	0.945557			0.178471								24	263	43	43	EAC-confirmed all-cause death (days)	833.498	868.137	14	2	140000021	0.5
[truncated: 12 more columns]
