# Supplementary material for: Semaglutide on liver fibrosis and heart outcomes in patients at high risk of liver fibrosis: a prespecified analysis of the SELECT randomized trial
Source: Nat Med. 2026 Apr 2;32(5):1686–93. doi: 10.1038/s41591-026-04281-1 (PMC13190271; doi:10.1038/s41591-026-04281-1)
Supplement: Supplementary file 5 — Statistical source data. [file 41591_2026_4281_MOESM5_ESM.xlsx]

## Sheet: ALT
trtlb	trtnum	visnum	PARAMCD	paramlb	geomean	count	mean	stderr	upper	lower	minRange	maxRange
Sema 2.4 mg	1	0	ALTS	Alanine Aminotransferase, ratio to baseline	N	8557	1	0	1	1	0	55
Sema 2.4 mg	1	4	ALTS	Alanine Aminotransferase, ratio to baseline	N	2658	1.02291	0.00797415	1.03089	1.01494	0	55
Sema 2.4 mg	1	8	ALTS	Alanine Aminotransferase, ratio to baseline	N	2604	1.02159	0.00711444	1.0287	1.01447	0	55
Sema 2.4 mg	1	12	ALTS	Alanine Aminotransferase, ratio to baseline	N	2476	1.02462	0.0108457	1.03546	1.01377	0	55
Sema 2.4 mg	1	16	ALTS	Alanine Aminotransferase, ratio to baseline	N	2489	1.02581	0.015365	1.04117	1.01044	0	55
Sema 2.4 mg	1	20	ALTS	Alanine Aminotransferase, ratio to baseline	N	7670	0.986545	0.00616645	0.992712	0.980379	0	55
Sema 2.4 mg	1	52	ALTS	Alanine Aminotransferase, ratio to baseline	N	7331	1.00994	0.00659955	1.01654	1.00334	0	55
Sema 2.4 mg	1	104	ALTS	Alanine Aminotransferase, ratio to baseline	N	7156	1.04389	0.00906197	1.05296	1.03483	0	55
Placebo	2	0	ALTS	Alanine Aminotransferase, ratio to baseline	N	8563	1	0	1	1	0	55
Placebo	2	4	ALTS	Alanine Aminotransferase, ratio to baseline	N	2683	1.03742	0.00684786	1.04427	1.03057	0	55
Placebo	2	8	ALTS	Alanine Aminotransferase, ratio to baseline	N	2612	1.0443	0.0100787	1.05438	1.03422	0	55
Placebo	2	12	ALTS	Alanine Aminotransferase, ratio to baseline	N	2520	1.04248	0.00999606	1.05248	1.03249	0	55
Placebo	2	16	ALTS	Alanine Aminotransferase, ratio to baseline	N	2523	1.07019	0.0216298	1.09182	1.04856	0	55
Placebo	2	20	ALTS	Alanine Aminotransferase, ratio to baseline	N	7687	1.05926	0.00634864	1.06561	1.05291	0	55
Placebo	2	52	ALTS	Alanine Aminotransferase, ratio to baseline	N	7337	1.08844	0.0103126	1.09876	1.07813	0	55
Placebo	2	104	ALTS	Alanine Aminotransferase, ratio to baseline	N	7102	1.09633	0.00890793	1.10524	1.08742	0	55

## Sheet: AST
trtlb	trtnum	visnum	PARAMCD	paramlb	geomean	count	mean	stderr	upper	lower	minRange	maxRange
Sema 2.4 mg	1	0	ASTS	Aspartate Aminotransferase, ratio to baseline	N	8614	1	0	1	1	5	34
Sema 2.4 mg	1	4	ASTS	Aspartate Aminotransferase, ratio to baseline	N	2651	1.01021	0.00559007	1.0158	1.00462	5	34
Sema 2.4 mg	1	8	ASTS	Aspartate Aminotransferase, ratio to baseline	N	2604	0.995121	0.00469331	0.999814	0.990428	5	34
Sema 2.4 mg	1	12	ASTS	Aspartate Aminotransferase, ratio to baseline	N	2480	0.987544	0.00552656	0.993071	0.982018	5	34
Sema 2.4 mg	1	16	ASTS	Aspartate Aminotransferase, ratio to baseline	N	2498	0.991516	0.00837456	0.999891	0.983142	5	34
Sema 2.4 mg	1	20	ASTS	Aspartate Aminotransferase, ratio to baseline	N	7762	0.97701	0.00495739	0.981968	0.972053	5	34
Sema 2.4 mg	1	52	ASTS	Aspartate Aminotransferase, ratio to baseline	N	7465	1.00438	0.0044094	1.00879	0.999975	5	34
Sema 2.4 mg	1	104	ASTS	Aspartate Aminotransferase, ratio to baseline	N	7256	1.0328	0.0053439	1.03814	1.02746	5	34
Placebo	2	0	ASTS	Aspartate Aminotransferase, ratio to baseline	N	8640	1	0	1	1	5	34
Placebo	2	4	ASTS	Aspartate Aminotransferase, ratio to baseline	N	2677	1.02679	0.00617219	1.03296	1.02062	5	34
Placebo	2	8	ASTS	Aspartate Aminotransferase, ratio to baseline	N	2614	1.02667	0.00577041	1.03244	1.0209	5	34
Placebo	2	12	ASTS	Aspartate Aminotransferase, ratio to baseline	N	2522	1.03067	0.00785722	1.03853	1.02282	5	34
Placebo	2	16	ASTS	Aspartate Aminotransferase, ratio to baseline	N	2531	1.04632	0.0137246	1.06004	1.0326	5	34
Placebo	2	20	ASTS	Aspartate Aminotransferase, ratio to baseline	N	7813	1.0371	0.00448014	1.04158	1.03262	5	34
Placebo	2	52	ASTS	Aspartate Aminotransferase, ratio to baseline	N	7494	1.05217	0.00683086	1.05901	1.04534	5	34
Placebo	2	104	ASTS	Aspartate Aminotransferase, ratio to baseline	N	7204	1.06333	0.00612768	1.06946	1.0572	5	34

## Sheet: FLI
trtlb	trtnum	visnum	paramcd	paramlb	geomean	count	mean	stderr	upper	lower	minRange	maxRange
Sema 2.4 mg	1	0	FLI		N	8670	1	0	1	1
Sema 2.4 mg	1	20	FLI		N	7349	0.820152	0.00233942	0.822491	0.817812
Sema 2.4 mg	1	52	FLI		N	6982	0.753653	0.00305311	0.756706	0.7506
Sema 2.4 mg	1	104	FLI		N	7172	0.756197	0.00330532	0.759502	0.752892
Placebo	2	0	FLI		N	8686	1	0	1	1
Placebo	2	20	FLI		N	7394	0.981236	0.0017188	0.982955	0.979517
Placebo	2	52	FLI		N	6983	0.979519	0.0022723	0.981792	0.977247
Placebo	2	104	FLI		N	7085	0.977546	0.00248468	0.98003	0.975061

## Sheet: GGT
trtlb	trtnum	visnum	PARAMCD	paramlb	geomean	count	mean	stderr	upper	lower	minRange	maxRange
Sema 2.4 mg	1	0	GGTS	GGT, ratio to baseline	N	8725	1	0	1	1	9	64
Sema 2.4 mg	1	4	GGTS	GGT, ratio to baseline	N	2709	0.922028	0.00592785	0.927956	0.9161	9	64
Sema 2.4 mg	1	8	GGTS	GGT, ratio to baseline	N	2663	0.893075	0.0064635	0.899539	0.886612	9	64
Sema 2.4 mg	1	12	GGTS	GGT, ratio to baseline	N	2531	0.880088	0.00866184	0.88875	0.871426	9	64
Sema 2.4 mg	1	16	GGTS	GGT, ratio to baseline	N	2547	0.892182	0.0148107	0.906993	0.877371	9	64
Sema 2.4 mg	1	20	GGTS	GGT, ratio to baseline	N	7969	0.887711	0.00519807	0.892909	0.882513	9	64
Sema 2.4 mg	1	52	GGTS	GGT, ratio to baseline	N	7666	0.899393	0.00806608	0.907459	0.891327	9	64
Sema 2.4 mg	1	104	GGTS	GGT, ratio to baseline	N	7465	0.917109	0.0102973	0.927407	0.906812	9	64
Placebo	2	0	GGTS	GGT, ratio to baseline	N	8742	1	0	1	1	9	64
Placebo	2	4	GGTS	GGT, ratio to baseline	N	2731	1.01177	0.00593351	1.01771	1.00584	9	64
Placebo	2	8	GGTS	GGT, ratio to baseline	N	2674	1.03833	0.0114405	1.04977	1.02689	9	64
Placebo	2	12	GGTS	GGT, ratio to baseline	N	2579	1.03589	0.00972891	1.04562	1.02616	9	64
Placebo	2	16	GGTS	GGT, ratio to baseline	N	2590	1.05363	0.0178148	1.07145	1.03582	9	64
Placebo	2	20	GGTS	GGT, ratio to baseline	N	8000	1.04945	0.00635182	1.0558	1.0431	9	64
Placebo	2	52	GGTS	GGT, ratio to baseline	N	7684	1.07768	0.0127177	1.0904	1.06497	9	64
Placebo	2	104	GGTS	GGT, ratio to baseline	N	7392	1.09335	0.0130195	1.10637	1.08033	9	64
