# Supplementary material for: Semaglutide on liver fibrosis and heart outcomes in patients at high risk of liver fibrosis: a prespecified analysis of the SELECT randomized trial
Source: Nat Med. 2026 Apr 2;32(5):1686–93. doi: 10.1038/s41591-026-04281-1 (PMC13190271; doi:10.1038/s41591-026-04281-1)
Supplement: Supplementary file 6 — Statistical source data. [file 41591_2026_4281_MOESM6_ESM.xlsx]

## Sheet: fforest_mace_subgrit
_groupdisp	text	nobsevts2	popvar	model	testhyp	periovar	cgroup	STRATVAR	SUBGR	SUBGRL	STUDYID	PARAM	PARAMCD	PARAMN	ID	GROUPVAR	ANAVAR	MGROUP	MGROUPN	NOBSPOP	NOBS	NOBSEVTS	EST	ESTSE	HR	HRLL	HRUL	PSUPTWO	PSUPONE	PNIA	EPTXT	SUM	ADJ	ABOUND	CONCL	ALPHA1	ALPHA2	nobsevts3	pnobs	pnobsevts	pnobsevts3	AVALLB	pyo_sema	pyo_plac	_groupsort	_sort	order	_indent	_ref
Full analysis set	Full analysis set	569	FASFL	COX REGRESSION	SUPERIORITY	ANL01FL	PLACEBO				EX9536-4388	Time to EAC confirmed MACE (days)	TMTMACE	110010	PRIMARY ANALYSIS			SEMA 2.4 MG		8803								8.97911e-05	4.48956e-05		Time to first EAC-confirmed MACE	Hazard ratio	LR					569			701	EAC-confirmed MACE (days)	28654.5	28296.9	1	1	0000010000010	0	0000010000010
Full analysis set	Sema 2.4 mg/Placebo	569	FASFL	COX REGRESSION	SUPERIORITY	ANL01FL	PLACEBO				EX9536-4388	Time to EAC confirmed MACE (days)	TMTMACE	110010	PRIMARY ANALYSIS			SEMA 2.4 MG		8803	8803	569			0.803066	0.720743	0.896236	8.97911e-05	4.48956e-05		Time to first EAC-confirmed MACE	Hazard ratio	LR					569	8801	701	701	EAC-confirmed MACE (days)	28654.5	28296.9	1	1	0000010000011	0.5
FIB-4 group 1 at baseline	FIB-4 group 1 at baseline	292	FASFL	COX REGRESSION	NO INTERACTION	ANL01FL	PLACEBO		fibgr1	< 1.3	EX9536-4388	Time to EAC confirmed MACE (days)	TMTMACE	110010	SUBGROUP ANALYSIS FIB4 group 1 category	ARM	AVAL	SEMA 2.4 MG	1	4997																		292			339	EAC-confirmed MACE (days)	16294.5	16188.1	10	1	0000100000010	0	0000100000010
FIB-4 group 1 at baseline	< 1.3	292	FASFL	COX REGRESSION	NO INTERACTION	ANL01FL	PLACEBO		fibgr1	< 1.3	EX9536-4388	Time to EAC confirmed MACE (days)	TMTMACE	110010	SUBGROUP ANALYSIS FIB4 group 1 category	ARM	AVAL	SEMA 2.4 MG	1	4997	4997	292			0.855253	0.731211	1.00008			0.229485								292	5021	339	339	EAC-confirmed MACE (days)	16294.5	16188.1	10	1	0000100000011	0.5
FIB-4 group 1 at baseline	>= 1.3	244	FASFL	COX REGRESSION	NO INTERACTION	ANL01FL	PLACEBO		fibgr1	>= 1.3	EX9536-4388	Time to EAC confirmed MACE (days)	TMTMACE	110010	SUBGROUP ANALYSIS FIB4 group 1 category	ARM	AVAL	SEMA 2.4 MG	1	3293	3293	244			0.74336	0.629124	0.877835			0.229485								244	3274	321	321	EAC-confirmed MACE (days)	10850.3	10620	10	2	0000100000021	0.5
FIB-4 < 1.3 at baseline	FIB-4 < 1.3 at baseline	28	FASFL	COX REGRESSION	NO INTERACTION	ANL01FL	PLACEBO		masld	N	EX9536-4388	Time to EAC confirmed MACE (days)	TMTMACE	110010	SUBGROUP ANALYSIS MASLD category	ARM	AVAL	SEMA 2.4 MG	1	658																		28			37	EAC-confirmed MACE (days)	2165.62	2081.18	11	1	0000110000010	0	0000110000010
FIB-4 < 1.3 at baseline	FLI < 60	28	FASFL	COX REGRESSION	NO INTERACTION	ANL01FL	PLACEBO		masld	N	EX9536-4388	Time to EAC confirmed MACE (days)	TMTMACE	110010	SUBGROUP ANALYSIS MASLD category	ARM	AVAL	SEMA 2.4 MG	1	658	658	28			0.727832	0.441884	1.18547			0.478542								28	644	37	37	EAC-confirmed MACE (days)	2165.62	2081.18	11	1	0000110000011	0.5
FIB-4 < 1.3 at baseline	FLI >= 60	263	FASFL	COX REGRESSION	NO INTERACTION	ANL01FL	PLACEBO		masld	Y	EX9536-4388	Time to EAC confirmed MACE (days)	TMTMACE	110010	SUBGROUP ANALYSIS MASLD category	ARM	AVAL	SEMA 2.4 MG	1	4322	4322	263			0.877619	0.743323	1.03557			0.478542								263	4356	299	299	EAC-confirmed MACE (days)	14075.6	14044.1	11	2	0000110000021	0.5
MASH-like population	MASH-like population	429	FASFL	COX REGRESSION	NO INTERACTION	ANL01FL	PLACEBO		nashpop	N	EX9536-4388	Time to EAC confirmed MACE (days)	TMTMACE	110010	SUBGROUP ANALYSIS FIB4 MASH-like population category	ARM	AVAL	SEMA 2.4 MG	1	6970																		429			525	EAC-confirmed MACE (days)	22657.4	22350.1	12	1	0000120000010	0	0000120000010
MASH-like population	No	429	FASFL	COX REGRESSION	NO INTERACTION	ANL01FL	PLACEBO		nashpop	N	EX9536-4388	Time to EAC confirmed MACE (days)	TMTMACE	110010	SUBGROUP ANALYSIS FIB4 MASH-like population category	ARM	AVAL	SEMA 2.4 MG	1	6970	6970	429			0.805746	0.709059	0.915205			0.868502								429	6970	525	525	EAC-confirmed MACE (days)	22657.4	22350.1	12	1	0000120000011	0.5
MASH-like population	Yes	140	FASFL	COX REGRESSION	NO INTERACTION	ANL01FL	PLACEBO		nashpop	Y	EX9536-4388	Time to EAC confirmed MACE (days)	TMTMACE	110010	SUBGROUP ANALYSIS FIB4 MASH-like population category	ARM	AVAL	SEMA 2.4 MG	1	1833	1833	140			0.788165	0.630848	0.983821			0.868502								140	1831	176	176	EAC-confirmed MACE (days)	5997.08	5946.81	12	4	0000120000041	0.5
FIB-4 group 3 at baseline	FIB-4 group 3 at baseline	512	FASFL	COX REGRESSION	NO INTERACTION	ANL01FL	PLACEBO		fibgr3	<= 2.67	EX9536-4388	Time to EAC confirmed MACE (days)	TMTMACE	110010	SUBGROUP ANALYSIS FIB4 group 3 category	ARM	AVAL	SEMA 2.4 MG	1	8044																		512			622	EAC-confirmed MACE (days)	26333.2	25957.2	14	1	0000140000010	0	0000140000010
FIB-4 group 3 at baseline	<= 2.67	512	FASFL	COX REGRESSION	NO INTERACTION	ANL01FL	PLACEBO		fibgr3	<= 2.67	EX9536-4388	Time to EAC confirmed MACE (days)	TMTMACE	110010	SUBGROUP ANALYSIS FIB4 group 3 category	ARM	AVAL	SEMA 2.4 MG	1	8044	8044	512			0.811036	0.721332	0.911492			0.446605								512	8032	622	622	EAC-confirmed MACE (days)	26333.2	25957.2	14	1	0000140000011	0.5
FIB-4 group 3 at baseline	> 2.67	24	FASFL	COX REGRESSION	NO INTERACTION	ANL01FL	PLACEBO		fibgr3	> 2.67	EX9536-4388	Time to EAC confirmed MACE (days)	TMTMACE	110010	SUBGROUP ANALYSIS FIB4 group 3 category	ARM	AVAL	SEMA 2.4 MG	1	246	246	24			0.661367	0.392008	1.09555			0.446605								24	263	38	38	EAC-confirmed MACE (days)	811.559	850.908	14	2	0000140000021	0.5
Liver comorbidity at baseline	Liver comorbidity at baseline	518	FASFL	COX REGRESSION	NO INTERACTION	ANL01FL	PLACEBO		livergrp	N	EX9536-4388	Time to EAC confirmed MACE (days)	TMTMACE	110010	SUBGROUP ANALYSIS liver comorbidity category	ARM	AVAL	SEMA 2.4 MG	1	8037																		518			644	EAC-confirmed MACE (days)	26137	25793.7	15	1	0000150000010	0	0000150000010
Liver comorbidity at baseline	No	518	FASFL	COX REGRESSION	NO INTERACTION	ANL01FL	PLACEBO		livergrp	N	EX9536-4388	Time to EAC confirmed MACE (days)	TMTMACE	110010	SUBGROUP ANALYSIS liver comorbidity category	ARM	AVAL	SEMA 2.4 MG	1	8037	8037	518			0.793533	0.706656	0.890659			0.572452								518	8028	644	644	EAC-confirmed MACE (days)	26137	25793.7	15	1	0000150000011	0.5
Liver comorbidity at baseline	Yes	51	FASFL	COX REGRESSION	NO INTERACTION	ANL01FL	PLACEBO		livergrp	Y	EX9536-4388	Time to EAC confirmed MACE (days)	TMTMACE	110010	SUBGROUP ANALYSIS liver comorbidity category	ARM	AVAL	SEMA 2.4 MG	1	766	766	51			0.889103	0.607895	1.297			0.572452								51	773	57	57	EAC-confirmed MACE (days)	2517.46	2503.24	15	4	0000150000041	0.5
[truncated: 12 more columns]
